# Supplementary material for: Differential Metabolic Profiles during the Albescent Stages of ‘Anji Baicha’ (Camellia sinensis)
Source: PLoS One. 2015 Oct 7;10(10):e0139996. doi: 10.1371/journal.pone.0139996 (PMC4622044; doi:10.1371/journal.pone.0139996)
Supplement: S2 Table — (XLSX) [file pone.0139996.s002.xlsx]

## Sheet: YG
Peak #	Name	1st Dimension Time (minutes)	Quant Masses	Area	Similarity	CAS	Library
1	Silanamine, N-phenyl-	7.60971	77	1778850	553	5578-85-8	mainlib
2	Cyclotetrasiloxane, octamethyl-	7.61664	32	2551127	529	556-67-2	mainlib
3	Silicic acid, diethyl bis(trimethylsilyl) ester	7.66517	207	160383	584	3555-45-1	mainlib
4	Maleic acid	7.68459	117	95842	349	110-16-7	nist_msms
5	(3Z,5E)-1,3,5-Undecatriene	7.75392	186	28047	449	19883-27-3	mainlib
6	Pyridine, 2,4,6-trimethyl-	7.77195	121	3944004	797	108-75-8	replib
7	Tris(trimethylsilyl)carbamate	7.83296	174	6241722	690	0-00-0	mainlib
8	Phosphonic acid, methyl-, bis(trimethylsilyl) ester	7.86624	318	1354597	561	18279-83-9	replib
9	Tetrasiloxane, decamethyl-	7.8912	207	5664333	801	141-62-8	replib
10	Threonine	7.93419	102	8704109	737	72-19-5	nist_msms
11	2,2',2''-Nitrilotriethanol, triethyl ether	7.99936	114	2192999	544	0-00-0	mainlib
12	Nickel, [2,8,12,18-tetraethyl-3,7,13,17-tetramethyl-21H,23H-porphinato(2-)-N21,N22,N23,N24]-, (SP-4-1)-	8.02293	221	29163	353	22925-21-9	mainlib
13	Silanamine, 1,1,1-trimethyl-N-propyl-N-(trimethylsilyl)-	8.05621	150	265905	593	7331-84-2	mainlib
14	Propanoic acid, 2-(methoxyimino)-, trimethylsilyl ester	8.06869	59	350572	734	55493-92-0	mainlib
15	Pyridine, 3-trimethylsiloxy-	8.08117	207	1990615	606	41571-88-4	replib
16	Pyridine, 3-trimethylsiloxy-	8.11307	152	15100699	742	41571-88-4	replib
17	4-Hydroxypyridine, trimethylsilyl ether	8.15051	234	130080	633	0-00-0	mainlib
18	Pyridine, 3-trimethylsiloxy-	8.16437	142	40262	638	41571-88-4	replib
19	Propanoic acid, 2-[(trimethylsilyl)oxy]-, trimethylsilyl ester	8.18933	117	3504887	869	17596-96-2	mainlib
20	N,N-Diethyl(trimethylsilyl)carbamate	8.23093	174	433864	610	0-00-0	mainlib
21	(Methoxymethyl)trimethylsilane	8.26144	56	314354	523	14704-14-4	replib
22	Propan-1-ol, 3-(morpholin-4-yl)-1-phenyl-	8.2656	77	60439	373	0-00-0	mainlib
23	Propan-1-ol, 3-(morpholin-4-yl)-1-phenyl-	8.27115	70	131062	496	0-00-0	mainlib
24	Diethylcarbamazine	8.30027	127	106729	506	90-89-1	nist_msms
25	1,2-Bis(trimethylsiloxy)ethane	8.34187	107	41488	693	7381-30-8	replib
26	Acetic acid, [(trimethylsilyl)oxy]-, trimethylsilyl ester	8.35712	177	478875	878	33581-77-0	replib
27	Disiloxane, hexamethyl-	8.37099	317	22565	709	107-46-0	mainlib
28	Silane, tetramethyl-	8.40011	173	66682	609	75-76-3	replib
29	Pregn-4-ene-3,20-dione, 11,17-bis[(trimethylsilyl)oxy]-, bis(O-methyloxime), (11?-	8.43061	163	76051	366	57305-37-0	mainlib
30	Pyridine	8.48053	52	76609	826	110-86-1	replib
31	1-[2-Pyridyl]-2,2-dimethyl-2-morpholino ethanol	8.4944	128	166132	510	0-00-0	mainlib
32	Propionic acid, 3-phenoxy-, trimethylsilyl ester	8.5152	151	145442	486	21273-09-6	mainlib
33	Propanoic acid, 2-oxo-3-(trimethylsilyl)-, trimethylsilyl ester	8.52768	147	1224942	811	55887-51-9	mainlib
34	Propanoic acid, 2-oxo-3-(trimethylsilyl)-, trimethylsilyl ester	8.54155	157	57836	571	55887-51-9	mainlib
35	2-Propyn-1-ol, dimethylcyclohexylsilyl ether	8.55957	113	189901	396	0-00-0	mainlib
36	Dopa-phenyl-d3	8.62197	155	132911	511	0-00-0	nist_msms
37	.psi.,.psi.-Carotene, 1,1',2,2'-tetrahydro-1,1'-dimethoxy-	8.65803	173	105234	327	13833-01-7	mainlib
38	l-Alanine, N-(trimethylsilyl)-, trimethylsilyl ester	8.68853	116	65785762	885	27844-07-1	mainlib
39	(Methoxymethyl)trimethylsilane	8.71488	188	85677	660	14704-14-4	mainlib
40	Propanedinitrile, propylidene-	8.73707	37	85063	383	52833-34-8	mainlib
41	Propanedinitrile, propylidene-	8.75648	154	336611	433	52833-34-8	mainlib
42	N,2-[3-Trimethylsilylpropoxy]ethyl aminoethanethiosulfuric acid	8.83136	245	208351	483	0-00-0	mainlib
43	Benzeneacetamide, N-(trimethylsilyl)-	8.83968	258	530588	573	55724-32-8	mainlib
44	Atrazine	8.87435	174	135962	333	1912-24-9	nist_msms
45	4(1H)-Pyrimidinone, 6-mercapto-2-phenyl-	8.89099	204	230450	428	42956-81-0	mainlib
46	Benzenamine, N,N,3,5-tetramethyl-	8.90624	102	4725515	495	4913-13-7	replib
47	Ethanedioic acid, bis(trimethylsilyl) ester	8.92427	147	30558917	876	18294-04-7	replib
48	2-Oxazoline, 4,5-diethyl-2-(p-nitrophenyl)-, cis-	8.93952	79	354488	396	25943-08-2	mainlib
49	1,3,5-Triazine-2,4,6(1H,3H,5H)-trione, 1,3,5-trimethyl-	8.95061	171	138164	372	827-16-7	replib
50	N,N'-Dimethylurea	8.9728	112	76164	618	96-31-1	nist_msms
51	1H-1,2,3-Triazole, 4-(4-nitrophenyl)-	8.99776	89	393734	527	6111-97-3	mainlib
52	Phenoxazine	9.03104	154	38652	543	135-67-1	mainlib
53	Cyclopentasiloxane, decamethyl-	9.04491	267	83966	529	541-02-6	mainlib
54	Glycine, N-acetyl-, trimethylsilyl ester	9.08512	130	12513484	671	25436-19-5	mainlib
55	Silanol, trimethyl-	9.11424	156	2274585	548	1066-40-6	replib
56	Ethanedioic acid, bis(trimethylsilyl) ester	9.12672	147	24707219	691	18294-04-7	mainlib
57	4-Isobutylmorpholine	9.13781	81	65794	429	10315-98-7	mainlib
58	1-Buten-3-yne	9.15168	212	154892	408	689-97-4	replib
59	3-Methylcatechol	9.16139	125	35527	353	488-17-5	nist_msms
60	Stigmastanol	9.21131	137	263299	361	19466-47-8	replib
61	1-Methyl-2-pyrrolidinone	9.22933	281	10806	435	872-50-4	nist_msms
62	Pyridine, 3-trimethylsiloxy-	9.29312	152	596783	703	41571-88-4	mainlib
63	1,2-Bis(trimethylsiloxy)ethane	9.31531	179	25451	500	7381-30-8	replib
64	Pentasiloxane, dodecamethyl-	9.34443	281	144857	844	141-63-9	replib
65	Silane, trimethyl[4-(trimethylsilyl)butoxy]-	9.36661	52	107990	499	7140-91-2	mainlib
66	N-Trimethylsilyl-2-pyrrolidinone	9.37632	142	1326088	831	14468-90-7	replib
67	1-[2-Pyridyl]-2,2-dimethyl-2-morpholino ethanol	9.41515	128	142866	512	0-00-0	mainlib
68	Silane, trimethyl(phenylmethoxy)-	9.45536	355	26052	794	14642-79-6	replib
69	t-Butyldimethyl(2-styryl[1,3]dithian-2-yl)silane	9.48032	221	3891657	609	0-00-0	mainlib
70	Silane, trimethyl(1-phenylethyl)-	9.51083	130	362964	595	17961-78-3	mainlib
71	Ethanamine, 2-methoxy-N-(2-methoxyethyl)-N-methyl-	9.53301	102	927541	459	92260-33-8	replib
72	Phosphoric acid, bis(trimethylsilyl)monomethyl ester	9.57184	241	3804544	833	18291-81-1	mainlib
73	Astaxanthin	9.59819	217	39297	522	472-61-7	mainlib
74	Trimethyl(cyclohexylmethoxy)silane	9.65227	171	182397	621	88773-80-2	replib
75	Tris(trimethylsilyl)borate	9.68139	225	88607	523	4325-85-3	replib
76	1-(Trimethylsilyloxy)cyclopentene	9.71467	156	97360	502	19980-43-9	mainlib
77	D-Ornithine	9.73547	70	613586	751	348-66-3	nist_msms
78	DL-3-Aminoisobutyric acid	9.75211	164	16106	690	144-90-1	nist_msms
79	Hydrazine, 1-ethyl-1-(2-methylpropyl)-	9.77291	104	108790	592	67398-35-0	mainlib
80	Trimethylsilyl 2-methoxyacetate	9.79787	132	509409	633	0-00-0	mainlib
81	Ethanedioic acid, bis(trimethylsilyl) ester	9.81728	174	94781	607	18294-04-7	replib
82	Trimethyl-(2-phenoxymethoxyethyl)silane	9.82699	166	46383	487	239065-19-1	mainlib
83	3,8-Dioxa-2,9-disiladecane, 2,2,9,9-tetramethyl-	9.888	66	229302	681	18001-91-7	mainlib
84	Butanoic acid, 3-methyl-2-oxo-, trimethylsilyl ester	9.9088	170	688981	641	74367-70-7	replib
85	Butanoic acid, 2-oxo-, trimethylsilyl ester	9.93515	130	288331	532	74367-68-3	replib
86	Zirconium, dichloro-[dimethylbis(2-methyl-3H-benz[e]indenyl)silane]	9.98645	332	6762.9	400	0-00-0	mainlib
87	Silanamine, N-(2,2-dimethylpropyl)-1,1,1-trimethyl-	10.0114	281	129142	592	74421-07-1	mainlib
88	N-Trimethylsilyl-methyl(n-butyl)amine	10.0364	116	2169176	597	40964-92-9	mainlib
89	Silane, tetramethyl-	10.0544	221	172602	635	75-76-3	mainlib
90	L-Valine, N-(trimethylsilyl)-, trimethylsilyl ester	10.0905	144	3652420	847	7364-44-5	replib
91	N,N-Diethyl(trimethylsilyl)carbamate	10.1459	174	77768	555	0-00-0	mainlib
92	Tert-butyl(methoxy)dimethylsilane	10.1667	212	12333	539	0-00-0	mainlib
93	Chlorthalidone, tris(trimethylsilyl) derivative	10.2166	217	54741	535	0-00-0	mainlib
94	2,2,4,7-Tetramethyl-3,6,9-trioxa-2-siladecane	10.2319	117	541801	710	0-00-0	mainlib
95	3-Ureidopropionic acid	10.2721	100	120799	474	462-88-4	nist_msms
96	2-Piperidinecarboxylic acid, 1-(trimethylsilyl)-, trimethylsilyl ester	10.2846	156	451333	575	55255-44-2	replib
97	Trimethyl-[2-((4-nitrophenylthio)methoxy)ethyl]silane	10.2929	227	96205	560	0-00-0	mainlib
98	Gly-Asn	10.3137	127	13245	343	0-00-0	nist_msms
99	Val-Gly-Val	10.3262	233	19157	338	0-00-0	nist_msms
100	Urea, N,N'-bis(trimethylsilyl)-	10.3442	128	260198	701	18297-63-7	replib
101	2-Pyrrolidinecarboxylic acid, 1,2-dimethyl-5-oxo-, methyl ester	10.3609	112	354145	609	56145-23-4	mainlib
102	Tryptamine	10.3858	144	93427	645	61-54-1	nist_msms
103	1-Trimethylsiloxy-2-trimethylsilylaminoethane	10.4122	155	35861	701	17165-52-5	mainlib
104	Urea, N,N'-bis(trimethylsilyl)-	10.4316	189	427568	841	18297-63-7	replib
105	Silane, trimethyl(2-phenylethoxy)-	10.4607	179	189787	741	14629-58-4	replib
106	Silane, (2-methoxyethoxy)trimethyl-	10.4829	163	76826	537	18173-74-5	replib
107	Butanoic acid, 2-(methoxyimino)-3-methyl-, trimethylsilyl ester	10.5383	110	155354	492	55493-95-3	replib
108	Ethanamine, N-ethyl-2-methoxy-N-(2-methoxyethyl)-	10.5536	96	495170	507	109907-05-3	mainlib
109	Silanamine, N-(2,2-dimethylpropyl)-1,1,1-trimethyl-	10.5689	102	987320	653	74421-07-1	mainlib
110	D-Allose, pentakis(trimethylsilyl) ether, methyloxime (syn)	10.5786	319	105876	423	0-00-0	mainlib
111	Trimethyl(3,3-difluoro-2-propenyl)silane	10.6105	217	23715	639	40207-81-6	mainlib
112	Serine, bis(trimethylsilyl)-	10.6673	130	1080386	581	70125-39-2	mainlib
113	2-Isopropylidene-2,5,6,7,8,9-hexahydro-imidazo[1,2-a]azepin-3- one	10.6742	123	1679277	564	172882-46-1	mainlib
114	Carbendazim	10.6992	20	78616	423	10605-21-7	replib
115	Glycerol, tris(trimethylsilyl) ether	10.763	218	5039434	894	6787-10-06	replib
116	N8-Acetylspermidine	10.7824	37	95008	467	34450-15-2	nist_msms
117	Pyridine	10.7879	50	1158444	546	110-86-1	replib
118	Silanol, trimethyl-, phosphate (3:1)	10.8185	299	138271571	877	10497-05-9	mainlib
119	Phosphoric acid, 2-isothiocyanatoethyl bis(trimethylsilyl) ester	10.824	260	91638	564	56051-85-5	mainlib
120	Silanamine, 1,1,1-trimethyl-N-(trimethylsilyl)-N-[2-[(trimethylsilyl)oxy]ethyl]-	10.8434	174	46241309	860	5630-81-9	replib
121	Silane, tetramethyl-	10.8531	50	1919544	703	75-76-3	replib
122	6-Aminoindazole	10.8656	28	8593508	518	6967-12-0	replib
123	Naphthalene, 2,3,6-trimethyl-	10.9294	170	70182	420	829-26-5	replib
124	Coumarin	10.946	124	47053	433	91-64-5	nist_msms
125	Bis(trimethylsilyl) sulfite	10.9821	230	5307.7	540	0-00-0	mainlib
126	L-Saccharopine	10.9932	84	340847	474	997-68-2	nist_msms
127	3,6,9-Trioxa-2,10-disilaundecane, 2,2,10,10-tetramethyl-	11.007	226	19508	621	16654-74-3	replib
128	N-(4-Chlorophenyl)-N-phenyl-N'-(2,4,6-trinitrophenyl)-hydrazine	11.0348	167	96888	403	3767-13-3	mainlib
129	Methylmalonic acid	11.0473	341	58893	646	516-05-2	nist_msms
130	Disilane, pentamethyl-	11.0778	117	61274	590	812-15-7	mainlib
131	1,4-Diaza-9-oxaspiro[5.5]undecane, 8-ethyl-8-methyl-	11.0944	183	87787	531	315192-89-3	mainlib
132	DL-3-Aminoisobutyric acid	11.0999	99	11660	647	144-90-1	nist_msms
133	Asp-Pro	11.1207	231	10121	463	0-00-0	nist_msms
134	L-Isoleucine, N-(trimethylsilyl)-, trimethylsilyl ester	11.1707	158	1882900	832	7483-92-3	replib
135	Sarcosine, N-(tert-butyldimethylsilyl)-, tert-butyldimethylsilyl ester	11.1776	58	338390	481	110024-89-0	replib
136	Disilane, pentamethyl-	11.2053	117	341781	641	812-15-7	mainlib
137	4-Pentamethyldisilanyloxyoctane	11.2178	129	376313	612	0-00-0	mainlib
138	Prost-13-en-1-oic acid, 9-(methoxyimino)-11,15-bis[(trimethylsilyl)oxy]-, trimethylsilyl ester, (8.xi.,12.xi.)-	11.2303	320	17291	402	72150-30-2	mainlib
139	tert-Butylaminotrimethylsilane	11.2455	112	62259	692	5577-67-3	mainlib
140	Alanine, N-methyl-N-ethoxycarbonyl-, pentyl ester	11.301	156	48605	574	0-00-0	mainlib
141	5H-Indeno[1,2-b]pyrazin-5-one, 7,8,9-tribromo-N,N'-diethyl-1,2,3,4-tetrahydro-6-(phenoxycarbonyl)-	11.3163	102	96415	456	0-00-0	mainlib
142	2-Butenedioic acid (Z)-, bis(trimethylsilyl) ester	11.3343	147	1527343	733	23508-82-9	replib
143	L-Proline, 1-(trimethylsilyl)-, trimethylsilyl ester	11.3579	142	6656654	832	7364-47-8	replib
144	Cyclohexene	11.3717	247	29901	379	110-83-8	nist_msms
145	Trp-Asn	11.3925	341	8490.2	648	0-00-0	nist_msms
146	3-Pyridinecarboxylic acid, trimethylsilyl ester	11.4147	180	184483	711	25436-37-7	mainlib
147	Glycine, N,N-bis(trimethylsilyl)-, trimethylsilyl ester	11.4466	174	6166588	771	5630-82-0	replib
148	Butanedioic acid, bis(trimethylsilyl) ester	11.4549	147	36285656	893	40309-57-7	mainlib
149	2-Pyridinecarboxylic acid, ethyl ester	11.491	226	13850	366	2524-52-9	replib
150	Bupivacaine	11.5201	140	258300	594	2180-92-9	nist_msms
151	Pyrrole-2-carboxylic acid, N-trimethylsilyl-, trimethylsilyl ester	11.577	240	151438	488	0-00-0	mainlib
152	Propanoic acid, 2,3-bis[(trimethylsilyl)oxy]-, trimethylsilyl ester	11.6047	189	2723374	854	38191-87-6	mainlib
153	2-Amino-5-methylamino-1,3,4-thiadiazole	11.6172	130	2940966	467	33151-04-1	mainlib
154	3-Hydroxydecanoic acid	11.6269	114	719253	451	33044-91-6	mainlib
155	Unknown 1	11.638	197	112996	287	63-74-1	nist_msms
156	1,2,3-Thiadiazole, 4,5-diphenyl-	11.6491	210	59731	325	5393-99-7	replib
157	4,6-Dimethyl-2-thioxo-1,2-dihydro-3-pyridinecarbonitrile tbdms	11.6865	221	198485	624	0-00-0	mainlib
158	Methyl 2-(trimethylsilyl)ethyl malonate	11.7059	159	103787	566	0-00-0	mainlib
159	Pro-Thr	11.7198	167	69454	340	0-00-0	nist_msms
160	Leu-Gly	11.7364	86	58474	462	686-50-0	nist_msms
161	1,3-Acetonedicarboxylic acid	11.7586	69	202562	344	542-05-2	nist_msms
162	Picolinic acid, trimethylsilyl ester	11.7919	180	68103	684	17881-49-1	mainlib
163	Benzaldehyde, 3,4,5-trimethoxy-	11.8085	196	35931	490	86-81-7	replib
164	N-Ethylpyrrolidine-2,2-dicarboxilyc acid, dimethyl ester	11.8307	156	135265	628	0-00-0	mainlib
165	Diethylene glycol	11.864	174	19065	362	111-46-6	nist_msms
166	Pyrimidine, 2,4-bis[(trimethylsilyl)oxy]-	11.8779	99	1008702	799	10457-14-4	replib
167	5H-Indeno[1,2-b]pyrazin-5-one, 7,8,9-tribromo-N,N'-diethyl-1,2,3,4-tetrahydro-6-(phenoxycarbonyl)-	11.8945	166	80540	403	0-00-0	mainlib
168	Trisiloxane, octamethyl-	11.9306	221	23765	524	107-51-7	replib
169	Chlordiazepoxide	11.9417	298	28061	533	58-25-3	nist_msms
170	2-Butenedioic acid (E)-, bis(trimethylsilyl) ester	11.9846	245	1917583	887	17962-03-7	mainlib
171	2-Oxazolidinone, 3-ethenyl-5-methyl-	12.0096	127	300484	540	3395-98-0	mainlib
172	1-Naphthalenecarbonitrile, 2-methoxy-	12.0665	140	200992	534	16000-39-8	mainlib
173	Silane, tetramethyl-	12.072	50	137178	776	75-76-3	replib
174	Serine, N,O-bis(trimethylsilyl)-, trimethylsilyl ester	12.0942	218	37938087	908	64625-17-8	mainlib
175	Glycine, N-formyl-N-(trimethylsilyl)-, trimethylsilyl ester	12.1164	340	165749	652	55517-31-2	mainlib
176	3-Methyl-1,2-diazirine	12.1413	240	145617	522	0-00-0	mainlib
177	Trimethyl(cyclohexylmethoxy)silane	12.1774	155	177967	511	88773-80-2	replib
178	Pyrazine, 2,5-bis(trimethylsilyloxy)-	12.1899	241	196147	549	0-00-0	mainlib
179	2-Oxazolidinone, 3-ethenyl-5-methyl-	12.2329	127	386337	504	3395-98-0	mainlib
180	Diethylene glycol monoethyl ether	12.2509	119	22364	355	111-90-0	nist_msms
181	Phloroglucinol, bis(trimethylsilyl) ether	12.2634	255	219086	479	0-00-0	mainlib
182	1,3-Dioxolane, 2-(3-bromo-5,5,5-trichloro-2,2-dimethylpentyl)-	12.2814	121	28321	527	0-00-0	mainlib
183	Methionine sulfoxide	12.2939	185	42995	484	3226-65-1	nist_msms
184	2-Butenoic acid, 2-methyl-, trimethylsilyl ester, (E)-	12.3022	83	1300214	513	55517-33-4	replib
185	Fumaric acid, 2-butyl isohexyl ester	12.3202	183	169497	466	0-00-0	mainlib
186	3-Piperidinecarboxylic acid, tert-butyldimethylsilyl ester	12.3396	112	2518451	563	0-00-0	mainlib
187	Silane, [(2-cyclopropylethenyl)oxy]trimethyl-	12.3729	141	692113	549	74685-52-2	mainlib
188	[1,2,4]Triazolo[4,3-b][1,2,4]triazole, 7-amino-3-(2-butylsulfanylethylsulfanyl)-	12.4214	156	787248	528	0-00-0	mainlib
189	2-Ethyl-3-trimethylsilyloxy(trimethylsilyl)butyrate	12.4256	143	201945	672	0-00-0	mainlib
190	Silanol, trimethyl-, acetate	12.4506	164	57272	495	2754-27-0	replib
191	D-Erythronic acid ?lactone, bis(trimethylsilyl) ether	12.4908	247	313796	801	0-00-0	mainlib
192	N,O,O-Tris(trimethylsilyl)-L-threonine	12.5005	219	9090605	882	7537-02-02	replib
193	Butanal, 3-(1-ethoxyethoxy)-2-methyl-	12.5088	26	1196605	640	86845-50-3	mainlib
194	Benzoic acid, 2-[4-(diethylamino)-2-hydroxybenzoyl]-	12.5393	298	79878	456	5809-23-4	mainlib
195	Gln-Val	12.549	228	60462	397	0-00-0	nist_msms
196	Benzoic acid, 4-amino-, trimethylsilyl ester	12.5601	194	137659	580	0-00-0	mainlib
197	Propanedioic acid, (methoxyimino)-, bis(trimethylsilyl) ester	12.5754	276	24666	509	55494-03-6	mainlib
198	Indeno[2',1':4,5]thieno[3,2-b]thiopyran	12.6045	240	129811	609	56830-85-4	mainlib
199	5H-Indeno[1,2-b]pyrazin-5-one, 6,7,8-tribromo-9-(ethoxycarbonyl)-N,N'-diethyl-1,2,3,4-tetrahydro-	12.6572	129	62961	411	0-00-0	mainlib
200	N-Acetylglycine, tert-butyldimethylsilyl ester	12.6724	174	183919	484	0-00-0	mainlib
201	Bis(dimethyl-t-butylsilyl) maleate	12.6863	73	2893341	667	104255-92-7	replib
202	1H-Benzoimidazole, 2-(3,4-dichlorophenoxymethyl)-	12.6988	131	512714	393	0-00-0	mainlib
203	Benzeneacetic acid, 4-[(trimethylsilyl)oxy]-, methyl ester	12.7487	151	26851	415	27798-62-5	replib
204	2-Ethylacetoacetate, O,O'-bis(trimethylsilyl)-	12.7653	184	66250	644	0-00-0	mainlib
205	3-(tert-Butyldimethylsilyl)oxyiminobutan-2-one	12.7958	158	250626	717	0-00-0	mainlib
206	Estra-1,3,5(10),8-tetraen-17-one, 3-methoxy-	12.8263	282	29652	488	6885-44-5	mainlib
207	Butanedioic acid, methyl-, bis(trimethylsilyl) ester	12.8555	242	30012	653	55557-26-1	replib
208	Decanedioic acid, bis(tert-butyldimethylsilyl) ester	12.8707	373	127088	594	104255-98-3	replib
209	1,3-Dioxolane, 2-(3-bromo-5,5,5-trichloro-2,2-dimethylpentyl)-	12.8818	89	69750	565	0-00-0	mainlib
210	Methyl (R)-(+)-2,2-dimethyl-1,3-dioxolane-4-carboxylate	12.8901	103	215903	569	52373-72-5	nist_msms
211	4-Cyano-1-dimethyl(tert-butyl)silyloxybenzene	12.9068	117	88628	544	0-00-0	mainlib
212	Hydroquinone bis(trimethylsilyl) ether	12.9317	239	104666	536	2117-24-0	replib
213	[5-(5-Chloro-3,4-dimethyl-1H-pyrrol-2-ylmethylene)-3,4-dimethyl-5H-pyrrol-2-yl]-[5-(5-cyano-4,4,5-trimethyl-4,5-dihydro-3H-pyrrol-2-ylmethylene)-4,4-dimethylpyrrolidin-2-ylene]-acetic acid, tert.-butyl ester	12.9456	244	32997	388	0-00-0	mainlib
214	2H-Benzimidazol-2-one, 6-chloro-1,3-dihydro-1-phenyl-	12.9553	215	6875.1	331	54986-47-9	mainlib
215	Diethylcarbamazine	12.965	243	12589	467	90-89-1	nist_msms
216	2,3-Pyridinedicarboxylic acid	12.983	190	11137	332	89-00-9	nist_msms
217	Butanoic acid, 4-[bis(trimethylsilyl)amino]-, trimethylsilyl ester	13.0066	140	110406	455	39508-23-1	replib
218	Pyrimidine, 5-methyl-2,4-bis[(trimethylsilyl)oxy]-	13.0205	270	111087	608	7288-28-0	replib
219	Trimethylsilyl 2-methoxyacetate	13.0427	127	96761	618	0-00-0	mainlib
220	Ethylbis(trimethylsilyl)amine	13.1065	174	985296	712	2477-39-6	replib
221	1-(2-Methoxyethoxy)-2-methyl-2-propanol, methyl ether	13.1203	116	69805	583	0-00-0	mainlib
222	Benzene, 1,1'-methylenebis[4-isocyano-	13.1356	229	25361	416	956-62-7	mainlib
223	D-(-)-Erythrose, tris(trimethylsilyl) ether, methyloxime (syn)	13.2118	201	547217	803	0-00-0	mainlib
224	l-Aspartic acid, bis(trimethylsilyl) ester	13.2271	160	1085673	846	0-00-0	mainlib
225	Formamide, N-(trimethylsilyl)-	13.2465	261	10879	439	18148-53-3	mainlib
226	Ethylbis(trimethylsilyl)amine	13.259	154	1665141	674	2477-39-6	replib
227	Methyl Alcohol	13.2895	191	73397	342	67-56-1	mainlib
228	Disiloxane, hexamethyl-	13.3061	133	319092	567	107-46-0	replib
229	?Alanine, N,N-bis(trimethylsilyl)-, trimethylsilyl ester	13.3228	248	114906	548	55255-77-1	replib
230	?-Allyl-nickel, bis-(trimethylsilyl)phosphido- (dimer)	13.3477	327	8081.9	338	0-00-0	mainlib
231	9,10-Ethanoanthracene-9(10H)-methylamine, N-methyl-, 9,10-dihydro	13.3588	218	33118	421	17243-39-9	mainlib
232	l-Aspartic acid, bis(trimethylsilyl) ester	13.3658	130	848332	760	0-00-0	mainlib
233	Milbemycin B, 5-demethoxy-5-one-6,28-anhydro-25-ethyl-4-methyl-13-chloro-oxime	13.4157	216	9215.1	473	0-00-0	mainlib
234	Triethylamine, 2-chloro-2'-(trimethyl)silyloxy-	13.4309	174	769515	743	0-00-0	mainlib
235	Milbemycin B, 5-demethoxy-5-one-6,28-anhydro-25-ethyl-4-methyl-13-chloro-oxime	13.4587	238	23395	399	0-00-0	mainlib
236	Bis(trimethylsilyl) sulfate	13.4753	242	25494	403	18306-29-1	mainlib
237	Cyclopropane-1,2-dicarboxylic acid dipiperidide	13.4822	139	66628	349	0-00-0	mainlib
238	Adipic acid	13.5169	98	20701	540	124-04-9	nist_msms
239	Methyl-2,4,6-trideoxy-4-(3-deoxy-l-glycero-tetronamide)-2-fluoro郿-mannopyranoside	13.5238	71	32933	349	0-00-0	mainlib
240	L-Homoserine, N,O-bis(trimethylsilyl)-, trimethylsilyl ester	13.5668	218	89823	694	1177129-58-6	replib
241	Silane, trimethylpropoxy-	13.5793	117	952537	712	1825-63-4	mainlib
242	1,5-Di(trimethylsilyl)pentane	13.6278	127	149061	491	15895-92-8	mainlib
243	Benzoic acid, 4-(4-butylcyclohexyl)-, 2,3-dicyano-4-ethoxyphenyl ester	13.65	243	77080	617	86377-40-4	mainlib
244	Bis-N,N-(trimethylsilyl)formamide	13.6681	174	148021	656	15500-60-4	mainlib
245	Ethanimidic acid, N-(trimethylsilyl)-, trimethylsilyl ester	13.6764	350	203655	611	10416-59-8	replib
246	Ile-Leu	13.6861	94	76668	351	0-00-0	nist_msms
247	Phenol, 2-(1-phenylethyl)-	13.7041	183	100123	524	4237-44-9	mainlib
248	2-(16-Acetoxy-11-hydroxy-4,8,10,14-tetramethyl-3-oxohexadecahydrocyclopenta[a]phenanthren-17-ylidene)-6-methyl-hept-5-enoic acid, methyl ester	13.7207	155	13354	377	0-00-0	mainlib
249	1-(2-Desoxy-?d-ribofuranosyl)-4-methylthio-5-fluoropyrimidin-2-one	13.7374	161	419138	510	20201-45-0	mainlib
250	Butanal, 2,3,4-tris[(trimethylsilyl)oxy]-, O-methyloxime, [R-(R*,R*)]-	13.7568	173	364321	746	56196-36-2	replib
251	2,3-Epoxybutane	13.8081	232	100817	535	3266-23-7	replib
252	2-Piperidone, 1-(trimethylsilyl)-3-[(trimethylsilyl)amino]-	13.8247	128	30011339	656	32565-12-1	mainlib
253	Tetrahydro-4H-pyran-4-ol	13.8358	132	2141326	567	2081-44-9	mainlib
254	Ethylbis(trimethylsilyl)amine	13.8802	175	390424	595	2477-39-6	replib
255	4-Ketoglucose, bis(O-methyloxime), tetrakis(trimethylsilyl)	13.9204	173	534836	710	67104-27-2	mainlib
256	L-Methionine, N-(tert-butyldimethylsilyl)-, tert-butyldimethylsilyl ester	13.944	218	58288	634	107715-92-4	replib
257	Arabino-Hexos-2-ulose, 3,4,5,6-tetrakis-O-(trimethylsilyl)-, bis(dimethyl acetal)	13.9606	234	161098	604	74685-71-5	mainlib
258	3,3,5,5-Tetramethyl-6-(2,4,6-trimethyl-benzoyl)-dihydro-pyran-2,4-dione	13.9676	98	164018	526	0-00-0	mainlib
259	1-Methyl-2-pentamethyldisilanyloxycyclohexane	13.9842	242	11567	474	0-00-0	mainlib
260	Silane, diethylpentyloxyundecyloxy-	13.9939	315	67805	564	0-00-0	mainlib
261	D-(-)-Citramalic acid, O-trimethylsilyl-, bis(trimethylsilyl) ester	14.0022	247	113589	591	0-00-0	mainlib
262	?Hydroxypyruvic acid, trimethylsilyl ether, trimethylsilyl ester	14.0646	204	72253	730	0-00-0	mainlib
263	Cyclopentene-3-carboxylic acid, 1-(trimethylsilyl)oxy-, methyl ester	14.073	155	27248516	647	0-00-0	mainlib
264	?Hydroxypyruvic acid, trimethylsilyl ether, trimethylsilyl ester	14.0896	255	138198	714	0-00-0	mainlib
265	Ethane	14.1506	25	94356	694	74-84-0	replib
266	Butanedioic acid, 2-[(tert-butyldimethylsilyl)oxy]-, bis(tert-butyldimethylsilyl) ester	14.1617	79	436007	755	99461-86-6	replib
267	Butanedioic acid, [(trimethylsilyl)oxy]-, bis(trimethylsilyl) ester	14.1867	245	31804091	923	38166-11-9	replib
268	?Hydroxypyruvic acid, trimethylsilyl ether, trimethylsilyl ester	14.2033	52	2522887	733	0-00-0	mainlib
269	Trimethylene oxide	14.2144	26	4961163	490	503-30-0	mainlib
270	?Phellandrene	14.2366	20	52512	390	555-10-2	mainlib
271	Ribitol, 1,2,3,4,5-pentakis-O-(trimethylsilyl)-	14.281	274	7750	586	32381-53-6	replib
272	Ribitol, 1,2,3,4,5-pentakis-O-(trimethylsilyl)-	14.2921	109	164061	495	32381-53-6	replib
273	5-Nonanol, trimethylsilyl ether	14.3836	159	103891	573	39789-13-4	mainlib
274	N-(2-Methylbutyl)-(2E,6Z,8E)-decatrienamide	14.3919	126	26242	420	0-00-0	mainlib
275	3-(6-Methoxy-2,2-dimethyltetrahydrofuro[3,4-d][1,3]dioxol-4-yl)propionic acid	14.4113	125	70446	390	180776-25-4	mainlib
276	meso-Erythritol, tetrakis(trimethylsilyl) ether	14.4307	179	444274	695	0-00-0	mainlib
277	1,2-Bis(2,6-dinitro-4-trifluoromethylphenylamino)benzene	14.4876	156	23507	335	0-00-0	mainlib
278	3,9-Dioxa-2,10-disilaundecane, 2,2,10,10-tetramethyl-5-[(trimethylsilyl)oxy]-	14.4987	143	2084203	761	74685-22-6	mainlib
279	Silane, dimethyl-	14.507	115	133573	542	1111-74-6	replib
280	Milbemycin B, 5-demethoxy-5-one-6,28-anhydro-25-ethyl-4-methyl-13-chloro-oxime	14.5722	89	80403	486	0-00-0	mainlib
281	4-(3-Chloropropyl)styrene	14.5819	80	38131	389	97344-49-5	mainlib
282	2-Propanol, 1-(1-methylethoxy)-	14.6013	186	17745	557	3944-36-3	mainlib
283	tert-Butyldimethylsilyl 2-(2-ethoxyethoxy)acetate	14.6138	221	20851	580	0-00-0	mainlib
284	N-trimethylsilylaziridine	14.6443	100	2373283	664	2116-90-7	mainlib
285	2(3H)-Thiophenone, dihydro-3-[(trimethylsilyl)amino]-	14.6512	158	232735	646	55517-34-5	mainlib
286	Flurbiprofen	14.6651	199	111030	518	5104-49-4	nist_msms
287	L-Glutamine	14.6914	84	2458665	729	56-85-9	nist_msms
288	Arg-Glu-Lys	14.7136	217	546592	434	0-00-0	nist_msms
289	Ala-Ser-Lys	14.7275	305	64752	596	0-00-0	nist_msms
290	(Methoxymethyl)trimethylsilane	14.7913	157	552776	712	14704-14-4	mainlib
291	L-Aspartic acid, N-(trimethylsilyl)-, bis(trimethylsilyl) ester	14.7968	232	72817945	919	55268-53-6	mainlib
292	Ethane, 1,1-diethoxy-	14.8023	267	502776	677	105-57-7	replib
293	cis-11-Eicosenoic acid	14.8093	185	481641	548	5561-99-9	nist_msms
294	Silanol, trimethyl-	14.8204	26	736746	625	1066-40-6	replib
295	D-(-)-Lyxose, tetrakis(trimethylsilyl) ether, trimethylsilyloxime (isomer 1)	14.8925	217	1129691	667	0-00-0	mainlib
296	5,6-Dihydro-2-methyl-1,4-dithiine-3-carboxylic acid	14.9091	176	376643	469	35756-29-7	mainlib
297	N-Methylhexamethylenimine-2-carboxylic acid, ethyl ester	14.9258	332	68685	610	5228-34-2	mainlib
298	1H-Indole-2,3-dione, 4-bromo-1-[(2,6-dimethyl-4-morpholinyl)methyl]-5-methyl-	14.9466	304	67322	346	0-00-0	mainlib
299	Sulfamoxole	14.9687	290	49085	543	729-99-7	nist_msms
300	2-Piperidinecarboxylic acid, 1-(trimethylsilyl)-, trimethylsilyl ester	14.9909	37	157161	704	55255-44-2	mainlib
301	2-Piperidinecarboxylic acid, 1-(trimethylsilyl)-, trimethylsilyl ester	15.0145	447	183383	831	55255-44-2	replib
302	L-Proline, 5-oxo-1-(trimethylsilyl)-, trimethylsilyl ester	15.0436	258	48958978	883	30274-77-2	mainlib
303	Pentanoic acid, 5-[1,3]dioxolan-2-yl-2-hydroxy-4-hydroxyimino-, methyl ester	15.0519	314	257125	635	0-00-0	mainlib
304	L-Proline, 5-oxo-1-(trimethylsilyl)-, trimethylsilyl ester	15.0589	409	35589	823	30274-77-2	replib
305	Ethane	15.0797	292	300496	417	74-84-0	replib
306	Butanoic acid, 4-[bis(trimethylsilyl)amino]-, trimethylsilyl ester	15.0977	174	20359937	765	39508-23-1	replib
307	1-Ethyl-1-heptanoyloxy-1-silacyclopentane	15.1116	95	742995	573	0-00-0	mainlib
308	Methylmalonic acid	15.1906	185	185778	656	516-05-2	nist_msms
309	2-Butenedioic acid (E)-, bis(trimethylsilyl) ester	15.1975	245	136270	584	17962-03-7	replib
310	Methanephosphonothioic acid, O,O'-bis(trimethylsilyl) ester	15.2558	242	177486	581	0-00-0	mainlib
311	L-Norvaline, N-(trimethylsilyl)-5-[(trimethylsilyl)oxy]-, trimethylsilyl ester	15.2807	142	25306783	796	53261-79-3	mainlib
312	DL-Ornithine	15.2946	198	106132	453	616-07-9	nist_msms
313	Benzene, 1,2,3-tris[(trimethylsilyl)oxy]-	15.3168	239	3290541	735	17864-23-2	replib
314	Glycine, N,N-bis(trimethylsilyl)-, methyl ester	15.3362	224	20526	390	25688-73-7	mainlib
315	L-Threonic acid, tris(trimethylsilyl) ether, trimethylsilyl ester	15.3431	292	2360436	829	0-00-0	mainlib
316	2-Octenoic acid	15.3598	263	41091	531	1871-67-6	nist_msms
317	Sodium chlorate	15.3695	393	3490.1	532	7775-09-09	nist_msms
318	Silane, (1,2,4,5-cyclohexanetetrayltetraoxy)tetrakis[trimethyl-	15.3806	331	50218	424	100258-68-2	mainlib
319	l-Norvaline, N-allyloxycarbonyl-, tetradecyl ester	15.425	89	353858	701	0-00-0	mainlib
320	3-Nitrobenzyl alcohol	15.4361	160	20147	371	619-25-0	nist_msms
321	N-Acetyl-D-galactosaminitol	15.4513	246	22865	682	10486-91-6	nist_msms
322	Cytein, N,N-bis(trimethylsilyl)-, trimethylsilyl ester	15.4763	220	182715	772	0-00-0	mainlib
323	Thiophene-2-carboxamide, N-(3-methylphenyl)-	15.5109	217	540125	658	0-00-0	mainlib
324	(Z)-4,6-Dioxohept-2-enoic acid, di-TMS	15.5345	183	54541221	701	0-00-0	mainlib
325	Leu-Asn	15.5595	245	62743	390	0-00-0	nist_msms
326	Cyclopropane, 1,1-dimethyl-2-(1-methylethoxy)-3-(2-phenylethenylidene)-	15.5678	171	264124	475	0-00-0	mainlib
327	L-(+)-Erythrulose, tris(trimethylsilyl) ether, trimethylsilyloxime (isomer 2)	15.6122	320	525096	548	0-00-0	mainlib
328	Coumarin	15.6205	217	90350	528	91-64-5	nist_msms
329	1H-1,2,4-Triazole, 3-chloro-	15.633	105	187231	475	6818-99-1	replib
330	2,2'-Ditrimethylsiloxybiphenyl	15.6759	330	51006	591	1094-10-6	mainlib
331	Trimethyl(n-pentyl)silane	15.6981	248	20499	607	1641-49-2	mainlib
332	Rhodopin	15.7092	203	106388	400	105-92-0	mainlib
333	Pentanedioic acid, 2-(methoxyimino)-, bis(trimethylsilyl) ester	15.7217	198	1294618	824	60022-87-9	mainlib
334	1-Butanol, 4-(1-methylethoxy)-	15.7383	267	97368	469	31600-69-8	mainlib
335	Silane, dimethylhexyloxybutoxy-	15.7439	217	281139	416	0-00-0	mainlib
336	1,3,5-Trisilahexane, 5-methyl-	15.773	270	47663	534	18827-17-3	mainlib
337	3-Hydroxypyridine	15.7883	299	32401	427	109-00-2	nist_msms
338	2-Isopropylmalic acid, O-trimethylsilyl-, bis(trimethylsilyl) ester	15.8354	275	232358	750	0-00-0	mainlib
339	1-Trimethylsiloxy-2-trimethylsilylaminoethane	15.859	102	1062003	625	17165-52-5	replib
340	Glycerol, tris(trimethylsilyl) ether	15.8729	192	145038	638	6787-10-06	replib
341	4-Amidinophenylmethanesulfonylfluoride	15.8867	316	6453.8	601	0-00-0	nist_msms
342	p-Octylacetophenone	15.9006	218	51259	607	10541-56-7	replib
343	Lys-Cys	15.9089	318	5140.2	415	0-00-0	nist_msms
344	Tetramethylammonium cation	15.9186	284	8318.3	462	0-00-0	nist_msms
345	5,5-Dimethyl-1,3-bis-trimethylsilanyl-imidazolidin-2,4-dione	15.9353	100	4438916	700	66448-28-0	mainlib
346	4-Ethylbenzoic acid, 2,4-dichloronaphthyl-1 ester	15.9436	133	261265	415	0-00-0	mainlib
347	Benzene, 1,3,5-tris(1-methylpropyl)-	15.9713	217	181120	493	6565-55-5	mainlib
348	Azepan-1-yl-acetic acid, methyl ester	15.9921	112	566607	629	0-00-0	mainlib
349	[1,2]Dithiolo[1,5-b][1,2]dithiole-7-SIV, 2-phenyl-	16.0032	236	3981.1	334	20718-56-3	mainlib
350	Ecgonine	16.0129	142	48340	379	481-37-8	nist_msms
351	Triethylene glycol monomethyl ether	16.0295	216	5241.4	442	112-35-6	nist_msms
352	Propane, 2,2',2''-[methylidynetris(oxy)]tris-	16.0406	160	63402	359	4447-60-3	replib
353	4-sec-butylphenol, trifluoroacetate	16.0975	217	709222	627	0-00-0	mainlib
354	D-Erythro-Pentitol, 2-deoxy-1,3,4,5-tetrakis-O-(trimethylsilyl)-	16.1044	91	188790	499	33648-72-5	replib
355	L-(+)-Tartaric acid, bis(trimethylsilyl) ether, bis(trimethylsilyl) ester	16.1322	292	915115	749	0-00-0	mainlib
356	(5-Amino-1H-tetraazol-1-yl)acetic acid tritms	16.1557	227	5880332	569	0-00-0	mainlib
357	Glycerol, tris(trimethylsilyl) ether	16.1724	258	456812	694	6787-10-06	replib
358	Gln-Asp	16.2362	244	169654	337	0-00-0	nist_msms
359	1,6-Di(trimethylsilyl)hexane	16.2445	127	868914	566	13083-96-0	replib
360	l-Mannopyranose, 6-deoxy-1,2,3,4-tetrakis-O-(trimethylsilyl)-	16.2514	204	337234	586	108392-01-4	mainlib
361	1,8-cis-Undecadien-5-yne 3,7-bis-trimethylsilyl ether	16.2708	203	42699	602	69948-49-8	mainlib
362	D-(-)-Lyxofuranose, tetrakis(trimethylsilyl) ether	16.2861	217	1227470	692	0-00-0	mainlib
363	(Methoxymethyl)trimethylsilane	16.3152	211	235549	518	14704-14-4	replib
364	Gly-Lys-Lys	16.3263	332	18662	374	0-00-0	nist_msms
365	Phenylethylene, 2-nitro-2',3',4',5',6'-pentamethoxy-	16.361	240	136834	465	0-00-0	mainlib
366	3,6,9-Trioxa-2-silaundecane, 2,2-dimethyl-	16.3762	169	122796	466	16654-46-9	replib
367	D-Arabinose, tetrakis(trimethylsilyl)-	16.3845	204	59427	523	18622-97-4	mainlib
368	2-Piperidinecarboxylic acid, 1-(trimethylsilyl)-, trimethylsilyl ester	16.4109	156	2712771	703	55255-44-2	replib
369	1-(1,1-Dimethylethoxycarbonyl)-2-methyl-2-naphth-2-yloxirane	16.4663	284	12891	344	0-00-0	mainlib
370	Disiloxane, hexamethyl-	16.4761	268	7382.2	564	107-46-0	replib
371	Ornithine, tri-TMS	16.4885	142	14037957	862	24595-70-8	mainlib
372	tert-Butyldimethylsilyl 2-(2-ethoxyethoxy)acetate	16.526	94	74843	607	0-00-0	mainlib
373	Glutamic acid, N-(trimethylsilyl)-, bis(trimethylsilyl) ester, L-	16.5454	246	5089307	790	15985-07-6	mainlib
374	(Z)-Bis-1,2-(trimethylsilyloxy)ethylene	16.5537	173	71823	592	26327-98-0	mainlib
375	Mannose, 6-deoxy-2,3,4,5-tetrakis-O-(trimethylsilyl)-, L-	16.5828	266	27844	694	19127-15-2	mainlib
376	4-Ketoglucose, bis(O-methyloxime), tetrakis(trimethylsilyl)	16.6189	160	48028	490	67104-27-2	mainlib
377	Pyrazolo[5,1-c]-as-triazine, 6-(dichloroacetyl)-4,6-dihydro-3-methyl-4-methylene-	16.6286	262	7790	327	6763-75-3	mainlib
378	Butanedioic acid, dipropyl ester	16.6619	333	28360	408	925-15-5	replib
379	Asn-Gly	16.6771	173	23032	453	0-00-0	nist_msms
380	Acetic acid, [2-(2-methoxyethoxy)ethoxy]-	16.7062	185	24175	398	16024-58-1	mainlib
381	Xylo-hexos-5-ulose, 2,3,4,6-tetrakis-O-(trimethylsilyl)-, bis(O-methyloxime)	16.7312	328	11000	443	62108-13-8	replib
382	L-(+)-Tartaric acid, bis(trimethylsilyl) ether, bis(trimethylsilyl) ester	16.7465	292	43295	676	0-00-0	mainlib
383	?D-Galactopyranose, 1,2,3-tris-O-(trimethylsilyl)-, cyclic methylboronate	16.7534	204	49525	377	56196-95-3	mainlib
384	Zeaxanthin	16.7659	260	34419	402	144-68-3	replib
385	1,2,3,6-Tetrahydropyridine, 1-isopropyl-4-phenyl-	16.7867	186	104277	418	104163-68-0	mainlib
386	N,O-Bis(dimethyl-t-butylsilyl)-l-isoleucine	16.8005	200	797717	586	107715-90-2	replib
387	D-(+)-Glucuronic acid ?lactone, tris(trimethylsilyl) ether, methyloxime (anti)	16.8116	129	210085	550	0-00-0	mainlib
388	(Z,Z)-3-Methyl-3H-cyclonona(def)biphenylene	16.8449	229	79322	669	110823-80-8	mainlib
389	Tolnaftate	16.8615	234	5300.6	334	2398-96-1	replib
390	N,O-Bis-(trimethylsilyl)phenylalanine	16.8768	218	2001956	834	2899-52-7	mainlib
391	Benzoic acid, 4-[(trimethylsilyl)oxy]-, trimethylsilyl ester	16.899	184	36032	588	2078-13-9	replib
392	4-Ketoglucose, bis(O-methyloxime), tetrakis(trimethylsilyl)	16.935	84	1426557	619	67104-27-2	mainlib
393	1-Propene, 1-methoxy-2-methyl-1-[(dimethyltert-butylsilyl)oxy]-	16.9434	391	16376	397	89337-62-2	mainlib
394	4-Ketoglucose, bis(O-methyloxime), tetrakis(trimethylsilyl)	16.9572	245	496072	659	67104-27-2	mainlib
395	1,3,5-Tris(trimethylsiloxy)benzene	16.9628	342	3433844	753	10586-12-6	mainlib
396	Gluconic acid, 2-methoxime, tetra(trimethylsilyl)-, trimethylsilyl ester	17.0487	204	290147	633	0-00-0	mainlib
397	D-(+)-Xylose, tetrakis(trimethylsilyl) ether, methyloxime (anti)	17.0709	103	2540577	815	0-00-0	mainlib
398	l-Norvaline, N-ethoxycarbonyl-, dodecyl ester	17.1014	144	106416	353	0-00-0	mainlib
399	Linalol oxide, trimethylsilyl ether	17.1098	141	510645	593	0-00-0	mainlib
400	Silane, [1-(5-ethenyltetrahydro-5-methyl-2-furanyl)-1-methylethoxy]trimethyl-, cis-	17.1236	211	10692	540	57428-80-5	mainlib
401	Silane, trimethyl(4-nitrophenoxy)-	17.15	315	15280	321	1014-66-0	replib
402	4-Ketoglucose, bis(O-methyloxime), tetrakis(trimethylsilyl)	17.1943	243	278085	570	67104-27-2	mainlib
403	D-(+)-Xylose, tetrakis(trimethylsilyl) ether, methyloxime (syn)	17.2027	103	23368489	859	0-00-0	mainlib
404	D-(+)-Ribono-1,4-lactone, tris(trimethylsilyl) ether	17.2124	231	291324	771	0-00-0	mainlib
405	Silane, (2-methoxyethoxy)trimethyl-	17.2276	188	307448	560	18173-74-5	replib
406	Zirconium, dichloro-[dimethylbis(2-methyl-3H-benz[e]indenyl)silane]	17.2581	344	6836.6	405	0-00-0	mainlib
407	2,4-Diphenyl-3-tolylsulphonylimino-pyridazino(3,2-a)isoquinoline	17.2789	276	62999	351	99462-68-7	mainlib
408	2-Piperidinecarboxylic acid, 1-(trimethylsilyl)-5-[(trimethylsilyl)oxy]-, trimethylsilyl ester	17.2983	245	553362	565	55517-48-1	mainlib
409	2-[(Trimethylsilyl)oxy]propan-1-ol	17.3302	313	8433.3	578	0-00-0	mainlib
410	4-Ketoglucose, bis(O-methyloxime), tetrakis(trimethylsilyl)	17.3413	161	119758	580	67104-27-2	mainlib
411	3-Oxaoct-4-en-2-imine, N-trimethylsilyl-4-trimethylsilyloxy-	17.3552	258	541235	585	0-00-0	mainlib
412	?Cyano-4-hydroxycinnamic acid	17.4037	172	347264	674	28166-41-8	nist_msms
413	Benzene, 1,2,3-tris[(trimethylsilyl)oxy]-	17.4245	239	149336	654	17864-23-2	replib
414	Hexanedioic acid, 2-trimethylsilyloxy-, bis(trimethylsilyl) ester	17.4315	261	88607	600	0-00-0	mainlib
415	Butanal, 2,3,4-tris[(trimethylsilyl)oxy]-, O-methyloxime, [R-(R*,R*)]-	17.4564	156	625883	630	56196-36-2	replib
416	d-Ribose, 2,3,4,5-tetrakis-O-(trimethylsilyl)-, O-methyloxime	17.48	103	20390633	824	56196-08-8	mainlib
417	Pentanoic acid, 2-oxo-, trimethylsilyl ester	17.4994	244	862585	619	74367-69-4	mainlib
418	Anthracene, 9-dodecyl-	17.5036	81	80444	325	2883-70-7	mainlib
419	Pyrrol-2(5H)-one, 4-acetyl-3-hydroxy-1-[2-(4-morpholyl)ethyl]-5-phenyl-	17.5563	330	36255	472	0-00-0	mainlib
420	Pentanoic acid, 2-oxo-, trimethylsilyl ester	17.5923	185	23800	493	74367-69-4	mainlib
421	2-Piperidinecarboxylic acid, 1-(trimethylsilyl)-5-[(trimethylsilyl)oxy]-, trimethylsilyl ester	17.5993	100	2087925	587	55517-48-1	mainlib
422	D-(+)-Ribono-1,4-lactone, tris(trimethylsilyl) ether	17.6187	103	540804	675	0-00-0	mainlib
423	Erythro-Pentonic acid, 2-deoxy-3,4,5-tris-O-(trimethylsilyl)-, trimethylsilyl ester	17.6256	328	48535	388	74742-30-6	mainlib
424	4H-Pyrrolo[3,2,1-ij]quinoline, 1,2,5,6-tetrahydro-6-methyl-	17.6381	257	39316	387	40135-93-1	mainlib
425	2-Acetyl-5-methylfuran	17.6617	109	35153	379	1193-79-9	replib
426	Propanedioic acid, ethyl-, bis(trimethylsilyl) ester	17.6991	239	36855	500	55557-24-9	replib
427	Ribitol, 1,2,3,4,5-pentakis-O-(trimethylsilyl)-	17.706	103	595010	658	32381-53-6	replib
428	3-Isoxazolidinone, 4-[bis(trimethylsilyl)amino]-2-(trimethylsilyl)-	17.7268	68	599146	523	55517-42-5	mainlib
429	3-Isoxazolidinone, 4-[bis(trimethylsilyl)amino]-2-(trimethylsilyl)-	17.7365	82	256711	580	55517-42-5	mainlib
430	Isoquinolinium, 2-methyl-1-phenyl-, iodide	17.7629	204	130266	510	52806-07-2	mainlib
431	Heptasiloxane, hexadecamethyl-	17.8031	221	384965	644	541-01-5	replib
432	Tungsten, tris(?3-allyl)-1-(butylimido)propyl)	17.817	233	17119	334	0-00-0	mainlib
433	Silane, trimethyl(methylenecyclopropyl)-	17.8391	402	11977	526	97778-10-4	mainlib
434	2,4(1H,3H)-Pyrimidinedione, dihydro-1,3-bis(trimethylsilyl)-	17.8544	243	1147181	627	74810-47-2	replib
435	Oxiraneoctanoic acid, 3-octyl-, cis-	17.8627	123	1065260	472	24560-98-3	replib
436	Silane, (butoxymethyl)trimethyl-	17.8891	103	3059964	626	18246-52-1	mainlib
437	Xylitol, 1,2,3,4,5-pentakis-O-(trimethylsilyl)-	17.8988	307	244217	682	14199-72-5	replib
438	Pentonic acid, 5-deoxy-2,3-bis-O-(trimethylsilyl)-, ?lactone	17.9501	231	677248	639	74742-33-9	mainlib
439	L-Methionine, N-(tert-butyldimethylsilyl)-, tert-butyldimethylsilyl ester	17.9612	68	881997	487	107715-92-4	replib
440	Inosose, 2-desoxy-, O-methyloxime, tetrakis-O-(trimethylsilyl)-	17.9958	116	609872	722	0-00-0	mainlib
441	Pro-Thr	18.0277	217	115776	389	0-00-0	nist_msms
442	2,5-Dihydroxybenzyl alcohol, tris(O-trimethylsilyl)-	18.0402	356	2016367	697	0-00-0	mainlib
443	?Gentiobiose	18.0596	318	17516	399	554-91-6	nist_msms
444	Levoglucosan, tris(trimethylsilyl)-	18.1137	204	453401	803	7449-14-1	replib
445	(1S,17S)-3,6,9,12,15,18,21,24,27,30-Decaoxabicyclo[15.13.0]triacontane	18.1234	89	29309	384	73346-56-2	mainlib
446	Histidine	18.1747	255	44560	374	71-00-1	nist_msms
447	3,4-Dihydroxymandelic acid, ethyl ester, tri-TMS	18.2205	272	82553	343	0-00-0	mainlib
448	Inosose, 2-desoxy-, O-methyloxime, tetrakis-O-(trimethylsilyl)-	18.2399	133	7301241	687	0-00-0	mainlib
449	2-Propanone, 1,1-diethoxy-	18.2482	31	995842	484	5774-26-5	mainlib
450	D-(-)-Rhamnose, tetrakis(trimethylsilyl) ether, methyloxime (syn)	18.2676	117	5032538	726	0-00-0	mainlib
451	Ribitol, 1,2,3,4,5-pentakis-O-(trimethylsilyl)-	18.2773	217	1355122	626	32381-53-6	replib
452	Gln-Lys-Lys	18.3065	330	49139	534	0-00-0	nist_msms
453	Galactinol	18.3162	329	4392.7	331	16908-86-4	nist_msms
454	Lormetazepam	18.355	362	5542.5	374	848-75-9	replib
455	Phosphoric acid, 2-(trimethylsiloxy)-1-[(trimethylsiloxy)methyl]ethyl bis(trimethylsilyl) ester	18.3661	211	251607	690	31038-12-7	replib
456	Ribitol, 1,2,3,4,5-pentakis-O-(trimethylsilyl)-	18.3883	205	442825	827	32381-53-6	replib
457	Flurbiprofen	18.416	199	2638849	736	5104-49-4	nist_msms
458	2-Methoxycinnamic acid	18.4326	127	256792	323	6099-03-02	nist_msms
459	Methyl 2-(2-(trimethylsilyloxy)ethoxy)acetate	18.4465	116	1243243	716	0-00-0	mainlib
460	4-Amidinophenylmethanesulfonylfluoride	18.4701	335	19226	766	0-00-0	nist_msms
461	Asn-Ser-Lys	18.4826	348	54231	394	0-00-0	nist_msms
462	5,8-Methano-4H-3,1-benzoxazine-2-thione, 1,2,4a-rel,5-cis,8-cis,8a-cis-hexahydro-	18.5061	181	350153	419	0-00-0	mainlib
463	?Hydroxypyruvic acid, trimethylsilyl ether, trimethylsilyl ester	18.5339	302	738078	649	0-00-0	mainlib
464	N-Acetylglutamine,N,N',O,O'- tetrakis(trimethylsilyl)-	18.5561	207	38016	637	0-00-0	mainlib
465	1,2,4-Benzotriazin-3-amine, 1,4-dioxide	18.5699	267	9080	378	27314-97-2	mainlib
466	Inosose, 2-desoxy-, O-methyloxime, tetrakis-O-(trimethylsilyl)-	18.6018	217	366217	650	0-00-0	mainlib
467	2-Propenoic acid, methyl ester	18.6198	124	40094	330	96-33-3	replib
468	4,4'-Bipyridine	18.6295	284	7656.9	551	553-26-4	replib
469	tert-Butyl(3-ethoxypropoxy)dimethylsilane	18.6601	262	20187	466	0-00-0	mainlib
470	D-(-)-Ribose	18.6725	416	6573.6	471	50-69-1	nist_msms
471	1-(1,3-Benzodioxol-5-yl)-2-[[(4-methylphenyl)sulfonyl]oxy]ethane	18.7197	111	141993	374	57587-09-4	mainlib
472	Ribitol, 1,2,3,4,5-pentakis-O-(trimethylsilyl)-	18.7252	205	2142136	787	32381-53-6	replib
473	Silanol, trimethyl-	18.7613	296	12854	428	1066-40-6	replib
474	2,3,4,5-Tetrahydroxypentanoic acid-1,4-lactone, tris(trimethylsilyl)-	18.7779	69	349343	692	0-00-0	mainlib
475	1,2,4-Triazolidine-3,5-dithione, 4-methyl-	18.8015	288	69525	403	13625-51-9	mainlib
476	Diethylmalonic acid, bis(trimethylsilyl)- ester	18.8167	276	264477	458	0-00-0	mainlib
477	Inosose, 2-desoxy-, O-methyloxime, tetrakis-O-(trimethylsilyl)-	18.8362	89	2146708	709	0-00-0	mainlib
478	1-Propene-1,2,3-tricarboxylic acid, tris(trimethylsilyl) ester, (Z)-	18.8542	229	71420	476	55530-71-7	replib
479	Dimethyl ((dimethylamino)methylene)malonate	18.8694	97	478265	408	18856-69-4	mainlib
480	?Amino levulinic acid tri-TMS	18.8889	174	401717	771	0-00-0	mainlib
481	l-Proline, trimethylsilyl ester	18.9221	184	123064	439	0-00-0	mainlib
482	Acetoacetic acid, 1,3-dithio-, S-propyl ester	18.936	185	20769	455	20560-74-1	mainlib
483	Ribonic acid, 2,3,4,5-tetrakis-O-(trimethylsilyl)-, trimethylsilyl ester	18.9429	292	1185451	768	57197-35-0	mainlib
484	Disiloxane, pentamethyl-	18.9915	401	63740	479	1438-82-0	mainlib
485	4-Ketoglucose, bis(O-methyloxime), tetrakis(trimethylsilyl)	19.015	89	13901113	667	67104-27-2	mainlib
486	Fenfluramine	19.0469	159	854276	453	458-24-2	nist_msms
487	Phosphoric acid, bis(trimethylsilyl) 2,3-bis[(trimethylsilyl)oxy]propyl ester	19.0719	299	3523957	837	31038-11-6	mainlib
488	Ribonic acid, 2,3,4,5-tetrakis-O-(trimethylsilyl)-, trimethylsilyl ester	19.0982	292	1097011	816	57197-35-0	mainlib
489	3-(N-Methylanilino)-2-(triphenylsilyl)-2-cyclobuten-1-one	19.1093	430	61728	369	79139-22-3	mainlib
490	2-Isopropyl-3-ketobutyrate, bis(O-trimethylsilyl)-	19.169	308	124328	599	0-00-0	mainlib
491	trans-3-Hexenedioic acid, bis(trimethylsilyl) ester	19.187	355	41671	633	0-00-0	mainlib
492	n-Pentanoic acid, pentamethyldisilanyl ester	19.2009	217	13938299	609	0-00-0	mainlib
493	L-Asparagine, N,N2-bis(tert-butyldimethylsilyl)-, tert-butyldimethylsilyl ester	19.2217	124	240590	623	96381-41-8	replib
494	Methyl 2-(2-(trimethylsilyloxy)ethoxy)acetate	19.2494	249	297675	569	0-00-0	mainlib
495	Silane, dimethyl(2-isopropylphenoxy)tridecyloxy-	19.2993	179	59479	386	0-00-0	mainlib
496	Ribonic acid, 2,3,4,5-tetrakis-O-(trimethylsilyl)-, trimethylsilyl ester	19.3159	292	365209	717	57197-35-0	mainlib
497	Fructofuranoside, methyl 1,3,4,6-tetrakis-O-(trimethylsilyl)-, ?D-	19.3312	379	17210	413	30788-71-7	mainlib
498	D-Glucitol, 6-deoxy-1,2,3,4,5-pentakis-O-(trimethylsilyl)-	19.3853	319	1140962	486	53537-99-8	replib
499	3-Methylene-1,4-bis(trimethylsilyloxy) butane	19.4172	213	2291574	647	0-00-0	mainlib
500	l-Glutamine, tris(trimethylsilyl) deriv.	19.4491	156	174773396	833	70591-28-5	mainlib
501	Trimethylsilyl 3-{3-chloro-4-[(trimethylsilyl)oxy]phenyl}-2-[(trimethylsilyl)amino]propanoate	19.4615	226	30924880	594	0-00-0	mainlib
502	Silane, tetramethyl-	19.4837	353	583226	617	75-76-3	replib
503	L-Saccharopine	19.5115	379	47948	531	997-68-2	nist_msms
504	?Hydroxypyruvic acid, trimethylsilyl ether, trimethylsilyl ester	19.5323	334	268229	610	0-00-0	mainlib
505	Silane, tetramethyl-	19.5392	307	238259	581	75-76-3	replib
506	Isophthalic acid, 2,6-dichlorophenyl propyl ester	19.5531	293	30184	574	0-00-0	mainlib
507	1,3-Dioxolane-2-methanol	19.5794	224	224324	754	5694-68-8	mainlib
508	?Hydroxypyruvic acid, trimethylsilyl ether, trimethylsilyl ester	19.6058	392	1843335	618	0-00-0	mainlib
509	Astaxanthin	19.6321	494	90633	347	472-61-7	mainlib
510	l-Lysine, N2,N6-bis(trimethylsilyl)-, trimethylsilyl ester	19.6779	201	231498273	568	24595-69-5	mainlib
511	L-Asparagine, N,N2-bis(tert-butyldimethylsilyl)-, tert-butyldimethylsilyl ester	19.6834	265	75115	657	96381-41-8	replib
512	Methoxyacetic acid	19.6959	406	26901	696	625-45-6	nist_msms
513	3-Methyl-1,2-diazirine	19.7028	24	495771	740	0-00-0	mainlib
514	d-Erythro-pentose, 2-deoxy-3,4,5-tris-O-(trimethylsilyl)-, O-methyloxime	19.7555	330	61859	483	56196-35-1	mainlib
515	d-Erythro-pentose, 2-deoxy-3,4,5-tris-O-(trimethylsilyl)-, O-methyloxime	19.7666	392	91648	495	56196-35-1	mainlib
516	Cinnamic acid, p-(trimethylsiloxy)-, trimethylsilyl ester	19.7971	293	88374	686	10517-30-3	mainlib
517	4-(4-Fluoro-alpha-phenylstyryl)-N,N-dimethylaniline ,isomer a	19.8276	316	95453	397	0-00-0	mainlib
518	?D-Galactopyranoside, methyl 2,3-bis-O-(trimethylsilyl)-, cyclic butylboronate	19.8457	145	520272	521	56211-10-0	mainlib
519	1-Cyclohexene-1-carboxylic acid, 3,4,5-tris[(trimethylsilyl)oxy]-, trimethylsilyl ester, [3R-(3?4?5?]-	19.8609	204	43836301	831	55520-78-0	replib
520	2,4-Disilapentane, 2,4-dimethyl-	19.9108	319	63220	420	18163-84-3	mainlib
521	L-(+)-Tartaric acid, bis(trimethylsilyl) ether, bis(trimethylsilyl) ester	19.9219	292	867948	732	0-00-0	mainlib
522	D-Pyroglutamic acid	19.9413	84	244813	604	4042-36-8	nist_msms
523	1-(4-Methoxyphenyl)-4-(p-tolyl)-2(1H)-pyrimidinthion	19.9732	307	1784112	615	72491-67-9	mainlib
524	2-Ethoxyethanol	19.9815	162	19864	642	110-80-5	nist_msms
525	Nickel phthalocyanine	19.994	407	2171.4	376	14055-02-8	replib
526	Heptanedioic acid, 2-trimethylsilylamino-, bis(trimethylsilyl) ester	20.0647	245	1323111	439	0-00-0	mainlib
527	1,2,3-Propanetricarboxylic acid, 2-[(trimethylsilyl)oxy]-, tris(trimethylsilyl) ester	20.0703	273	64239955	843	14330-97-3	replib
528	Benzo[1,2-c:3,4-c':5,6-c'']tris[1,2,5]oxadiazole	20.0855	22	41381	618	16279-15-5	mainlib
529	Arg-Lys-Leu	20.0925	36	57064	344	0-00-0	nist_msms
530	3-Methyl-1,2-diazirine	20.098	25	744627	398	0-00-0	mainlib
531	4-Aminobenzoic acid	20.1188	142	4054248	683	150-13-0	nist_msms
532	Tartaric acid, bis-O-(trimethylsilyl)-, bis(trimethylsilyl) ester	20.1258	292	1511971	560	0-00-0	mainlib
533	N,N'-Dimethylurea	20.1493	89	421960	457	96-31-1	nist_msms
534	Benzoic acid, 3,4-bis[(trimethylsilyl)oxy]-, trimethylsilyl ester	20.1757	193	327165	466	2347-40-2	replib
535	Citrulline, tetra(trimethylsilyl)-	20.2131	157	15133311	712	0-00-0	mainlib
536	Glucofuranoside, methyl 2,3,5,6-tetrakis-O-(trimethylsilyl)-, ?D-	20.2395	304	66522	462	6736-96-5	mainlib
537	L-Threitol, tetrakis(trimethylsilyl) ether	20.2617	329	27256	553	0-00-0	mainlib
538	l-Glutamine, tris(trimethylsilyl) deriv.	20.2714	301	227033	395	70591-28-5	mainlib
539	2-ketoglutaric acid oxime, tri-TMS	20.2894	362	152807	532	0-00-0	mainlib
540	Silane, diphenyldecyloxy(2-methoxyethoxy)-	20.3102	337	113503	442	0-00-0	mainlib
541	Benzonitrile	20.3324	109	459063	396	100-47-0	replib
542	[(1-Methoxypropan-2-yl)oxy]trimethylsilane	20.3365	208	119267	551	0-00-0	mainlib
543	L-(+)-Threose, tris(trimethylsilyl) ether, methyloxime (anti)	20.3504	206	60683	622	0-00-0	mainlib
544	(2S,6R)-2-Methyl-6-nonylpiperidin-4-one	20.367	112	872084	537	264149-06-6	mainlib
545	4-(Allylthio)-2-(4-methoxyphenyl)quinazoline	20.3962	308	55760	555	105251-01-2	mainlib
546	Heptasiloxane, hexadecamethyl-	20.4114	221	469709	572	541-01-5	replib
547	Benzaldehyde, 4-hydroxy-, (4-tert-butyl-2-thiazolyl)hydrazone	20.4281	275	187274	358	0-00-0	mainlib
548	Cholest-5-en-3-ol (3?-, trifluoroacetate	20.4391	368	147921	454	2665-02-03	mainlib
549	Pantoylpropylamide, bis(trimethylsilyl) ether	20.4544	266	23933	452	0-00-0	mainlib
550	Ribitol, 1,2,3,4,5-pentakis-O-(trimethylsilyl)-	20.4752	292	298806	706	32381-53-6	replib
551	Sarcosine, N-(2-methoxyethoxycarbonyl)-, 2-methoxyethyl ester	20.496	146	1090146	459	0-00-0	mainlib
552	d-Glucose, 2,3,4,5,6-pentakis-O-(trimethylsilyl)-, o-methyloxyme, (1Z)-	20.5085	186	43052	642	128705-73-7	replib
553	l-Lysine, tris(trimethylsilyl)-, methyl ester	20.5182	288	18211	370	56273-13-3	mainlib
554	Met-Glu-Lys	20.5307	310	10119	829	0-00-0	nist_msms
555	?l-Galactopyranoside, methyl 6-deoxy-2,3,4-tris-O-(trimethylsilyl)-	20.5501	204	676454	571	56271-59-1	mainlib
556	Valeric acid, 5-phenoxy-, trimethylsilyl ester	20.5764	173	2796074	465	21273-11-0	mainlib
557	Ethane	20.5875	30	504695	650	74-84-0	replib
558	2-Propanol, 1-methoxy-	20.6083	49	128455	643	107-98-2	replib
559	Silane, (5?pregnane-3?17,20?triyltrioxy)tris[trimethyl-	20.643	519	40925	630	33287-34-2	mainlib
560	Silane, (5?pregnane-3?17,20?triyltrioxy)tris[trimethyl-	20.6707	538	4217625	602	33287-34-2	mainlib
561	Ethane	20.6971	50	1065246	609	74-84-0	replib
562	L-(-)-Sorbose, pentakis(trimethylsilyl) ether, methyloxime (anti)	20.8066	278	10363976	828	0-00-0	mainlib
563	D-Psicose, pentakis(trimethylsilyl) ether, methyloxime (anti)	20.8163	303	1272782	902	0-00-0	mainlib
564	Trimethylsilylmethanol	20.8274	199	591684	693	3219-63-4	replib
565	Ethane	20.8399	283	1206438	603	74-84-0	replib
566	Isonipecotic acid, N-(3-chloropropionyl)-, nonyl ester	20.8579	63	420678	474	0-00-0	mainlib
567	Ethane	20.8773	51	1413504	522	74-84-0	replib
568	D-Psicose, pentakis(trimethylsilyl) ether, methyloxime (syn)	20.9162	278	7855704	913	0-00-0	mainlib
569	L-(-)-Sorbose, pentakis(trimethylsilyl) ether, methyloxime (syn)	20.9314	316	404798	877	0-00-0	mainlib
570	Caffeine	20.9522	109	179922884	913	58-08-2	mainlib
571	Caffeine	20.9689	323	17615	818	58-08-2	replib
572	d-Mannose, 2,3,4,5,6-pentakis-O-(trimethylsilyl)-, o-methyloxyme, (1Z)-	20.9855	220	210306	765	128705-67-9	replib
573	Pentylenetetrazol	21.0105	368	141619	662	54-95-5	replib
574	Silane, [[4-[1,2-bis[(trimethylsilyl)oxy]ethyl]-1,2-phenylene]bis(oxy)]bis[trimethyl-	21.0174	355	205459	529	56114-62-6	replib
575	d-Galactose, 2,3,4,5,6-pentakis-O-(trimethylsilyl)-, o-methyloxyme, (1E)-	21.0451	319	5478953	905	128705-64-6	replib
576	Unknown 2	21.0507	214	732776	292	115-07-1	replib
577	1-[2,4-Bis(trimethylsiloxy)phenyl]-2-[(4-trimethylsiloxy)phenyl]propan-1-one	21.0798	281	13516630	608	102907-88-0	mainlib
578	d-Galactose, 2,3,4,5,6-pentakis-O-(trimethylsilyl)-, o-methyloxyme, (1E)-	21.102	66	4072124	930	128705-64-6	replib
579	d-Glucose, 2,3,4,5,6-pentakis-O-(trimethylsilyl)-, o-methyloxyme, (1Z)-	21.1228	355	399816	774	128705-73-7	mainlib
580	Hydrazine, propyl-	21.1491	406	283777	458	5039-61-2	mainlib
581	d-Glucose, 2,3,4,5,6-pentakis-O-(trimethylsilyl)-, o-methyloxyme, (1E)-	21.1574	205	227420179	925	130405-10-6	replib
582	L-(+)-Threose, tris(trimethylsilyl) ether (isomer 2)	21.1755	66	1637813	657	0-00-0	mainlib
583	Ribitol, 1,2,3,4,5-pentakis-O-(trimethylsilyl)-	21.1893	50	2522888	737	32381-53-6	replib
584	Resorcinol	21.2323	111	381524	971	108-46-3	nist_msms
585	Etiocholan-3?ol-17-one	21.2559	273	45322	543	53-42-9	nist_msms
586	Acetic acid, [(trimethylsilyl)oxy]-, trimethylsilyl ester	21.2642	355	175975	570	33581-77-0	replib
587	Ribitol, 1,2,3,4,5-pentakis-O-(trimethylsilyl)-	21.2795	247	910529	732	32381-53-6	replib
588	Silanol, trimethyl-	21.2906	226	15257	445	1066-40-6	mainlib
589	Silane, dimethyl(1-phenylpropoxy)dodecyloxy-	21.3003	349	90466	551	0-00-0	mainlib
590	1-Pentamethyldisilyloxybutane	21.3543	52	797235	600	81500-46-1	mainlib
591	Silane, trimethyl(propoxymethyl)-	21.3613	351	80679	615	17348-62-8	mainlib
592	d-Galactose, 2,3,4,5,6-pentakis-O-(trimethylsilyl)-, o-methyloxyme, (1Z)-	21.3738	319	56352929	924	128705-71-5	replib
593	tert-Butyl-(2-ethoxyethoxy)dimethylsilane	21.3932	51	602499	625	0-00-0	mainlib
594	3-Methyl-1,2-diazirine	21.4043	37	796094	492	0-00-0	mainlib
595	2-Propen-1-one, 1-(4-chlorophenyl)-3-phenyl-	21.4278	298	20777	433	956-02-5	replib
596	Quercetin 3-D-galactoside	21.4348	300	108819	451	482-36-0	nist_msms
597	4,4'-Bitriazolyl, 3,3'-diphenyl-	21.4445	449	3691.9	409	41291-72-9	mainlib
598	Butanoic acid, 4-[bis(trimethylsilyl)amino]-, trimethylsilyl ester	21.4764	156	2937269	668	39508-23-1	replib
599	Methylmalonic acid	21.4847	303	23165	702	516-05-2	nist_msms
600	d-Galactose, 2,3,4,5,6-pentakis-O-(trimethylsilyl)-, o-methyloxyme, (1Z)-	21.5027	319	872251	833	128705-71-5	replib
601	Ethyl 2,3,4,6-tetrakis-O-(trimethylsilyl)-D-glucopyranoside	21.511	204	2080768	838	0-00-0	mainlib
602	1,3,6-Trioxa-2-silacyclooctane, 2,2,-dimethylsilyl-	21.5249	275	35314	547	0-00-0	mainlib
603	1,3-Benzenediol, o-cyclopropanecarbonyl-o'-(thiophene-2-carbonyl)-	21.5429	288	101551	696	0-00-0	mainlib
604	Silane, methoxytrimethyl-	21.5471	353	17531	398	1825-61-2	mainlib
605	Terbutaline, N-trifluoroacetyl-O,O,o-tris(trimethylsilyl)deriv.	21.561	355	109471	579	325836-92-8	mainlib
606	Thiazolidine-4-carboxylic acid di(trimethylsilyl) deriv.	21.5707	333	111687	490	71240-84-1	mainlib
607	d-Galactose, 2,3,4,5,6-pentakis-O-(trimethylsilyl)-, o-methyloxyme, (1Z)-	21.579	319	230882	776	128705-71-5	replib
608	3,6-Dioxa-2,7-disilaoctane, 2,2,4,7,7-pentamethyl-	21.5887	244	469771	642	17887-27-3	replib
609	Quinoline, 1-(4-chlorophenyl)-1,4-dihydro-2,3-diphenyl-	21.6026	393	22579	410	36843-26-2	mainlib
610	Arabinitol, pentakis-O-(trimethylsilyl)-	21.6303	307	115315	790	25138-28-7	mainlib
611	Butanedioic acid, oxo(trimethylsilyl)-, bis(trimethylsilyl) ester	21.6428	333	67758	423	55517-46-9	mainlib
612	Benzene, 1-(6-methylbenzothiazol-2-yl)-4-(4-methylthiobenzylidenamino)-	21.6636	374	256178	518	0-00-0	mainlib
613	Serine, N,O-bis(trimethylsilyl)-, trimethylsilyl ester	21.6774	218	1453061	687	64625-17-8	mainlib
614	Trimethylsilyl 2-(2-(2-(2-methoxyethoxy)ethoxy)ethoxy)acetate	21.7038	235	37176	492	0-00-0	mainlib
615	L-Ascorbic acid, 2,3,5,6-tetrakis-O-(trimethylsilyl)-	21.7149	332	423045	720	55517-56-1	replib
616	DL-Ornithine	21.7218	142	260400	414	616-07-9	nist_msms
617	Bis(trimethylsilyl) selenite	21.7398	404	8678.7	405	0-00-0	mainlib
618	Cinnamic acid, p-(trimethylsiloxy)-, trimethylsilyl ester	21.7523	293	292457	724	10517-30-3	mainlib
619	Silane, tetramethyl-	21.8009	52	347269	823	75-76-3	mainlib
620	Benzoic acid, 3,4,5-tris(trimethylsiloxy)-, trimethylsilyl ester	21.8119	361	663875	689	2078-17-3	mainlib
621	Benzoic acid, 3,4,5-tris(trimethylsiloxy)-, trimethylsilyl ester	21.8327	444	23284659	735	2078-17-3	mainlib
622	Benzoic acid, 3,4,5-tris(trimethylsiloxy)-, trimethylsilyl ester	21.8466	84	2773443	780	2078-17-3	mainlib
623	2,6-Pyridinedicarbonitrile	21.8535	52	1096291	441	0-00-0	mainlib
624	Ethane	21.8646	40	2315176	768	74-84-0	replib
625	5?Androstan-3?ol, ethyldimethylsilyl ether	21.9021	333	134602	456	0-00-0	mainlib
626	8H-Pyrano[4',3':4,5]thieno[3,2-E][1,2,4]triazolo[1,5-c]pyrimidine, 10,11-dihydro-10,10-dimethyl-2-(phenylmethyl)-	21.909	292	96405	492	0-00-0	mainlib
627	Lyxose, tetra-(trimethylsilyl)-ether	21.9257	204	2137574	823	73745-85-4	mainlib
628	Ribitol, 1,2,3,4,5-pentakis-O-(trimethylsilyl)-	21.9451	361	137996	698	32381-53-6	replib
629	5H-Indeno[1,2-b]pyrazin-5-one, 7,8,9-tribromo-N,N'-diethyl-1,2,3,4-tetrahydro-6-(phenoxycarbonyl)-	21.995	384	4578.3	553	0-00-0	mainlib
630	Benzoic acid, 3,4,5-tris(trimethylsiloxy)-, trimethylsilyl ester	22.0005	442	23743	722	2078-17-3	mainlib
631	1,1,3,3,5,5-Hexamethyl-1,5-diphenyl-trisiloxane	22.013	345	49076	579	17977-72-9	mainlib
632	1,1,1,3,5,5,7,7,7-Nonamethyl-3-(trimethylsiloxy)tetrasiloxane	22.0227	394	14471	572	38146-99-5	mainlib
633	Arg-Phe	22.0449	322	7342.1	349	0-00-0	nist_msms
634	Benzoic acid, 3,4,5-tris(trimethylsiloxy)-, trimethylsilyl ester	22.0532	237	44514	580	2078-17-3	mainlib
635	Benzoic acid, 3,4,5-tris(trimethylsiloxy)-, trimethylsilyl ester	22.0796	158	13968	646	2078-17-3	mainlib
636	Heptasiloxane, hexadecamethyl-	22.0962	221	451949	700	541-01-5	mainlib
637	2,5-Dihydroxyacetophenone, bis(trimethylsilyl) ether	22.1156	240	10513	397	0-00-0	mainlib
638	Benzoic acid, 3,4,5-tris(trimethylsiloxy)-, trimethylsilyl ester	22.1364	356	39905	526	2078-17-3	mainlib
639	Ribonic acid, 2,3,4,5-tetrakis-O-(trimethylsilyl)-, trimethylsilyl ester	22.1475	333	603158	761	57197-35-0	mainlib
640	Ribitol, 1,2,3,4,5-pentakis-O-(trimethylsilyl)-	22.1558	415	14803	653	32381-53-6	replib
641	2-Oxo-4-phenyl-6-(4-chlorophenyl)-1,2-dihydropyrimidine	22.1739	174	65465	433	24030-13-5	mainlib
642	Ribitol, 1,2,3,4,5-pentakis-O-(trimethylsilyl)-	22.185	288	44779	783	32381-53-6	replib
643	D-(-)-Lyxofuranose, tetrakis(trimethylsilyl) ether	22.2099	178	25192	432	0-00-0	mainlib
644	N,O,O'-Tris-(trimethylsilyl)-4-hydroxyproline	22.2279	230	73275	414	7364-49-0	mainlib
645	Ribonic acid, 2,3,4,5-tetrakis-O-(trimethylsilyl)-, trimethylsilyl ester	22.2363	333	150231	735	57197-35-0	mainlib
646	Silane, diethylheptadecyloxy(3-phenylpropoxy)-	22.2446	447	123626	530	0-00-0	mainlib
647	Benzoic acid, 2,6-bis(trimethylsiloxy)-, methyl ester	22.2543	297	230967	651	27798-57-8	mainlib
648	2,5,7,10-Tetraoxa-6-silaundecane, 6,6-dimethyl-	22.2654	257	70941	371	18236-23-2	mainlib
649	Benzoic acid, 2-(2-phenylethenyl)-	22.2765	156	80498	315	60901-21-5	replib
650	3-Benzylidene-7-chloro-2,3-dihydro-5-phenyl-1H-1,4-benzodiazepin-2-one	22.2945	358	38974	391	55056-30-9	mainlib
651	Piperidine, 1,1'-thiobis-	22.3001	200	170193	483	25116-80-7	mainlib
652	1-(1-Adamantyl)-2-triisopropylsilyloxyethane	22.3153	293	137812	504	0-00-0	mainlib
653	Procaine	22.3195	237	109955	489	59-46-1	nist_msms
654	Phe-Leu-Lys	22.3306	204	555909	697	0-00-0	nist_msms
655	Ribonic acid, 2,3,4,5-tetrakis-O-(trimethylsilyl)-, trimethylsilyl ester	22.3666	333	382568	771	57197-35-0	mainlib
656	?Hydroxypyruvic acid, trimethylsilyl ether, trimethylsilyl ester	22.3902	233	58342	676	0-00-0	mainlib
657	Ribitol, 1,2,3,4,5-pentakis-O-(trimethylsilyl)-	22.4027	214	117248	750	32381-53-6	replib
658	Ethanol, 2-methoxy-	22.411	259	58579	366	109-86-4	replib
659	Acetamide, N,N-dimethyl-(4-phenyl)diphenyl-	22.4207	258	51377	482	72572-08-8	mainlib
660	D-Allofuranose, pentakis(trimethylsilyl) ether	22.4512	305	189115	706	0-00-0	mainlib
661	1,3-Butadiene, (Z,E)-2,3-dipropyl-1,4-bis-(trimethylsilyl)-	22.4845	398	74479	546	0-00-0	mainlib
662	Inosose, 2-desoxy-, O-methyloxime, tetrakis-O-(trimethylsilyl)-	22.4942	273	94243	532	0-00-0	mainlib
663	Erythro-Pentonic acid, 2-deoxy-3,4,5-tris-O-(trimethylsilyl)-, trimethylsilyl ester	22.5025	324	22794	572	74742-30-6	mainlib
664	L-(+)-Tartaric acid, bis(trimethylsilyl) ether, bis(trimethylsilyl) ester	22.5136	333	142791	672	0-00-0	mainlib
665	Tauroursodeoxycholic acid	22.5219	286	12713	356	14605-22-2	nist_msms
666	Benzoic acid, 2,4-bis[(trimethylsilyl)oxy]-, trimethylsilyl ester	22.5358	355	167654	540	10586-16-0	replib
667	Estra-1,3,5(10)-trien-17-one, 2,3,4-tris[(trimethylsilyl)oxy]-	22.5718	372	7491.6	483	77904-52-0	mainlib
668	3-Chloro-4-phenoxy-5,6-diphenylpyridazine	22.5913	174	19260	385	77892-03-6	mainlib
669	Pregn-4-ene-3,20-dione, 11,17-bis[(trimethylsilyl)oxy]-, bis(O-methyloxime), (11?-	22.6051	274	78794	403	57305-37-0	mainlib
670	Spiro(5,7,8-trimethoxynaphthalen-1(2H)-one)-2,5'-(4',5'-dihydro-3'-methylisoxazole) phenylhydrazone	22.637	245	64763	369	0-00-0	mainlib
671	L-(+)-Tartaric acid, bis(trimethylsilyl) ether, bis(trimethylsilyl) ester	22.6412	333	608425	710	0-00-0	mainlib
672	Heptasiloxane, 1,1,3,3,5,5,7,7,9,9,11,11,13,13-tetradecamethyl-	22.6661	532	569828	587	19095-23-9	mainlib
673	4-Dimethyl(trimethylsilyl)silyloxytridecane	22.6703	82	206409	424	0-00-0	mainlib
674	Gln-Ala	22.6897	214	26728	547	0-00-0	nist_msms
675	Cycloheptasiloxane, tetradecamethyl-	22.7174	341	26410	385	107-50-6	replib
676	Pentenoic acid, 4-[(trimethylsilyl)oxy]-, trimethylsilyl ester	22.7355	143	11447824	688	72101-11-2	mainlib
677	Hexadecanoic acid, trimethylsilyl ester	22.7424	360	118103	568	55520-89-3	replib
678	Trimethyl(3,3-difluoro-2-propenyl)silane	22.7507	372	20749	540	40207-81-6	mainlib
679	Benzoic acid, 3,4,5-tris(trimethylsiloxy)-, trimethylsilyl ester	22.7757	280	60097	442	2078-17-3	replib
680	5-Hydroxyindole-3-acetic acid	22.7993	395	4751.9	371	54-16-0	nist_msms
681	5-(4-Bromophenyl)-3-[(4-bromophenyl)hydroxymethylene]-3H-furan-2-one	22.8145	422	6349.1	346	0-00-0	mainlib
682	1H-Indole-2,3-dione, 1-(tert-butyldimethylsilyl)-, 3-(O-ethyloxime)	22.827	174	30555	432	0-00-0	mainlib
683	2-Keto-3-methylvalerate oxime, bis(trimethylsilyl)- deriv.	22.8353	200	454741	616	51621-79-5	mainlib
684	Silane, tetramethyl-	22.8422	331	9267.1	538	75-76-3	replib
685	1,2,4-Benzenetricarboxylic acid, 4-butyl 1,2-dimethyl ester	22.8866	493	3980.6	531	43049-07-6	mainlib
686	Flurazepam	22.931	315	3664.1	363	17617-23-1	nist_msms
687	Morpholine, 4-[2,3,4,6-tetrakis-O-(trimethylsilyl)-?d-mannopyranosyl]-	22.9518	204	43867	405	72021-26-2	mainlib
688	N-Acetyl-D-glucosamine, tetrakis(trimethylsilyl) ether, methyloxime (anti)	22.9657	87	176714	735	0-00-0	mainlib
689	Isophthalic acid, di(cis-hex-3-enyl) ester	22.9795	231	28662	434	0-00-0	mainlib
690	Leu-Asn	23.0003	245	21892	506	0-00-0	nist_msms
691	DL-3-Aminoisobutyric acid	23.0183	371	5487.3	757	144-90-1	nist_msms
692	Trimethyl(3,3-difluoro-2-propenyl)silane	23.035	255	6377.5	678	40207-81-6	mainlib
693	Dodecylbenzenesulfonic acid	23.0572	327	42274	586	27176-87-0	nist_msms
694	?Hydroxypyruvic acid, trimethylsilyl ether, trimethylsilyl ester	23.096	30	90448	754	0-00-0	mainlib
695	D-Allofuranose, pentakis(trimethylsilyl) ether	23.1168	318	29120413	764	0-00-0	mainlib
696	Dipyridamole	23.1265	84	654653	371	58-32-2	replib
697	Silane, tetramethyl-	23.1348	30	143818	690	75-76-3	mainlib
698	3-Methyl-1,2-diazirine	23.1487	28	258310921	744	0-00-0	mainlib
699	Acridin-9-yl-(4-nitro-phenyl)-amine	23.1653	315	24959	401	0-00-0	mainlib
700	Silane, tetramethyl-	23.1889	396	44759	789	75-76-3	replib
701	2-Methylacetoacetic acid, di(trimethylsilyl) deriv.	23.2	245	144185	643	98779-02-3	mainlib
702	d-Galactose, 2,3,4,5,6-pentakis-O-(trimethylsilyl)-, o-methyloxyme, (1Z)-	23.2416	319	2056735	849	128705-71-5	replib
703	1-Dimethylthexylsilyloxybutane	23.2471	110	25231	468	103588-84-7	mainlib
704	Silane, methoxytrimethyl-	23.2638	357	30540	424	1825-61-2	replib
705	Benzo[2,1-b:3,4-b']bis[1]benzothiophene	23.2971	290	60458	493	222-24-2	replib
706	Silane, diethylbutoxypentyloxy-	23.3179	333	21705	702	0-00-0	mainlib
707	N6-Methyladenine	23.3276	151	8135.6	414	443-72-1	nist_msms
708	1H-Indole-2-carboxylic acid, 1-(trimethylsilyl)-5-[(trimethylsilyl)oxy]-, trimethylsilyl ester	23.3636	158	45197	452	74367-47-8	mainlib
709	d-Galactose, 2,3,4,5,6-pentakis-O-(trimethylsilyl)-, o-methyloxyme, (1Z)-	23.3817	319	258084	820	128705-71-5	replib
710	Heptasiloxane, hexadecamethyl-	23.3927	221	571904	644	541-01-5	mainlib
711	Benzoic acid, 3,4,5-tris[(trimethylsilyl)oxy]-, propyl ester	23.4025	429	133540	598	77160-55-5	replib
712	2-(16-Acetoxy-11-hydroxy-4,8,10,14-tetramethyl-3-oxohexadecahydrocyclopenta[a]phenanthren-17-ylidene)-6-methyl-hept-5-enoic acid, methyl ester	23.433	353	17131	365	0-00-0	mainlib
713	d-Mannose, 2,3,4,5,6-pentakis-O-(trimethylsilyl)-, o-methyloxyme, (1Z)-	23.4413	262	84096	806	128705-67-9	replib
714	Benzothiophene-3-carbonitrile, 4,5,6,7-tetrahydro-2-(4-tert-butylbenzylidenamino)-	23.4607	322	143194	555	331246-31-2	mainlib
715	d-Galactose, 2,3,4,5,6-pentakis-O-(trimethylsilyl)-, o-methyloxyme, (1Z)-	23.4662	285	3764.6	684	128705-71-5	replib
716	Lycopene	23.4912	174	38345	438	502-65-8	replib
717	d-Galactose, 2,3,4,5,6-pentakis-O-(trimethylsilyl)-, o-methyloxyme, (1Z)-	23.5009	319	531727	832	128705-71-5	replib
718	Pyrimido[5,4-b]benzofurane, 4-chloro-	23.5259	185	17913	450	39876-88-5	mainlib
719	Phosphoric acid, 2-(trimethylsiloxy)-1-[(trimethylsiloxy)methyl]ethyl bis(trimethylsilyl) ester	23.537	211	119064	540	31038-12-7	mainlib
720	Terephthalic acid, pentyl tridec-2-yn-1-yl ester	23.5467	219	98259	654	0-00-0	mainlib
721	2?4a-Epoxymethylphenanthrene-7-methanol, 1,1-dimethyl-2-methoxy-8-(1,3-dithiin-2-ylidene)methyl-1,2,3,4,4a,4b,5,6,7,8,8a,9-dodecahydro-, acetate	23.5702	187	22597	324	0-00-0	mainlib
722	Benzeneacetic acid, 2,5-bis[(trimethylsilyl)oxy]-, trimethylsilyl ester	23.5897	384	32453	499	55334-62-8	replib
723	d-Glucose, 2,3,4,5,6-pentakis-O-(trimethylsilyl)-, o-methyloxyme, (1E)-	23.5938	205	68340	470	130405-10-6	mainlib
724	1,2-Bis(trimethylsiloxy)ethane	23.6118	274	97159	594	7381-30-8	replib
725	2-Methyl-2,4-dimethoxybutane	23.6215	132	16030	461	39836-89-0	mainlib
726	N-Ethyl-2-amino-octadecan-1,3-diol butaneboronate	23.6299	395	33311	599	66237-72-7	mainlib
727	2,2,4,4,6,6-Hexamethylcyclotrisilazane	23.6521	204	57513	547	1009-93-4	mainlib
728	Benzoic acid, 2-methoxy-, 3-methylbutyl ester	23.6673	361	4096.1	347	959097-87-1	replib
729	Benzoic acid, 6-hydroxy-2,3,4-trimethoxy-	23.6784	112	11895	333	55162-39-5	mainlib
730	2,5-Di(trifluoromethyl)benzoic acid, 4-nitrophenyl ester	23.6992	241	11903	424	0-00-0	mainlib
731	N6-2-(4-Aminophenyl)ethyladenosine	23.7214	409	11178	465	89705-21-5	nist_msms
732	Glycoside, ?methyl-trtrakis-O-(trimethylsilyl)-	23.7463	249	116814	799	0-00-0	mainlib
733	Ethyl 2,3,4,6-tetrakis-O-(trimethylsilyl)-D-glucopyranoside	23.7588	346	36240	647	0-00-0	mainlib
734	Unknown 3	23.7782	311	5075.7	288	298-46-4	nist_msms
735	?D-(+)-Xylopyranose, tetrakis(trimethylsilyl) ether	23.7949	235	626025	815	0-00-0	mainlib
736	Phosphoric acid, 2-(trimethylsiloxy)-1-[(trimethylsiloxy)methyl]ethyl bis(trimethylsilyl) ester	23.8268	107	70614	483	31038-12-7	replib
737	Glycoside, ?methyl-trtrakis-O-(trimethylsilyl)-	23.8725	204	792606	723	0-00-0	mainlib
738	Phosphoric acid, bis(trimethylsilyl) 2,3-bis[(trimethylsilyl)oxy]propyl ester	23.8878	357	367377	734	31038-11-6	mainlib
739	4-Dimethyl(isopropyl)silyloxyoctane	23.8975	143	68257	476	0-00-0	mainlib
740	D-Xylopyranose, 2,3,4-tris-O-(trimethylsilyl)-, bis(trimethylsilyl) phosphate	23.903	171	19832	415	69688-47-7	mainlib
741	Monostearin	23.9155	381	4350.2	443	123-94-4	nist_msms
742	1,6-Dihydroxy-3-methylanthraquinone, O,O'-bis(trimethylsilyl)-	23.9405	383	3891.6	456	91701-19-8	mainlib
743	6-Indolizinecarboxamide, 2-methyl-	23.989	174	6476.3	395	22380-20-7	replib
744	2-Bromosebacic acid, bis(trimethylsilyl) ester	24.0223	243	29156	431	0-00-0	mainlib
745	Propanoic acid, 2-oxo-, trimethylsilyl ester	24.0265	257	17744	408	52060-85-2	replib
746	d-Erythrotetrofuranose, tris-O-(trimethylsilyl)-	24.0514	145	73413	634	0-00-0	mainlib
747	2-Deoxy-galactopyranose, tetrakis(trimethylsilyl)	24.057	204	69785	682	0-00-0	mainlib
748	Zirconium, dichloro-[dimethylbis(2-methyl-3H-benz[e]indenyl)silane]	24.0861	348	3575.9	481	0-00-0	mainlib
749	D-Erythro-Pentofuranose, 2-deoxy-1,3-bis-O-(trimethylsilyl)-, bis(trimethylsilyl) phosphate	24.136	227	232802	619	69688-43-3	mainlib
750	Malonic acid, bis(2-trimethylsilylethyl ester	24.1443	175	5125.2	538	90744-45-9	mainlib
751	Leukotriene B4	24.1526	202	9392.9	397	71160-24-2	nist_msms
752	2-Methoxyethanol	24.161	200	8562.6	502	109-86-4	nist_msms
753	Methanamine, N,N-di(2-trimethylsilyloxyethyl)-	24.1998	314	236759	535	76710-52-6	mainlib
754	N-Acetyl-D-glucosamine, tetrakis(trimethylsilyl) ether, methyloxime (anti)	24.2067	112	25974	403	0-00-0	mainlib
755	Ethyl 2,3,4,6-tetrakis-O-(trimethylsilyl)-D-glucopyranoside	24.2428	249	26931	660	0-00-0	mainlib
756	1-(2-Methoxyethoxy)-2-methyl-2-propanol, methyl ether	24.265	328	7629.4	540	0-00-0	mainlib
757	Ergosterol	24.2705	363	41609	413	57-87-4	mainlib
758	trans-9-Octadecenoic acid, trimethylsilyl ester	24.2802	278	21858	599	96851-47-7	replib
759	L-Tryptophan, N,1-bis(trimethylsilyl)-, trimethylsilyl ester	24.2996	202	4216590	841	55429-28-2	replib
760	Serine, N,O-bis(trimethylsilyl)-, trimethylsilyl ester	24.3052	142	35736	540	64625-17-8	mainlib
761	Acenaphthylene, 1,2-bis[(1,1,2-trimethylpropyl)dimethylsilyloxy]-	24.3163	468	14525	366	0-00-0	mainlib
762	Glycoside, ?methyl-trtrakis-O-(trimethylsilyl)-	24.3509	173	35632	750	0-00-0	mainlib
763	?D-Mannopyranose, 1,2,3,4,6-pentakis-O-(trimethylsilyl)-	24.3634	319	19875	371	24707-99-1	replib
764	[5-(3-Methoxymethoxy-10,13-dimethyl-2,3,4,9,10,11,12,13,14,15,16,17-dodecahydro-1H-cyclopenta[a]phenanthren-17-yl)-hex-1-ynyl]-trime	24.3953	207	50615	353	0-00-0	mainlib
765	Glycoside, ?methyl-trtrakis-O-(trimethylsilyl)-	24.4022	204	1583945	803	0-00-0	mainlib
766	3,5-Dimethyl-1-dimethyldodecylsilyloxybenzene	24.4244	112	19045	357	0-00-0	mainlib
767	Difenzoquat cation	24.4508	249	8741.4	526	49866-87-7	nist_msms
768	Methylmalonic acid	24.4841	214	9882.6	530	516-05-2	nist_msms
769	Octadecanoic acid, trimethylsilyl ester	24.5021	117	264933	768	18748-91-9	replib
770	D-Erythro-Pentose, 2-deoxy-3,4-bis-O-(trimethylsilyl)-, 5-[bis(trimethylsilyl) methoxyphosphorimidate]	24.5076	315	33275	467	55517-63-0	mainlib
771	?l-Galactofuranoside, methyl 6-deoxy-2,3,5-tris-O-(trimethylsilyl)-	24.5243	217	43891	585	56227-31-7	mainlib
772	Ribitol, 1,2,3,4,5-pentakis-O-(trimethylsilyl)-	24.5797	214	42273	693	32381-53-6	replib
773	Heptasiloxane, hexadecamethyl-	24.5881	221	378944	665	541-01-5	mainlib
774	Ethyl 2,3,4,6-tetrakis-O-(trimethylsilyl)-D-glucopyranoside	24.6019	204	209086	658	0-00-0	mainlib
775	Phosphorisocyanatidothioic difluoride	24.6116	114	8957.5	347	27961-68-8	mainlib
776	Silane, tetramethyl-	24.6241	144	29303	542	75-76-3	replib
777	Glycoside, ?methyl-trtrakis-O-(trimethylsilyl)-	24.6893	204	769590	742	0-00-0	mainlib
778	5H-Cyclopropa[3,4]benz[1,2-e]azulen-5-one, 9,9a-bis(acetyloxy)-1,1a,1b,2,4a,7a,7b,8,9,9a-decahydro-2,4a,7b-trihydroxy-3-(hydroxymethyl)-1,1,6,8-tetramethyl-, [1aR-(1a?1b?2?4a?7a?7b?8?9?9a?]-	24.6934	272	4708.2	348	77573-19-4	mainlib
779	Ribitol, 1,2,3,4,5-pentakis-O-(trimethylsilyl)-	24.7087	290	1376502	709	32381-53-6	replib
780	1,3-Dichloro-1,3-bis(norbornadien-2-yl)-1,3-bis(3-trimethylsilylpropyl)disiloxane	24.7156	308	13672	370	0-00-0	mainlib
781	Trimethylsilyl 2-methoxyacetate	24.7253	469	34506	616	0-00-0	mainlib
782	Molybdenum, tris(1,3,5,7-cyclooctatetraene)di-	24.7711	395	27751	440	12391-50-3	mainlib
783	Gly-Val	24.7877	156	9429.3	358	1963-21-9	nist_msms
784	Erythro-Pentonic acid, 2-deoxy-3,4,5-tris-O-(trimethylsilyl)-, trimethylsilyl ester	24.8113	259	13169	677	74742-30-6	mainlib
785	Lyxose, tetra-(trimethylsilyl)-ether	24.8196	204	327511	733	73745-85-4	mainlib
786	Butanoic acid, 4-[bis(trimethylsilyl)amino]-, trimethylsilyl ester	24.8557	174	188569	573	39508-23-1	replib
787	Glycoside, ?methyl-trtrakis-O-(trimethylsilyl)-	24.8723	159	978724	714	0-00-0	mainlib
788	3-Pyridinecarboxylic acid, 2,7,10-tris(acetyloxy)-1,1a,2,3,4,6,7,10,11,11a-decahydro-1,1,3,6,9-pentamethyl-4-oxo-4a,7a-epoxy-5H-cyclopenta[a]cyclopropa[f]cycloundecen-11-yl ester, [1aR-(1aR*,2R*,3S*,4aR*,6S*,7S*,7aS*,8E,10R*,11R*,11aS*)]-	24.8779	495	3631.1	325	51906-00-4	mainlib
789	Propanoic acid, 3-[[bis[(trimethylsilyl)oxy]phosphinyl]oxy]-2-[(trimethylsilyl)oxy]-, trimethylsilyl ester, (S)-	24.9306	315	964222	608	55622-45-2	mainlib
790	tert-Butyldimethylsilyl 2-(2-ethoxyethoxy)acetate	24.9375	84	195710	526	0-00-0	mainlib
791	Glycoside, ?methyl-trtrakis-O-(trimethylsilyl)-	24.9555	204	8335708	826	0-00-0	mainlib
792	Propanoic acid, 3-[[bis[(trimethylsilyl)oxy]phosphinyl]oxy]-2-[(trimethylsilyl)oxy]-, trimethylsilyl ester, (S)-	24.9652	387	321171	581	55622-45-2	mainlib
793	Pentanedioic acid, 2,4-bis[(trimethylsilyl)oxy]-, bis(trimethylsilyl) ester, (R*,S*)-	24.9957	245	181393	528	38166-12-0	mainlib
794	Silane, diethyldioctyloxy-	25.0415	595	8368.1	456	0-00-0	mainlib
795	Propanoic acid, 3-[[bis[(trimethylsilyl)oxy]phosphinyl]oxy]-2-[(trimethylsilyl)oxy]-, trimethylsilyl ester, (S)-	25.0678	387	910190	684	55622-45-2	mainlib
796	9,12,15-Octadecatrienoic acid, 2-[(trimethylsilyl)oxy]-1-[[(trimethylsilyl)oxy]methyl]ethyl ester, (Z,Z,Z)-	25.0748	186	161786	621	55521-23-8	mainlib
797	3-Hydroxydodecanedioic acid, tris(O-trimethylsilyl)	25.1399	173	19400	552	81089-39-6	mainlib
798	Ethyl 2,3,4,6-tetrakis-O-(trimethylsilyl)-D-glucopyranoside	25.1469	204	231451	673	0-00-0	mainlib
799	Acetyl-L-carnitine	25.2231	123	35842	698	3040-38-8	nist_msms
800	Glycerol, tris(trimethylsilyl) ether	25.2384	73	37789822	658	6787-10-06	replib
801	Formamide, N-methoxy-	25.2578	28	1003178	554	34005-41-9	mainlib
802	Phosphoric acid, 4-oxo-2,3-bis[(trimethylsilyl)oxy]butyl bis(trimethylsilyl) ester, [R-(R*,R*)]-	25.2772	387	155067	602	55723-94-9	mainlib
803	Methapyrilene	25.3285	261	4957.7	443	91-80-5	nist_msms
804	[2,2'-Binaphthalene]-8,8'-dicarbonitrile, 1,1'-dihydroxy-6,6',7,7'-tetramethoxy-3,3'-dimethyl-5,5'-bis(1-methylethyl)-	25.341	307	6393.7	465	125366-92-9	mainlib
805	Hydantoin, 5-benzylidene-2-thio-	25.3646	204	103926	438	583-46-0	mainlib
806	Malonic acid, bis(2-trimethylsilylethyl ester	25.3812	361	10614	498	90744-45-9	mainlib
807	Xylo-hexos-5-ulose, 2,3,4,6-tetrakis-O-(trimethylsilyl)-, bis(O-methyloxime)	25.3882	433	4868.1	503	62108-13-8	replib
808	Penicillamine, tri-TMS	25.4242	393	14386	576	167029-28-9	mainlib
809	D-(+)-Galacturonic acid, O-pentakis(trimethylsilyl) deriv.	25.4949	204	4124447	771	0-00-0	mainlib
810	Ribitol, 1,2,3,4,5-pentakis-O-(trimethylsilyl)-	25.5504	172	173128	800	32381-53-6	replib
811	Ribitol, 1,2,3,4,5-pentakis-O-(trimethylsilyl)-	25.5559	433	90932	683	32381-53-6	replib
812	Ribitol, 1,2,3,4,5-pentakis-O-(trimethylsilyl)-	25.5684	262	246259	734	32381-53-6	replib
813	Gluconic acid, ?lactone, 5-methoximine, tri(trimethylsilyl)-	25.5823	174	108892	628	0-00-0	mainlib
814	2,3'-Bipyridine, 1',3,4,4',5,5',6,6'-octahydro-	25.6558	164	12013	427	18017-50-0	mainlib
815	?D-Galactopyranoside, methyl 2,3,4,6-tetrakis-O-(trimethylsilyl)-	25.6724	153	103214	480	4133-45-3	mainlib
816	Glycoside, ?methyl-trtrakis-O-(trimethylsilyl)-	25.7154	91	8816701	723	0-00-0	mainlib
817	Tungsten, dicarbonyl-bis(?4-pinocarvone)	25.7223	174	102508	423	0-00-0	mainlib
818	Propane, 2-methyl-1,2-bis(trimethylsiloxy)-	25.7639	153	309896	576	99875-05-5	mainlib
819	Silane, [[(16?17?-estra-1,3,5(10)-triene-3,16,17-triyl]tris(oxy)]tris[trimethyl-	25.7709	245	75463	380	57305-23-4	mainlib
820	Ribitol, 1,2,3,4,5-pentakis-O-(trimethylsilyl)-	25.8361	262	32172	708	32381-53-6	replib
821	Heptasiloxane, hexadecamethyl-	25.8485	221	380652	698	541-01-5	mainlib
822	1H-1,3-Benzimidazole, 1-(2-methoxyethyl)-5,6-dimethyl-	25.8874	159	153246	546	0-00-0	mainlib
823	Glycoside, ?methyl-trtrakis-O-(trimethylsilyl)-	25.8957	129	135944	728	0-00-0	mainlib
824	Ribitol, 1,2,3,4,5-pentakis-O-(trimethylsilyl)-	25.9109	307	26055	689	32381-53-6	replib
825	5-Chloro-4-([4-(2-naphthyloxy)butyl]sulfanyl)-2(1H)-pyrimidinone #	25.9303	185	5803.2	399	118365-19-8	mainlib
826	Gln-Pro-Lys	25.9581	96	13287	314	0-00-0	nist_msms
827	Glycoside, ?methyl-trtrakis-O-(trimethylsilyl)-	25.965	153	112609	704	0-00-0	mainlib
828	Mannose, 6-deoxy-2,3,4,5-tetrakis-O-(trimethylsilyl)-, L-	25.9761	247	13304	617	19127-15-2	mainlib
829	5-Methyluridine, tris(trimethylsilyl) deriv.	26.0205	259	168237	692	0-00-0	mainlib
830	Octane, 3,4,5,6-tetramethyl-	26.0551	57	86657	629	62185-21-1	mainlib
831	mono-Ethyl malonate	26.0787	211	17449	317	1071-46-1	nist_msms
832	D-Ribofuranose, 1,2,3-tris-O-(trimethylsilyl)-, bis(trimethylsilyl) phosphate	26.0884	318	97394	526	69744-64-5	mainlib
833	Unknown 4	26.1203	357	5681.8	292	89705-21-5	nist_msms
834	Glycoside, ?methyl-trtrakis-O-(trimethylsilyl)-	26.1564	204	359181	733	0-00-0	mainlib
835	D-(-)-Fructose, pentakis(trimethylsilyl) ether, methyloxime (anti)	26.1591	160	6811.2	335	0-00-0	mainlib
836	Benzene, 1,1'-(1,1,2,2,3,3-hexafluoro-1,3-propanediyl)bis[2,3,4,5,6-pentafluoro-	26.1994	324	7467.2	622	25078-75-5	mainlib
837	Ribitol, 1,2,3,4,5-pentakis-O-(trimethylsilyl)-	26.2243	153	12787	664	32381-53-6	replib
838	?Hydroxypyruvic acid, trimethylsilyl ether, trimethylsilyl ester	26.2423	245	214199	623	0-00-0	mainlib
839	Ribitol, 1,2,3,4,5-pentakis-O-(trimethylsilyl)-	26.2604	145	22593	681	32381-53-6	replib
840	?DL-Lyxopyranose, 1,2,3,4-tetrakis-O-(trimethylsilyl)-	26.3519	204	204415	440	56271-66-0	mainlib
841	myo-Inositol tri-n-octaneboronate	26.3602	114	51101	326	69814-45-5	mainlib
842	Ribitol, 1,2,3,4,5-pentakis-O-(trimethylsilyl)-	26.3671	73	21023666	671	32381-53-6	replib
843	Milbemycin B, 6,28-anhydro-15-chloro-25-isopropyl-13-dehydro-5-O-demethyl-4-methyl-	26.3879	369	7052.4	405	0-00-0	mainlib
844	Uridine, tetra(trimethylsilyl)-	26.4198	224	85402	669	0-00-0	mainlib
845	Glucopyranose, 1,2,3,4,6-pentakis-O-(trimethylsilyl)-, D-	26.4503	204	119478	450	19126-99-9	mainlib
846	l-Proline, N-benzyloxycarbonyl-, benzyl ester	26.4642	91	24860	561	0-00-0	mainlib
847	Mannose, 6-deoxy-2,3,4,5-tetrakis-O-(trimethylsilyl)-, L-	26.4919	261	14568	396	19127-15-2	replib
848	7-Ethyl-cis-4a,trans-4b,cis-8a,trans-10a-perhydro-4b,trans-7,10a-trimethyl-1-phenanthrenone 2,4-dinitrophenylhydrazone	26.51	259	84319	372	0-00-0	mainlib
849	Uridine, 2',3',5'-tris-O-(trimethylsilyl)-	26.553	217	158716	664	10457-16-6	mainlib
850	D-Arabino-Hexonic acid, 3-deoxy-2,5,6-tris-O-(trimethylsilyl)-, ?lactone	26.5654	187	19061	499	33648-66-7	mainlib
851	Ethyl 2,3,4,6-tetrakis-O-(trimethylsilyl)-D-glucopyranoside	26.6167	205	113351	738	0-00-0	mainlib
852	Silane, [[(3?20S)-pregn-5-ene-3,20-diyl]bis(oxy)]bis[trimethyl-	26.657	259	10211	528	13110-77-5	replib
853	Tungsten(0), tetracarbonyl-(phenylmethoxycarbene)(?2-E-cycloctene)	26.6694	314	13029	420	0-00-0	mainlib
854	D-Xylose, tetrakis(trimethylsilyl)-	26.6847	321	45982	714	18623-22-8	replib
855	5H-Indeno[1,2-b]pyrazin-5-one, 7,8,9-tribromo-N,N'-diethyl-1,2,3,4-tetrahydro-6-(phenoxycarbonyl)-	26.711	126	13030	517	0-00-0	mainlib
856	Glycoside, ?methyl-trtrakis-O-(trimethylsilyl)-	26.7277	103	840985	780	0-00-0	mainlib
857	Glycoside, ?methyl-trtrakis-O-(trimethylsilyl)-	26.8067	261	136755	773	0-00-0	mainlib
858	D-Erythro-Pentofuranose, 2-deoxy-1,3,5-tris-O-(trimethylsilyl)-	26.8109	114	38556	522	56227-33-9	mainlib
859	Ribitol, 1,2,3,4,5-pentakis-O-(trimethylsilyl)-	26.8331	105	147588	500	32381-53-6	replib
860	Ethyl 2,3,4,6-tetrakis-O-(trimethylsilyl)-D-glucopyranoside	26.8622	289	17676	488	0-00-0	mainlib
861	Methylmalonic acid	26.8871	251	10361	638	516-05-2	nist_msms
862	Hematoporphyrin	26.901	213	10775	546	14459-29-1	mainlib
863	Haloperidol	26.944	448	5669.8	310	52-86-8	nist_msms
864	DL-3-Aminoisobutyric acid	26.9593	170	9199.5	709	144-90-1	nist_msms
865	Ribitol, 1,2,3,4,5-pentakis-O-(trimethylsilyl)-	26.9967	103	294913	733	32381-53-6	replib
866	(Z)-Bis-1,2-(trimethylsilyloxy)ethylene	27.066	204	207637	675	26327-98-0	mainlib
867	Ethyl 2,3,4,6-tetrakis-O-(trimethylsilyl)-D-glucopyranoside	27.1159	160	33123	529	0-00-0	mainlib
868	4,7-Benzofurandione, 3-acetyl-3a,7a-dihydro-2-methyl-3a,5,6,7a-tetrakis[(trimethylsilyl)oxy]-	27.1506	288	6578.3	437	95920-37-9	mainlib
869	1-Iodo-2-methylundecane	27.1728	57	107779	497	73105-67-6	mainlib
870	?D-Glucopyranose, 1,2,3,4,6-pentakis-O-(trimethylsilyl)-	27.1964	205	361010	764	2775-90-8	mainlib
871	D-Psicose, pentakis(trimethylsilyl) ether, methyloxime (anti)	27.2338	263	9385.2	477	0-00-0	mainlib
872	D-Erythro-Pentitol, 2-deoxy-1,3,4,5-tetrakis-O-(trimethylsilyl)-	27.2615	219	208143	572	33648-72-5	replib
873	1-Deoxyglucose, tetrakis(trimethylsilyl)	27.2893	260	4906	342	82682-67-5	mainlib
874	D-Xylose, tetrakis(trimethylsilyl)-	27.3101	175	51117	712	18623-22-8	replib
875	[8,8'-Bi-2H-naphtho[1,8-bc]furan]-2,2'-dione, 3,3',4,4'-tetramethoxy-7,7'-dimethyl-5,5'-bis(1-methylethyl)-	27.3281	112	24287	417	136545-58-9	mainlib
876	Heptasiloxane, hexadecamethyl-	27.3545	221	354228	700	541-01-5	mainlib
877	Ribitol, 1,2,3,4,5-pentakis-O-(trimethylsilyl)-	27.3766	69	226290	651	32381-53-6	replib
878	Ethyl 2,3,4,6-tetrakis-O-(trimethylsilyl)-D-glucopyranoside	27.3863	361	95940	659	0-00-0	mainlib
879	Propanoic acid, 3-[[bis[(trimethylsilyl)oxy]phosphinyl]oxy]-2-[(trimethylsilyl)oxy]-, trimethylsilyl ester, (S)-	27.5597	387	65720	591	55622-45-2	mainlib
880	2,4-D	27.5694	179	11514	334	94-75-7	nist_msms
881	Ribitol, 1,2,3,4,5-pentakis-O-(trimethylsilyl)-	27.6429	271	51285	629	32381-53-6	replib
882	Ethyl 2,3,4,6-tetrakis-O-(trimethylsilyl)-D-glucopyranoside	27.6567	204	1634889	786	0-00-0	mainlib
883	DL-3-Phenyllactic acid	27.6886	219	80672	492	828-01-3	nist_msms
884	2-Hydroxyphenethyl alcohol, bis(tert-butyldimethylsilyl) ether	27.7053	177	110344	573	0-00-0	mainlib
885	l-Norvaline, n-propoxycarbonyl-, propyl ester	27.7386	158	36722	435	0-00-0	mainlib
886	Hydroquinone-?tetrakis(O-trimethylsilyl)-d-glucopyranoside	27.8162	254	56559	554	0-00-0	mainlib
887	Butane, 1,2,3-tris(trimethylsiloxy)-	27.8717	117	461942	643	33581-76-9	mainlib
888	Inosine, tetrakis(trimethylsilyl) ether	27.9119	230	100119	684	0-00-0	mainlib
889	2-Deoxy ribose O,O',O''-tris(trimethylsilyl)-	27.9258	129	327373	598	33648-76-9	mainlib
890	Diethyl phthalate	27.9798	109	37503	571	84-66-2	nist_msms
891	2-Aminocaprylic acid, N-ethoxycarbonyl-, undecyl ester	28.0339	186	273721	557	0-00-0	mainlib
892	[2,2'-Binaphthalene]-8,8'-dicarbonitrile, 1,1'-dihydroxy-6,6',7,7'-tetramethoxy-3,3'-dimethyl-5,5'-bis(1-methylethyl)-	28.0478	247	24627	453	125366-92-9	mainlib
893	D-Xylopyranose, 1,2,3,4-tetrakis-O-(trimethylsilyl)-	28.0741	230	28915	769	55555-45-8	mainlib
894	Glycoside, ?methyl-trtrakis-O-(trimethylsilyl)-	28.1005	131	958870	669	0-00-0	mainlib
895	Lycopene	28.1143	169	164494	409	502-65-8	replib
896	D-(-)-Ribose	28.1324	375	19013	528	50-69-1	nist_msms
897	2,4-Imidazolidinedione, 5-[3,4-bis[(trimethylsilyl)oxy]phenyl]-3-methyl-5-phenyl-1-(trimethylsilyl)-	28.2364	178	98367	470	55517-85-6	mainlib
898	Tungsten, pentacarbonyl(triphenylphosphine)-, (OC-6-22)-	28.2766	289	33330	451	15444-65-2	mainlib
899	5-(3-Bromo-phenoxymethyl)-4-phenyl-4H-[1,2,4]triazole-3-thiol	28.3307	361	112634	370	346597-22-6	mainlib
900	tert-Butyl-[2-(2-ethoxyethoxy)ethoxy]dimethylsilane	28.3362	191	1113497	594	0-00-0	mainlib
901	Levoglucosan, tris(trimethylsilyl)-	28.3806	204	2357290	765	7449-14-1	mainlib
902	Methoxyacetic acid, 2-tridecyl ester	28.486	71	99539	382	0-00-0	mainlib
903	D-Xylopyranose, 1,2,3,4-tetrakis-O-(trimethylsilyl)-	28.4929	217	2051344	779	55555-45-8	mainlib
904	3-Hydroxyhex-2-enedioic acid, trimethylsilyl ether, bis(trimethylsilyl) ester	28.5026	169	193517	401	0-00-0	mainlib
905	Ethanolamine	28.5165	225	39743	397	141-43-5	nist_msms
906	1-Isopropoxy-2-trihexylsilyloxybenzene	28.5927	307	9884.7	755	0-00-0	mainlib
907	Nickel tetracarbonyl	28.6912	28	7768783	574	13463-39-3	mainlib
908	Silane, tetramethyl-	28.6995	27	646202	764	75-76-3	mainlib
909	(Methoxymethyl)trimethylsilane	28.7148	49	197430	737	14704-14-4	mainlib
910	Thymol-?d-glucopyranoside, tetrakis(O-trimethylsilyl)-	28.7564	361	134540289	741	0-00-0	mainlib
911	?Hydroxypyruvic acid, trimethylsilyl ether, trimethylsilyl ester	28.7689	284	344240	746	0-00-0	mainlib
912	2-Propanol, 1-methoxy-	28.7855	38	295214	652	107-98-2	replib
913	Ethane	28.798	28	158448382	715	74-84-0	replib
914	1,1,4-Butanetricarboxylic acid, 4-(acetylamino)-, 4-[2,6-bis(1,1-dimethylethyl)-4-methoxyphenyl] 1,1-dimethyl ester	28.8437	236	78988	582	113719-15-6	mainlib
915	1-[(2-Bromo-phenyl)-(2,2-dimethyl-propionyloxy)-methyl]-3,4-dihydro-1H-isoquinoline-2-carboxylic acid, ethyl ester	28.8895	553	5313.8	560	0-00-0	mainlib
916	Silane, diethylheptyloxypentyloxy-	28.9658	259	26941	456	0-00-0	mainlib
917	Mannonic acid, 2,3,5,6-tetrakis-O-(trimethylsilyl)-, lactone	29.0809	452	12138	563	55515-30-5	mainlib
918	?D-Galactopyranoside, methyl 2,3-bis-O-(trimethylsilyl)-, cyclic methylboronate	29.0878	284	211154	510	56211-08-6	mainlib
919	5-Methyluridine, tris(trimethylsilyl) deriv.	29.0975	259	190532	623	0-00-0	mainlib
920	(22S)-21-Acetoxy-6?11?dihydroxy-16?17?propylmethylenedioxypregna-1,4-diene-3,20-dione	29.1349	369	9263.1	355	93789-66-3	mainlib
921	Naphthalene-2,6-dicarboxylic acid, p-butoxyphenyl ester, p-pentylphenyl ester	29.171	345	61011	493	0-00-0	mainlib
922	Propane	29.2999	27	762357	705	74-98-6	replib
923	1,5-Anhydro-D-sorbitol, tetrakis(trimethylsilyl) ether	29.3388	217	132026362	754	0-00-0	mainlib
924	?Hydroxypyruvic acid, trimethylsilyl ether, trimethylsilyl ester	29.3637	30	1794036	734	0-00-0	mainlib
925	Nickel tetracarbonyl	29.3721	25	487413	782	13463-39-3	mainlib
926	?Hydroxypyruvic acid, trimethylsilyl ether, trimethylsilyl ester	29.673	355	294651	681	0-00-0	mainlib
927	D-Psicofuranose, pentakis(trimethylsilyl) ether (isomer 2)	29.6785	437	41597	639	0-00-0	mainlib
928	Glycoside, ?methyl-trtrakis-O-(trimethylsilyl)-	29.6924	204	1671743	759	0-00-0	mainlib
929	DL-2-Methylglutamic acid	29.7187	98	43401	769	470-51-9	nist_msms
930	D-(+)-Ribono-1,4-lactone, tris(trimethylsilyl) ether	29.8907	259	8810837	744	0-00-0	mainlib
931	D-Allofuranose, pentakis(trimethylsilyl) ether	29.978	318	606449	712	0-00-0	mainlib
932	Ethyl 2,3,4,6-tetrakis-O-(trimethylsilyl)-D-glucopyranoside	30.168	361	58606	657	0-00-0	mainlib
933	Ribitol, 1,2,3,4,5-pentakis-O-(trimethylsilyl)-	30.1735	117	262796	576	32381-53-6	replib
934	?D-(+)-Talopyranose, pentakis(trimethylsilyl) ether	30.2484	191	93027	536	0-00-0	mainlib
935	Glycoside, ?methyl-trtrakis-O-(trimethylsilyl)-	30.2581	361	59739	500	0-00-0	mainlib
936	Methylmalonic acid	30.29	172	9169.1	386	516-05-2	nist_msms
937	4,7-Benzofurandione, 3-acetyl-3a,7a-dihydro-2-methyl-3a,5,6,7a-tetrakis[(trimethylsilyl)oxy]-	30.3067	369	10308	352	95920-37-9	mainlib
938	D-(+)-Ribono-1,4-lactone, tris(trimethylsilyl) ether	30.4037	160	534623	727	0-00-0	mainlib
939	Formic acid	30.4107	96	11953	335	64-18-6	nist_msms
940	3-Hydroxyhex-2-enedioic acid, trimethylsilyl ether, bis(trimethylsilyl) ester	30.4439	361	81839	430	0-00-0	mainlib
941	Methanesulfonanilide, 4'-(1-hydroxy-2-(isopropylamino)ethyl)-	30.4731	137	25897	408	3930-20-9	nist_msms
942	?D-(-)-Ribopyranose, tetrakis(trimethylsilyl) ether	30.5091	433	104343	749	0-00-0	mainlib
943	Tricyclo[4.2.2.0(2,6)]deca-2,7,9-triene-4-carbonitrile, 3,5,5-trimethyl-7,8-di(trifluoromethyl)-	30.5188	181	12343	325	0-00-0	mainlib
944	Guaicol-?d-glucopyranoside, pentakis(O-trimethylsilyl)-	30.5812	361	309445	516	0-00-0	mainlib
945	2-Hydroxy-5-methoxybenzoic acid	30.5993	160	61880	339	2612-02-04	nist_msms
946	Arg-Glu-Lys	30.7005	27	895332	427	0-00-0	nist_msms
947	(Methoxymethyl)trimethylsilane	30.7116	29	5495320	724	14704-14-4	mainlib
948	d-(+)-Xylose, tetrakis(trimethylsilyl) ether	30.7546	191	166898039	757	0-00-0	mainlib
949	Silane, tetramethyl-	30.767	84	1226293	727	75-76-3	replib
950	(S)-(+)-1,2-Propanediol	30.7878	38	287092	768	4254-15-3	replib
951	Disiloxane, hexamethyl-	30.7934	27	4402965	725	107-46-0	replib
952	1,3-Dipentyl-heptabarbital	30.8724	361	238817	515	0-00-0	mainlib
953	Succinylcholine	30.8863	268	13602	382	71-27-2	nist_msms
954	Heptalene, 7,7'-dihydro-6,6'-bis(trimethylsilyl)methyl-	30.9099	280	1025037	550	0-00-0	mainlib
955	Silane, tetramethyl-	31.0083	369	101059	628	75-76-3	replib
956	Silane, tetramethyl-	31.0485	324	103476	551	75-76-3	replib
957	Leu-Thr-Lys	31.1498	132	93178	336	0-00-0	nist_msms
958	?D-(-)-Ribopyranose, tetrakis(trimethylsilyl) ether	31.2149	204	2194081	804	0-00-0	mainlib
959	Anthraquinone, 1-(p-bromophenyl)-	31.2357	361	32807	307	20770-23-4	mainlib
960	Silane, tetramethyl-	31.4118	73	5522444	673	75-76-3	replib
961	?D-Galactopyranose, 1,2,3-tris-O-(trimethylsilyl)-, cyclic methylboronate	31.4202	204	57878	416	56196-95-3	mainlib
962	Trimethyl(3,3-difluoro-2-propenyl)silane	31.6032	280	7545	434	40207-81-6	mainlib
963	?D-(+)-Talopyranose, pentakis(trimethylsilyl) ether	31.6406	204	57834	636	0-00-0	mainlib
964	Uridine, 2',3',5'-tris-O-(trimethylsilyl)-	31.6961	361	52937	465	10457-16-6	mainlib
965	Milbemycin B, 5-demethoxy-5-one-6,28-anhydro-25-ethyl-4-methyl-13-chloro-oxime	31.7058	363	5774.9	606	0-00-0	mainlib
966	Adenosine, 5'-S-methyl-5'-thio-N-(trimethylsilyl)-2',3'-bis-O-(trimethylsilyl)-	31.7252	236	50113	382	54623-28-8	mainlib
967	Altronic acid, 2,3,5,6-tetrakis-O-(trimethylsilyl)-, lactone	31.7946	355	60714	445	55528-73-9	mainlib
968	Heptasiloxane, hexadecamethyl-	31.8653	222	64597	667	541-01-5	mainlib
969	Ethyl 2,3,4,6-tetrakis-O-(trimethylsilyl)-D-glucopyranoside	31.9097	204	423113	753	0-00-0	mainlib
970	Trimethyl(3,3-difluoro-2-propenyl)silane	31.9374	257	15089	550	40207-81-6	mainlib
971	Mannose, 6-deoxy-2,3,4,5-tetrakis-O-(trimethylsilyl)-, L-	32.058	204	354025	585	19127-15-2	mainlib
972	D-(-)-Ribofuranose, tetrakis(trimethylsilyl) ether (isomer 1)	32.0927	217	326102	500	0-00-0	mainlib
973	Thymol-?d-glucopyranoside, tetrakis(O-trimethylsilyl)-	32.1066	361	268748	532	0-00-0	mainlib
974	Benzoic acid, 3,4,5-tris(trimethylsiloxy)-, trimethylsilyl ester	32.119	355	48826	423	2078-17-3	mainlib
975	3,7-Dioxa-2,8-disilanonan-5-one, 2,2,8,8-tetramethyl-	32.5018	73	780898	587	17877-42-8	mainlib
976	Hexopyranose, 1,2,3,4,6-pentakis-O-(trimethylsilyl)-	32.5198	204	145712	460	55521-15-8	mainlib
977	Hematoporphyrin	32.7763	537	9530.4	519	14459-29-1	nist_msms
978	Propanetriol, 2-methyl-, tris-O-(trimethylsilyl)-	32.8775	345	633792	597	0-00-0	mainlib
979	Phenethylamine, N-methyl-?3,4-tris(trimethylsiloxy)-	32.9136	368	242583	540	10538-85-9	replib
980	Propanetriol, 2-methyl-, tris-O-(trimethylsilyl)-	32.9954	401	384583	645	0-00-0	mainlib
981	Benzoic acid, 5-methoxy-2-[(trimethylsilyl)oxy]-, trimethylsilyl ester	33.1258	298	38091	668	55517-47-0	mainlib
982	Methylmalonic acid	33.2533	370	23447	784	516-05-2	nist_msms
983	N-(Trifluoroacetyl)-N,O,O',O''-tetrakis(trimethylsilyl)norepinephrine	33.2589	355	259719	754	0-00-0	mainlib
984	Levoglucosan, tris(trimethylsilyl)-	33.3587	204	232253	613	7449-14-1	replib
985	Carda-16,20(22)-dienolide, 3-[(6-deoxy-3,4-O-methylenehexopyranos-2-ulos-1-yl)oxy]-7,8-epoxy-11,14-dihydroxy-12-oxo-, (3?5?7?11?-	33.3657	553	6684.5	544	38945-72-1	mainlib
986	Cholest-5-en-3-ol (3?-, trifluoroacetate	33.4378	368	38537	435	2665-02-03	mainlib
987	L-Ascorbic acid, 2,3,5,6-tetrakis-O-(trimethylsilyl)-	33.5099	332	35090	558	55517-56-1	replib
988	Zeaxanthin	33.5293	362	7194.3	473	144-68-3	replib
989	4H-1-Benzopyran-4-one, 5-ethoxy-2-(3-ethoxy-4-methoxyphenyl)-7-methoxy-	33.6111	280	21003	356	32174-64-4	mainlib
990	Mannose, 6-deoxy-2,3,4,5-tetrakis-O-(trimethylsilyl)-, L-	33.7622	204	86095	519	19127-15-2	mainlib
991	D-(+)-Talofuranose, pentakis(trimethylsilyl) ether (isomer 1)	33.7775	217	34060	506	0-00-0	mainlib
992	5H-Indeno[1,2-b]pyrazin-5-one, 7,8,9-tribromo-N,N'-diethyl-1,2,3,4-tetrahydro-6-(phenoxycarbonyl)-	33.7817	103	47504	512	0-00-0	mainlib
993	2-Trimethylsilyloxyethyltrimethylsilylsulfonate	34.0576	345	27721840	566	0-00-0	mainlib
994	?D-Glucopyranoside, methyl 2-(acetylamino)-2-deoxy-3-O-(trimethylsilyl)-, cyclic methylboronate	34.0673	84	583243	409	54477-01-9	mainlib
995	Acetic acid, [(aminocarbonyl)amino]oxo-	34.0937	28	10523767	595	585-05-7	replib
996	Milbemycin B, 5-demethoxy-5-one-6,28-anhydro-25-ethyl-4-methyl-13-chloro-oxime	34.3835	457	10313	561	0-00-0	mainlib
997	Salbutamol, N-trifluoroacetyl-O,O,o-tris(trimethylsilyl)deriv.	34.4473	369	46704	669	325836-94-0	mainlib
998	Uridine, 5-chloro-2'-desoxytris-O-(trimethylsilyl)-	34.6511	109	19289	365	0-00-0	mainlib
999	1,2-Bis(trimethylsiloxy)ethane	34.665	361	95598	402	7381-30-8	replib
1000	Ribitol, 1,2,3,4,5-pentakis-O-(trimethylsilyl)-	34.6705	309	31038	579	32381-53-6	replib
1001	1,3-Dioxolane-2-methanol	34.7357	456	210155	552	5694-68-8	mainlib
1002	Terbutaline, N-trifluoroacetyl-O,O,o-tris(trimethylsilyl)deriv.	34.7509	369	22906	408	325836-92-8	mainlib
1003	2,4-Imidazolidinedione, 5-[3,4-bis[(trimethylsilyl)oxy]phenyl]-3-methyl-5-phenyl-1-(trimethylsilyl)-	35.0102	217	69736	498	55517-85-6	mainlib
1004	D-Xylose, tetrakis(trimethylsilyl)-	35.2432	204	288610	715	18623-22-8	replib
1005	Heptasiloxane, hexadecamethyl-	35.3957	295	76524	670	541-01-5	mainlib
1006	?N-Acetylneuraminic acid, methyl ester-2-methyl-7,9-methyl-boronate-3,8-di(trimethylsilyl)-	35.5178	326	7572.2	346	0-00-0	mainlib
1007	Benzeneacetic acid, 3-methoxy-?4-bis[(trimethylsilyl)oxy]-, trimethylsilyl ester	35.5413	297	170679	761	55268-66-1	replib
1008	D-Arabinose, tetrakis(trimethylsilyl)-	35.888	204	58015	518	18622-97-4	mainlib
1009	Milbemycin B, 5-demethoxy-5-one-6,28-anhydro-25-ethyl-4-methyl-13-chloro-oxime	35.9878	173	13476	496	0-00-0	mainlib
1010	1,2-Dihydroxyanthraquinone, O,O'-bis(trimethylsilyl)-	36.3193	369	182181	562	7336-61-0	mainlib
1011	2,4,6(1H,3H,5H)-Pyrimidinetrione, 5-[3-chloro-2-[(trimethylsilyl)oxy]propyl]-1,3-dimethyl-5-(2-propenyl)-	36.3858	345	148601	523	55836-74-3	replib
1012	5,8,11-Eicosatriynoic acid, tert-butyldimethylsilyl ester	36.4011	89	173209	456	0-00-0	mainlib
1013	1,3-Dioxolane, 2-(2-phenyl-2-propyl)-	36.4191	119	534993	591	0-00-0	mainlib
1014	?D-(+)-Talopyranose, pentakis(trimethylsilyl) ether	36.4593	217	1567589	708	0-00-0	mainlib
1015	Salbutamol, N-trifluoroacetyl-O,O,o-tris(trimethylsilyl)deriv.	37.0514	369	29999	556	325836-94-0	mainlib
1016	D-Xylose, tetrakis(trimethylsilyl)-	37.5049	204	120027	750	18623-22-8	replib
1017	Ruthenium, tricarbonyl[(3,4-?-4,5-diethyl-2,2-dimethyl-3-(1-methylethenyl)-1-selena-2-sila-5-boracyclopent-3-ene]-	37.7489	371	40373	518	118772-38-6	mainlib
1018	Fenbendazole	37.8487	324	14432	321	43210-67-9	nist_msms
1019	Heptasiloxane, hexadecamethyl-	38.3687	355	114591	711	541-01-5	mainlib
1020	Lycopene	38.5934	298	18002	395	502-65-8	replib
1021	Propanetriol, 2-methyl-, tris-O-(trimethylsilyl)-	38.6156	219	11140126	629	0-00-0	mainlib
1022	3,5-Diisopropoxy-1,1,1,7,7,7-hexamethyl-3,5-bis(trimethylsiloxy)tetrasiloxane	39.1286	487	7235.6	359	71579-67-4	mainlib
1023	Sarcosine	39.5252	28	725856	333	107-97-1	nist_msms

## Sheet: WI
Peak #	Name	1st Dimension Time (minutes)	Quant Masses	Area	Similarity	CAS	Library
1	2,4-Pentadienenitrile	7.60555	49	200130	661	1615-70-9	mainlib
2	Cyclotetrasiloxane, octamethyl-	7.64853	283	21773	557	556-67-2	replib
3	Cyclotrisiloxane, hexamethyl-	7.65685	207	2084103	739	541-05-9	replib
4	Nickel tetracarbonyl	7.68043	248	30112	326	13463-39-3	mainlib
5	1,1,1,3,5,5,5-Heptamethyltrisiloxane	7.71093	51	129363	458	1873-88-7	mainlib
6	Benzenamine, 3,5-dimethyl-	7.75947	121	3466312	717	108-69-0	replib
7	1,3-Dioxolane, 2-(3-bromo-5,5,5-trichloro-2,2-dimethylpentyl)-	7.78997	183	18812	561	0-00-0	mainlib
8	Tris(trimethylsilyl)carbamate	7.84128	151	3548689	691	0-00-0	mainlib
9	Benzamide, N-benzoyl-	7.86485	50	82528	501	614-28-8	mainlib
10	Tetrasiloxane, decamethyl-	7.88427	207	2984428	640	141-62-8	replib
11	1-Trimethylsiloxy-2-trimethylsilylaminoethane	7.92864	102	9442008	812	17165-52-5	mainlib
12	7-Chloro-1-[[3-[diethylamino]-2,2-dimethylpropyl]imino]-1,3,4,10-tetrahydro-10-hydroxy-3-[3,4,5-(trimethoxy)phenyl]-9(2H)-acridinone	7.95083	42	73284	334	144128-58-5	mainlib
13	Ethylbis(trimethylsilyl)amine	7.99243	114	1837354	611	2477-39-6	replib
14	Propanoic acid, 2-(methoxyimino)-, trimethylsilyl ester	8.06869	89	524577	668	55493-92-0	mainlib
15	Pyridine, 3-trimethylsiloxy-	8.09365	136	1130808	610	41571-88-4	replib
16	4-Hydroxypyridine, trimethylsilyl ether	8.10336	152	21770819	708	0-00-0	mainlib
17	Pyridine, 3-trimethylsiloxy-	8.13248	141	27085	625	41571-88-4	replib
18	Pyridine, 3-trimethylsiloxy-	8.14496	176	445064	482	41571-88-4	replib
19	Propanoic acid, 2-[(trimethylsilyl)oxy]-, trimethylsilyl ester	8.17963	117	3931170	749	17596-96-2	mainlib
20	Phthalimide, N-(methylthio)carbonyl-	8.22261	130	550898	564	0-00-0	mainlib
21	4(5H)-Thiazolone, 2-imino-	8.25728	56	285142	332	556-90-1	replib
22	Diethylpropion	8.27115	100	484307	601	90-84-6	replib
23	4-Fluoro-2-methoxyphenol	8.28779	127	110589	513	450-93-1	mainlib
24	Chlorthalidone, tris(trimethylsilyl) derivative	8.33355	107	38310	543	0-00-0	mainlib
25	Acetic acid, [(trimethylsilyl)oxy]-, trimethylsilyl ester	8.35296	177	299505	638	33581-77-0	replib
26	Acetic acid, [(trimethylsilyl)oxy]-, trimethylsilyl ester	8.38763	173	42287	702	33581-77-0	replib
27	Disilathiane, hexamethyl-	8.42507	278	14488	387	3385-94-2	replib
28	2-Propenoic acid, 3-[2-(trifluoromethyl)phenyl]-	8.50688	151	122104	460	2062-25-1	mainlib
29	Propanoic acid, 2-oxo-3-(trimethylsilyl)-, trimethylsilyl ester	8.52352	147	1100015	808	55887-51-9	mainlib
30	Pyridine	8.53461	157	29353	446	110-86-1	replib
31	S-(4-Chlorophenyl) 3-(4-ethoxyphenyl)-2-propenethioate	8.56096	113	149760	537	0-00-0	nist_msms
32	3-Amino-1-propanol	8.64	173	88639	361	156-87-6	nist_msms
33	l-Alanine, N-(trimethylsilyl)-, trimethylsilyl ester	8.68299	116	23593554	884	27844-07-1	mainlib
34	1-Ethoxyphthalazine 3-oxide	8.69685	144	113096	447	4297-11-04	mainlib
35	Cyclopropene, 1-(2-hydroxypropyl)-2-trimethylsilyl-	8.71627	188	48385	450	0-00-0	mainlib
36	Ethene, iodo-	8.75232	154	185028	368	593-66-8	mainlib
37	1,2,4-Triazolidine-3,5-dithione, 4-methyl-	8.81749	261	6811.1	438	13625-51-9	mainlib
38	Benzenepropanoic acid, ?(methoxyimino)-, trimethylsilyl ester	8.82997	116	1501231	569	55494-13-8	replib
39	1,3-Dioxolane, 2-(chloromethyl)-	8.83829	79	360041	564	2568-30-1	mainlib
40	N-(?Ketocaproyl)-DL-homoserine lactone	8.89653	102	2939718	594	76924-95-3	nist_msms
41	Ethanedioic acid, bis(trimethylsilyl) ester	8.91595	147	12336868	857	18294-04-7	replib
42	Zirconium, dichloro-[dimethylbis(2-methyl-3H-benz[e]indenyl)silane]	8.93675	143	24101	428	0-00-0	mainlib
43	Methylmalonic acid	8.94923	171	58731	939	516-05-2	nist_msms
44	1-(Phenylthioxomethyl)piperidine	8.98805	89	227210	386	15563-40-3	mainlib
45	Benzene, 1-isocyano-3-methyl-	9.01579	184	22702	408	20600-54-8	mainlib
46	Cyclopentasiloxane, decamethyl-	9.04491	267	63059	490	541-02-6	replib
47	Glycine, N-acetyl-, trimethylsilyl ester	9.07957	130	10752335	667	25436-19-5	mainlib
48	Silane, (2-methoxyethoxy)trimethyl-	9.10731	156	1757061	545	18173-74-5	replib
49	Ethanedioic acid, bis(trimethylsilyl) ester	9.1184	147	28796571	689	18294-04-7	mainlib
50	12-Crown-4	9.15445	32	675479	648	294-93-9	replib
51	Benzamide, 4-amino-N,N-diethyl-	9.17525	242	16836	346	51207-85-3	mainlib
52	2,3,3-Trimethyl-1-phenyl-azetidine	9.2016	137	214867	409	119219-99-7	mainlib
53	Pyridine, 3-trimethylsiloxy-	9.28619	152	797717	700	41571-88-4	replib
54	Ethanedioic acid, bis(trimethylsilyl) ester	9.31531	108	10069	618	18294-04-7	replib
55	Pentasiloxane, dodecamethyl-	9.33749	281	1033808	867	141-63-9	replib
56	Ethanedioic acid, bis(trimethylsilyl) ester	9.35968	43	112099	496	18294-04-7	replib
57	N-Trimethylsilyl-2-pyrrolidinone	9.368	142	718202	709	14468-90-7	replib
58	Thiazole, 2-hydroxy-4-methyl-5-(?chloroethyl)-	9.40821	128	112615	671	42261-30-3	mainlib
59	Disiloxane, hexamethyl-	9.43317	66	233112	755	107-46-0	replib
60	Silane, trimethyl(phenylmethoxy)-	9.45397	267	36425	780	14642-79-6	replib
61	t-Butyldimethyl(2-styryl[1,3]dithian-2-yl)silane	9.47477	221	1590995	590	0-00-0	mainlib
62	9-Desoxo-9-x-acetoxy-3-desoxy-7.8.12-tri-O-acetylingol-3-one	9.48725	68	71468	447	0-00-0	mainlib
63	Butanoic acid, 2-[(phenylmethoxy)imino]-, trimethylsilyl ester	9.50528	130	121852	643	55520-91-7	mainlib
64	Phosphoric acid, bis(trimethylsilyl)monomethyl ester	9.56629	241	2629100	838	18291-81-1	mainlib
65	Propanoic acid, 2-oxo-3-(trimethylsilyl)-, trimethylsilyl ester	9.59125	217	45126	627	55887-51-9	mainlib
66	Pregn-4-ene-3,20-dione, 11,21-bis[(trimethylsilyl)oxy]-, bis(O-methyloxime), (11?-	9.65643	113	165486	428	32206-60-3	mainlib
67	Tris(trimethylsilyl)borate	9.67584	221	75130	474	4325-85-3	replib
68	Norleucine, 2-butyl-N-methyl-, methyl ester	9.70912	156	42838	549	6141-46-4	mainlib
69	L-Prolyl-glycine	9.73269	70	347913	362	2578-57-6	nist_msms
70	Lycopene	9.74656	164	24118	523	502-65-8	replib
71	Germacyclopent-3-ene,1,1-dimethyl-	9.76736	104	97893	366	1731-10-8	mainlib
72	Trimethylsilyl 2-methoxyacetate	9.78955	132	369403	597	0-00-0	mainlib
73	Oxanilic acid, O,O'-bis(trimethylsilyl)	9.81451	174	82966	610	0-00-0	mainlib
74	Propionic acid, 3-phenoxy-, trimethylsilyl ester	9.82144	151	166578	451	21273-09-6	mainlib
75	Tungsten, pentacarbonyl(triphenylphosphine)-, (OC-6-22)-	9.85472	82	307621	448	15444-65-2	mainlib
76	Propanedioic acid, bis(trimethylsilyl) ester	9.88245	147	1330782	862	18457-04-0	replib
77	N-Trimethylsilyl-methyl(n-butyl)amine	9.89771	96	1018537	627	40964-92-9	mainlib
78	Oxalic acid, 3,5-difluorophenyl propyl ester	9.93515	130	118270	506	0-00-0	mainlib
79	Hydroxyatrazine	9.98229	332	5415.8	418	2163-68-0	nist_msms
80	Bis-(2-methoxy-propyl)-methyl-amine	10.0322	116	1472913	608	0-00-0	mainlib
81	Benzonitrile, 4-[[(4-butoxyphenyl)methylene]amino]-	10.0502	221	110506	399	36405-17-1	mainlib
82	1-Propene-1-thiol	10.0669	166	9959	654	925-89-3	mainlib
83	L-Valine, N-(trimethylsilyl)-, trimethylsilyl ester	10.0849	144	1716436	862	7364-44-5	replib
84	Indole-7-carboxaldehyde	10.1265	318	6523.9	646	1074-88-0	nist_msms
85	Benzonitrile, 4-(2-methyl-1,3-dioxolan-2-yl)-	10.1404	174	56266	506	14517-91-0	mainlib
86	2-[2-[2-Methoxyethoxy]ethoxy-1,3-dioxalane	10.1556	103	102456	434	74733-99-6	replib
87	Val-Gly-Lys	10.1723	204	31944	394	0-00-0	nist_msms
88	Propanoic acid, 2-oxo-3-(trimethylsilyl)-, trimethylsilyl ester	10.2111	217	58577	598	55887-51-9	mainlib
89	3,6-Dioxa-2,7-disilanonane-4,5-dicarboxylic acid, 2,2,7,7-tetramethyl-, dimethyl ester, [R-(R*,R*)]-	10.2263	117	296588	680	55659-11-5	mainlib
90	5-Bromo-1-morpholin-4-ylmethyl-1H-indole-2,3-dione	10.2652	100	77369	380	0-00-0	mainlib
91	10-Nonadecanamine	10.2804	156	232387	535	3241-23-4	mainlib
92	2-Methyl-1-pentanol	10.3026	184	9134.8	358	105-30-6	nist_msms
93	Urea, N,N'-bis(trimethylsilyl)-	10.3401	128	147549	542	18297-63-7	replib
94	Astaxanthin	10.3456	188	8324.7	427	472-61-7	mainlib
95	Pyrazine, 1,4-dioxide	10.3567	112	78473	358	2423-84-9	mainlib
96	Pregn-4-en-18-al, 3,20-bis(methoxyimino)-11,21-bis[(trimethylsilyl)oxy]-, O-methyloxime, (11?17?-	10.3817	144	42058	475	69854-81-5	mainlib
97	Urea, N,N'-bis(trimethylsilyl)-	10.4038	171	284052	832	18297-63-7	replib
98	2-Ethylbutan-N-trimethylsilyl-1-amine	10.4177	102	534214	509	0-00-0	mainlib
99	Silane, trimethyl(2-phenylethoxy)-	10.4524	179	112104	587	14629-58-4	mainlib
100	Silane, (butoxymethyl)trimethyl-	10.4773	84	155669	600	18246-52-1	mainlib
101	Furan, 3-[2-[(E)-2-(aminocarbonothioyl)hydrazono]propyl]tetrahydro-5-methyl-2-oxo-	10.5342	110	110447	501	0-00-0	mainlib
102	Hydrazine, 1-ethyl-1-(2-methylpropyl)-	10.5508	96	473703	629	67398-35-0	mainlib
103	O-Phospho-L-threonine	10.5633	102	752840	445	1114-81-4	nist_msms
104	Acetic acid, trifluoro-, ester with 4'-hydroxyacetophenone	10.6035	217	28146	463	31083-17-7	mainlib
105	7,16-Dimethyl-1,4,10,13-tetraoxa-7,16-diazacyclooctadecane-2,6,17-trione	10.6576	98	70735	387	87989-13-7	mainlib
106	2-Isopropylidene-2,5,6,7,8,9-hexahydro-imidazo[1,2-a]azepin-3- one	10.6659	123	1307830	525	172882-46-1	mainlib
107	Asp-Pro	10.6895	20	55399	593	0-00-0	nist_msms
108	Glycerol, tris(trimethylsilyl) ether	10.7561	218	5531090	913	6787-10-06	replib
109	Pyridine	10.7852	38	189931	650	110-86-1	replib
110	Silanol, trimethyl-, phosphate (3:1)	10.8087	299	108540967	871	10497-05-9	mainlib
111	Ethylbis(trimethylsilyl)amine	10.8379	174	19908190	680	2477-39-6	mainlib
112	Propanedinitrile, propylidene-	10.8767	98	222622	633	52833-34-8	mainlib
113	Naproxen	10.9238	170	30984	395	22204-53-1	nist_msms
114	N-Methylnicotinic acid cation	10.9363	124	36349	491	0-00-0	nist_msms
115	Cyclopentane-1,2-dione (2,4-dinitrophenylhydrazone)	10.9724	187	5314.2	327	18138-10-8	mainlib
116	Silane, (2-methoxyethoxy)trimethyl-	10.9862	84	227900	474	18173-74-5	mainlib
117	Ethanedioic acid, bis(trimethylsilyl) ester	11.0015	226	24709	556	18294-04-7	mainlib
118	Sulfanitran	11.014	205	26826	324	122-16-7	nist_msms
119	Met-Glu-Lys	11.0334	204	35248	300	0-00-0	nist_msms
120	1,2,3,12a-Tetrahydro-6,9,10-trimethoxy-2-oxo-12H-benz(6,7)oxepino(2,3,4-i,j)isoquinoline	11.0431	341	29232	370	3996-68-7	mainlib
121	Benzene, 1-isocyano-3-methyl-	11.0805	116	57834	378	20600-54-8	mainlib
122	Cyano(5-{5-[5-(5-cyano-3,4-dimethylpyrrol-2-ylidenemethyl)-3,4-dimethyl-1H-pyrrol-2-ylmethylene]-4,4-dimethyl-4,5-dihydro-3H-pyrro-2-ylmethylene}-4,4-dimethylpyrrolidin-2-ylene]-acetic acid, tert.-butyl ester	11.093	180	14432	384	0-00-0	mainlib
123	Pregn-4-en-18-al, 3,20-bis(methoxyimino)-11,21-bis[(trimethylsilyl)oxy]-, O-methyloxime, (11?17?-	11.1166	231	10275	406	69854-81-5	mainlib
124	L-Isoleucine, N-(trimethylsilyl)-, trimethylsilyl ester	11.1651	158	1044787	795	7483-92-3	mainlib
125	p-Amidinobenzamide	11.1748	102	94048	441	54050-86-1	mainlib
126	Butane, 2,3-bis(trimethylsiloxy)-	11.1998	117	181888	674	53274-85-4	replib
127	3,8-Dioxa-2,9-disiladec-5-ene, 2,2,9,9-tetramethyl-, (E)-	11.2137	129	342413	568	53326-59-3	mainlib
128	tert-Butylaminotrimethylsilane	11.2247	320	15571	531	5577-67-3	mainlib
129	tert-Butylaminotrimethylsilane	11.2455	140	46218	646	5577-67-3	mainlib
130	N-Tris(hydroxymethyl)methylglycine	11.2941	156	33663	496	5704-04-01	replib
131	1H-Pyrimidine-2,4-dione, 1-(1-ethoxyethyl)-5-fluoro-	11.3052	102	71116	580	0-00-0	mainlib
132	2-Butenedioic acid (Z)-, bis(trimethylsilyl) ester	11.3218	147	995905	806	23508-82-9	replib
133	L-Proline, 1-(trimethylsilyl)-, trimethylsilyl ester	11.3509	142	2538410	843	7364-47-8	replib
134	Methyl cis-3-chloropropenoate	11.3717	89	82026	456	0-00-0	mainlib
135	1-Triethylsilyloxyheptadecane	11.3898	341	4521.7	479	0-00-0	mainlib
136	3-Pyridinecarboxylic acid, trimethylsilyl ester	11.4092	180	229165	683	25436-37-7	mainlib
137	Glycine, N,N-bis(trimethylsilyl)-, trimethylsilyl ester	11.4397	174	1921365	740	5630-82-0	replib
138	Butanedioic acid, bis(trimethylsilyl) ester	11.448	147	13118573	891	40309-57-7	mainlib
139	Formic acid, ethenyl ester	11.4688	79	165042	589	692-45-5	replib
140	Nickel tetracarbonyl	11.5007	191	8082.1	494	13463-39-3	mainlib
141	Ethylamine, N,N-dioctyl-2-(2-thiophenyl)-	11.5173	254	30878	415	0-00-0	mainlib
142	3,5-Diacetyl-4-methyl-1-phenyl-1,4-dihydropyridine	11.5714	240	143970	652	93008-87-8	mainlib
143	L-Talose, 6-deoxy-3-C-methyl-2-O-methyl-	11.5783	141	108280	480	27208-98-6	mainlib
144	Propanoic acid, 2,3-bis[(trimethylsilyl)oxy]-, trimethylsilyl ester	11.5991	189	4398092	892	38191-87-6	mainlib
145	Heptanoic acid, 2-amino-7-chloro-2-methyl-, (R)-	11.6089	130	2750519	596	123053-18-9	mainlib
146	Trimethylsilyl 2-methoxyacetate	11.6324	197	92045	588	0-00-0	mainlib
147	Benzo[b]thiophene, 2-phenyl-	11.6421	210	151101	459	1207-95-0	mainlib
148	4,6-Dimethyl-2-thioxo-1,2-dihydro-3-pyridinecarbonitrile tbdms	11.681	221	236944	647	0-00-0	mainlib
149	Propanoic acid, 2-methyl-3-(trimethylsilyl)-, methyl ester	11.699	159	61063	513	18388-42-6	mainlib
150	1-Isopropoxy-2-dimethyl-(isopropyl)-silyloxybenzene	11.7142	167	105903	412	0-00-0	mainlib
151	L-Norleucine, ethyl ester	11.7295	86	34828	342	22628-26-8	replib
152	Ethanamine, 2,2'-azobis[N,N,1,1,2,2-hexafluoro-	11.7489	69	61181	473	105882-89-1	mainlib
153	3-Pyridinecarboxylic acid, trimethylsilyl ester	11.7891	180	67679	747	25436-37-7	replib
154	(R*,R*)-2,3-Dihydroxybutanoic acid, tris(trimethylsilyl)-	11.8044	196	29901	604	0-00-0	mainlib
155	2-Piperidinecarboxylic acid, 1-(trimethylsilyl)-, trimethylsilyl ester	11.8238	156	65950	529	55255-44-2	replib
156	1,2-Propanediol	11.8543	174	15090	444	57-55-6	nist_msms
157	Uracil, 1,3-bis(trimethylsilyl)-	11.8695	99	389992	746	3442-82-8	mainlib
158	Pentanoic acid, 4-methyl-2-oxo-, bis(trimethylsilyl) deriv.	11.8779	141	32001	570	72088-30-3	replib
159	1-Pentamethyldisilyloxyhexane	11.8876	258	11842	582	0-00-0	mainlib
160	Ethyl 1-hydroxybenzo[f]quinoline-2-carboxylate	11.9236	221	14941	486	101274-11-7	mainlib
161	5-(2-Fluorobenzylidene)-2-(phenylimino)-4-thiazolidinone	11.9347	152	8645.3	451	300398-84-9	replib
162	1-Pentamethyldisilyloxycyclohexane	11.9749	55	150926	611	0-00-0	mainlib
163	2-Butenedioic acid (E)-, bis(trimethylsilyl) ester	11.9791	245	1068902	852	17962-03-7	replib
164	Methylmaleic acid, bis(trimethylsilyl) ester	11.9971	259	11326	634	77220-12-3	replib
165	1-Naphthalenecarbonitrile, 2-methoxy-	12.0595	183	48574	507	16000-39-8	mainlib
166	Ethanimidic acid, N-(trimethylsilyl)-, trimethylsilyl ester	12.0692	82	299648	507	10416-59-8	replib
167	Serine, N,O-bis(trimethylsilyl)-, trimethylsilyl ester	12.0845	204	25767840	905	64625-17-8	mainlib
168	2-Butanol, 3-methyl-	12.1053	340	54370	600	598-75-4	replib
169	Glycine, N-formyl-, trimethylsilyl ester	12.1108	293	60103	568	55836-37-8	mainlib
170	Indeno[2',1':4,5]thieno[3,2-b]thiopyran	12.133	240	73464	586	56830-85-4	mainlib
171	Malonamic acid	12.1677	155	19107	398	2345-56-4	nist_msms
172	Methanephosphonothioic acid, O,O'-bis(trimethylsilyl) ester	12.1843	241	96904	606	0-00-0	mainlib
173	Cyclopropane-1,1-dicarboxylic acid	12.2245	112	42384	359	598-10-7	mainlib
174	Tri(ethylene glycol) monoethyl ether	12.2453	119	22396	529	112-50-5	nist_msms
175	Dodecanoic acid, 1a,2,5,5a,6,9,10,10a-octahydro-5a-hydroxy-4-(hydroxymethyl)-1,1,7,9-tetramethyl-6,11-dioxo-1H-2,8a-methanocyclopenta[a]cyclopropa[e]cyclodecen-5-yl ester, [1aR-(1a?2?5?5a?8a?9?10a?]-	12.2578	255	129958	486	77508-68-0	mainlib
176	Benzo[b]thiophene, 2-methyl-	12.2745	143	31930	496	1195-14-8	mainlib
177	Threonine	12.2939	83	313425	395	72-19-5	nist_msms
178	5-Methylcytosine	12.3119	183	88505	420	58366-64-6	nist_msms
179	3-Piperidinecarboxylic acid, tert-butyldimethylsilyl ester	12.3313	112	1089430	577	0-00-0	mainlib
180	Butanoic acid, 2-(methoxyimino)-3-methyl-, trimethylsilyl ester	12.3674	213	128155	562	55493-95-3	mainlib
181	2-Methyl-1,3-bis(trimethylsilyloxy)butane	12.4145	156	373222	580	0-00-0	mainlib
182	2-Ethyl-3-trimethylsilyloxy(trimethylsilyl)butyrate	12.4298	217	122338	583	0-00-0	mainlib
183	Alanine, N-methyl-N-(2-chloroethoxycarbonyl)-, undecyl ester	12.4436	164	49818	491	0-00-0	mainlib
184	2(3H)-Furanone, dihydro-3,4-bis[(trimethylsilyl)oxy]-, trans-	12.4811	247	188642	831	55220-79-6	replib
185	N,O,O-Tris(trimethylsilyl)-L-threonine	12.4922	219	3428002	882	7537-02-02	replib
186	dl-Threonine	12.5033	26	415128	625	80-68-2	replib
187	Silane, methoxytrimethyl-	12.5365	213	30862	355	1825-61-2	replib
188	Zeaxanthin	12.5546	194	93015	460	144-68-3	replib
189	Propanedioic acid, (methoxyimino)-, bis(trimethylsilyl) ester	12.567	276	32772	698	55494-03-6	mainlib
190	Indeno[2',1':4,5]thieno[3,2-b]thiopyran	12.5975	240	169313	553	56830-85-4	mainlib
191	2(3H)-Furanone, dihydro-3-[(trimethylsilyl)oxy]-3-[[(trimethylsilyl)oxy]methyl]-	12.6031	247	5296.9	323	38166-06-2	mainlib
192	trans-2,6-Dimethyl-?methyl-?nitrostyrene	12.6475	129	40325	354	147102-59-8	mainlib
193	trans-3-Hexenedioic acid, bis(trimethylsilyl) ester	12.6683	82	80066	621	0-00-0	mainlib
194	Dinitramine	12.6738	305	22472	398	29091-05-2	mainlib
195	Propane, 2-methyl-1,2-bis(trimethylsiloxy)-	12.6918	131	217930	726	99875-05-5	mainlib
196	Benzaldehyde, 4-[(trimethylsilyl)oxy]-	12.7418	151	22739	380	1012-12-0	mainlib
197	Methylmaleic acid, bis(trimethylsilyl) ester	12.7584	184	66486	730	77220-12-3	mainlib
198	3-(tert-Butyldimethylsilyl)oxyiminobutan-2-one	12.7889	158	131191	625	0-00-0	mainlib
199	Pyrimidine, 5-butyl-2-(4-pentylphenyl)-	12.8222	282	9981.6	510	98495-14-8	mainlib
200	Butanedioic acid, methyl-, bis(trimethylsilyl) ester	12.8471	255	23122	672	55557-26-1	replib
201	Decanedioic acid, bis(tert-butyldimethylsilyl) ester	12.8652	373	85324	647	104255-98-3	replib
202	Butanoic acid, 2,4-bis[(trimethylsilyl)oxy]-, trimethylsilyl ester	12.886	103	271439	708	55191-52-1	mainlib
203	4-Hydroxycoumarin	12.9012	117	69420	398	1076-38-6	nist_msms
204	4-Cyano-1-trimethylsilyloxybenzene	12.9123	176	169701	571	0-00-0	mainlib
205	Hydroquinone bis(trimethylsilyl) ether	12.9248	254	68453	508	2117-24-0	replib
206	Phenol, 3-methyl-	12.9414	244	14900	351	108-39-4	replib
207	Leu-Tyr	12.9595	243	9592.3	334	0-00-0	nist_msms
208	1,3,6-Trioxa-2-silacyclooctane, 2,2,-dimethylsilyl-	12.9733	117	42355	498	0-00-0	mainlib
209	4,6-Diamino-3-[4-methoxybenzyl]-1H-pyrazolo[3,4-d]pyrimidine	13.0149	270	73198	488	58791-73-4	mainlib
210	1,3-Dioxolane-2-methanol	13.0302	73	1401338	571	5694-68-8	replib
211	1,3,6-Trioxa-2-silacyclooctane, 2,2,-dimethylsilyl-	13.0371	127	103295	424	0-00-0	mainlib
212	N,N'-Dimethylurea	13.0482	209	11770	466	96-31-1	nist_msms
213	5H-Indeno[1,2-b]pyrazin-5-one, 6,7,8-tribromo-9-(ethoxycarbonyl)-N,N'-diethyl-1,2,3,4-tetrahydro-	13.0773	28	721904	529	0-00-0	mainlib
214	Ethylbis(trimethylsilyl)amine	13.1009	174	705574	726	2477-39-6	replib
215	Bis(trimethylsilyl)sarcosine	13.1286	229	23340	506	7364-43-4	replib
216	D-(-)-Erythrose, tris(trimethylsilyl) ether, methyloxime (syn)	13.2049	201	263538	787	0-00-0	mainlib
217	l-Aspartic acid, bis(trimethylsilyl) ester	13.2229	130	724765	826	0-00-0	mainlib
218	Triethylamine, 2-chloro-2'-(trimethyl)silyloxy-	13.2534	174	1605946	627	0-00-0	mainlib
219	1-Ethyl-6-hydroxy-4-methylhexahydropyrimidin-2-thione	13.259	89	709796	459	0-00-0	mainlib
220	1H-Pyrazole-4-carbonitrile, 5-amino-3-cyanomethyl-1-(2-hydroxyethyl)-	13.2826	191	89695	574	0-00-0	mainlib
221	S-(4-Chlorophenyl) 3-(4-ethoxyphenyl)-2-propenethioate	13.2923	179	39809	651	0-00-0	nist_msms
222	Methanamine, N,N-di(2-trimethylsilyloxyethyl)-	13.3158	248	44901	473	76710-52-6	mainlib
223	2-Phenyl-3-methoxy-cyclopropane-1-carboxylic acid	13.3519	218	22066	511	0-00-0	mainlib
224	2(3H)-Furanone, dihydro-3,4-bis[(trimethylsilyl)oxy]-, cis-	13.3644	247	11949	490	55220-75-2	replib
225	Triethylamine, 2-chloro-2'-(trimethyl)silyloxy-	13.4254	174	512359	727	0-00-0	mainlib
226	Propanamide, N-phenyl-N-4-piperidinyl-	13.4379	238	9743.8	364	1609-66-1	replib
227	1,3,4,6-Hexanetetrone, 1-(4-chlorophenyl)-6-phenyl-	13.4601	139	46668	370	58330-12-4	mainlib
228	?Carotene	13.4642	181	11453	430	7235-40-7	replib
229	Hydrazine	13.5127	172	18879	380	302-01-2	mainlib
230	5H-Indeno[1,2-b]pyrazin-5-one, 7,8,9-tribromo-N,N'-diethyl-1,2,3,4-tetrahydro-6-(phenoxycarbonyl)-	13.528	141	20623	472	0-00-0	mainlib
231	Phenylalanine, 3,4-methylenedioxy-, di(trimethylsilyl)-	13.5599	218	25228	357	73168-04-4	mainlib
232	Butanoic acid, 2,2-dimethyl-3-[(trimethylsilyl)oxy]-, trimethylsilyl ester	13.5738	117	419811	730	55530-56-8	mainlib
233	Tyramine	13.5807	216	9711.6	356	51-67-2	nist_msms
234	17-Octadecene-9,11-diynoic acid, 8-oxo-, methyl ester	13.6167	229	8745.5	340	75112-83-3	mainlib
235	Trimethylsilyl 2-(2-methoxyethoxy)acetate	13.6223	127	135339	552	0-00-0	mainlib
236	Benzoic acid, 4-(4-butylcyclohexyl)-, 2,3-dicyano-4-(pentyloxy)phenyl ester	13.6431	243	69380	454	75941-91-2	mainlib
237	Bis-N,N-(trimethylsilyl)formamide	13.6528	169	87694	650	15500-60-4	mainlib
238	Propanoic acid, 2-oxo-3-(trimethylsilyl)-, trimethylsilyl ester	13.6681	350	224302	640	55887-51-9	mainlib
239	Ala-Gly	13.6791	94	42969	367	687-69-4	nist_msms
240	1-(2-Desoxy-?d-ribofuranosyl)-4-methylthio-5-fluoropyrimidin-2-one	13.7263	161	283253	527	20201-45-0	mainlib
241	4-Ketoglucose, bis(O-methyloxime), tetrakis(trimethylsilyl)	13.7513	173	337201	752	67104-27-2	mainlib
242	?Methyl-L-tyrosine trisItrimethylsilyl)	13.7984	232	34820	381	68595-74-4	mainlib
243	?D-Galactopyranoside, methyl 2-(acetylamino)-2-deoxy-3,4-di-O-methyl-6-O-(trimethylsilyl)-	13.8109	141	119172	596	56211-02-0	mainlib
244	Emylcamate	13.8234	69	218781	512	78-28-4	mainlib
245	2,4-Pentanedione, 3-(1-aminoethylidene)-1-chloro-	13.8358	132	596801	412	54484-57-0	mainlib
246	Triethylamine, 2-chloro-2'-(trimethyl)silyloxy-	13.8483	156	156132	625	0-00-0	mainlib
247	Ethylbis(trimethylsilyl)amine	13.8747	154	722261	628	2477-39-6	replib
248	4-Ketoglucose, bis(O-methyloxime), tetrakis(trimethylsilyl)	13.9163	173	415477	734	67104-27-2	mainlib
249	L-Methionine, N-(tert-butyldimethylsilyl)-, tert-butyldimethylsilyl ester	13.9343	218	35854	635	107715-92-4	replib
250	Arabino-Hexos-2-ulose, 3,4,5,6-tetrakis-O-(trimethylsilyl)-, bis(dimethyl acetal)	13.9537	234	81004	716	74685-71-5	mainlib
251	[2,2'-Binaphthalene]-8,8'-dicarbonitrile, 1,1'-dihydroxy-6,6',7,7'-tetramethoxy-3,3'-dimethyl-5,5'-bis(1-methylethyl)-	13.9648	256	13155	365	125366-92-9	mainlib
252	Silane, diethyl(3-methylbutoxy)undecyloxy-	13.9884	315	21046	477	0-00-0	mainlib
253	D-(-)-Citramalic acid, O-trimethylsilyl-, bis(trimethylsilyl) ester	13.9953	247	99238	686	0-00-0	mainlib
254	Methylmalonic acid	14.0494	204	34583	747	516-05-2	nist_msms
255	Cyclopentene, 3-methyl-1-(trimethylsilyloxy)-	14.0591	155	2434811	669	81834-51-7	mainlib
256	2-Butylamino-N1,N4-diheptyl-N1,N4-dimethylsuccinamide	14.0799	255	73544	437	0-00-0	mainlib
257	1,3-Dioxan-5-ol	14.1506	28	5766374	786	4740-78-7	replib
258	Ethanedioic acid, bis(trimethylsilyl) ester	14.1617	79	385801	703	18294-04-7	mainlib
259	Butanedioic acid, [(trimethylsilyl)oxy]-, bis(trimethylsilyl) ester	14.1714	156	1258319	677	38166-11-9	replib
260	Butanedioic acid, [(trimethylsilyl)oxy]-, bis(trimethylsilyl) ester	14.1894	245	37981728	919	38166-11-9	mainlib
261	3-Methyl-1,2-diazirine	14.2144	25	1272064	608	0-00-0	mainlib
262	(-)Quinic acid	14.2699	32	474823	408	77-95-2	nist_msms
263	1,2-Dihydrolinalool	14.2837	109	196305	343	18479-51-1	mainlib
264	Gln-Gln-Lys	14.2879	193	79300	497	0-00-0	nist_msms
265	Ile-Thr	14.3059	159	36733	615	0-00-0	nist_msms
266	1-Benzoyl-2-t-butyl-5-methoxy-3-methylimidazolidin-4-one	14.3281	162	10012	494	113304-20-4	mainlib
267	Pentanoic acid, 5-[1,3]dioxolan-2-yl-2-hydroxy-4-hydroxyimino-, methyl ester	14.3753	159	30024	332	0-00-0	mainlib
268	5H-Indeno[1,2-b]pyrazin-5-one, 6,7,8-tribromo-9-(ethoxycarbonyl)-N,N'-diethyl-1,2,3,4-tetrahydro-	14.3919	155	50686	440	0-00-0	mainlib
269	Niacinamide, N-trimethylsilyl-	14.4141	179	321447	663	0-00-0	mainlib
270	meso-Erythritol, tetrakis(trimethylsilyl) ether	14.4293	205	140455	861	0-00-0	mainlib
271	3,9-Dioxa-2,10-disilaundecane, 2,2,10,10-tetramethyl-5-[(trimethylsilyl)oxy]-	14.4903	143	2199577	745	74685-22-6	mainlib
272	Silanamine, 1,1,1-trimethyl-N-[2-[(trimethylsilyl)oxy]-1,1-bis[[(trimethylsilyl)oxy]methyl]ethyl]-	14.5195	102	161997	656	136281-54-4	mainlib
273	1H-Imidazole, 2-propyl-	14.5403	157	9452	409	50995-95-4	mainlib
274	Kynurenic acid	14.568	89	87830	529	492-27-3	nist_msms
275	5H-Indeno[1,2-b]pyrazin-5-one, 7,8,9-tribromo-N,N'-diethyl-1,2,3,4-tetrahydro-6-(phenoxycarbonyl)-	14.5749	80	39705	414	0-00-0	mainlib
276	5H-Indeno[1,2-b]pyrazin-5-one, 7,8,9-tribromo-N,N'-diethyl-1,2,3,4-tetrahydro-6-(phenoxycarbonyl)-	14.5819	117	24835	387	0-00-0	mainlib
277	9H-Carbazole-2-ethanamine, 3-ethyl-N,1-dimethyl-	14.5957	221	25326	480	55044-78-5	mainlib
278	Azidotrimethylsilane	14.6346	100	575666	608	4648-54-8	mainlib
279	2-Pyrrolidone-5-carboxylic acid, trimethylsilyl ester	14.6567	84	1304920	796	0-00-0	mainlib
280	Mevalonic acid	14.6775	179	10457	469	150-97-0	nist_msms
281	Arg-Glu-Lys	14.7053	217	310598	635	0-00-0	nist_msms
282	Propanal, 2,3-bis[(trimethylsilyl)oxy]-, O-methyloxime, (S)-	14.7566	157	202664	581	56196-02-2	mainlib
283	1H-Indole-2,3-dione, 1-(tert-butyldimethylsilyl)-, 3-(O-methyloxime)	14.7663	274	6081.4	479	0-00-0	mainlib
284	L-Aspartic acid, N-(trimethylsilyl)-, bis(trimethylsilyl) ester	14.7718	232	31452837	892	55268-53-6	mainlib
285	Benzoic acid, 2-[(trimethylsilyl)oxy]-, trimethylsilyl ester	14.7926	267	1595236	819	3789-85-3	replib
286	Propanedinitrile, propylidene-	14.7996	37	41883	520	52833-34-8	mainlib
287	Ribitol, 1,2,3,4,5-pentakis-O-(trimethylsilyl)-	14.8745	217	1061901	779	32381-53-6	replib
288	Benzoic acid, 2-(diphenylphosphino)-	14.88	161	271054	419	17261-28-8	mainlib
289	2-Quinolinecarboxamide, N-(2,3-dihydro-1,3-dimethyl-2-oxo-1H-1,3-benzimidazol-5-yl)-	14.8966	176	171391	424	0-00-0	mainlib
290	6-Hydroxynicotinic acid	14.9271	304	26435	587	5006-66-6	nist_msms
291	Benzoylecgonine	14.9438	290	23865	779	519-09-5	nist_msms
292	Silane, tetramethyl-	14.9993	447	87002	720	75-76-3	replib
293	L-Proline, 5-oxo-1-(trimethylsilyl)-, trimethylsilyl ester	15.0103	156	267863591	915	30274-77-2	replib
294	1,3-Butanediol, (S)-	15.0311	314	54329	625	24621-61-2	mainlib
295	Valine, N-methyl-N-ethoxycarbonyl-, isohexyl ester	15.0547	239	47844	650	0-00-0	mainlib
296	1-Ethyl-1-heptanoyloxy-1-silacyclopentane	15.0741	213	9103955	602	0-00-0	mainlib
297	Butanoic acid, 4-[bis(trimethylsilyl)amino]-, trimethylsilyl ester	15.0811	174	5662243	693	39508-23-1	mainlib
298	Ile-Thr	15.1601	233	5558.3	747	0-00-0	nist_msms
299	trans-2-Octenoic acid, ethyl ester	15.1795	185	61118	455	7367-82-0	nist_msms
300	2-Butenoic acid, 3-methyl-2-[(trimethylsilyl)oxy]-, trimethylsilyl ester	15.1878	245	105097	601	55044-79-6	replib
301	5H-Indeno[1,2-b]pyrazin-5-one, 7,8,9-tribromo-N,N'-diethyl-1,2,3,4-tetrahydro-6-(phenoxycarbonyl)-	15.2045	199	19574	453	0-00-0	mainlib
302	L-Norvaline, N-(trimethylsilyl)-5-[(trimethylsilyl)oxy]-, trimethylsilyl ester	15.271	142	10902176	798	53261-79-3	mainlib
303	(Methoxymethyl)trimethylsilane	15.2849	198	70821	685	14704-14-4	mainlib
304	Benzene, 1,2,3-tris[(trimethylsilyl)oxy]-	15.3057	239	1997217	741	17864-23-2	replib
305	(2-Ethoxyethoxy)acetic acid tms	15.3251	219	524964	700	169597-16-4	mainlib
306	L-Threonic acid, tris(trimethylsilyl) ether, trimethylsilyl ester	15.3348	292	2747115	858	0-00-0	mainlib
307	5-(1-Ethoxy-ethoxy)-4-methyl-hex-2-enal	15.3515	263	36110	564	86845-53-6	mainlib
308	2-Propen-1-one, 3-(diethylamino)-3-phenyl-1-(5-phenyl-1H-1,2,3-triazol-4-yl)-	15.3709	331	49132	468	51720-08-2	mainlib
309	D-Saccharic acid 1,4-lactone	15.4222	175	16189	489	389-36-6	nist_msms
310	Ile-Ala-Arg	15.4458	246	11716	389	0-00-0	nist_msms
311	Arg-Tyr-Arg	15.4499	331	3886.9	325	0-00-0	nist_msms
312	Cytein, N,N-bis(trimethylsilyl)-, trimethylsilyl ester	15.4666	220	113018	749	0-00-0	mainlib
313	Thiophene-2-carboxamide, N-(3-methylphenyl)-	15.4957	217	346321	629	0-00-0	mainlib
314	(Z)-4,6-Dioxohept-2-enoic acid, di-TMS	15.5206	183	5446248	688	0-00-0	mainlib
315	?l-Lyxo-hexopyranoside, methyl 3-(acetylamino)-2,3,6-trideoxy-, 4-acetate	15.5539	171	89840	507	18981-63-0	mainlib
316	2-Propenoic acid, 3-phenyl-, trimethylsilyl ester	15.5941	161	113357	697	2078-20-8	mainlib
317	L-(+)-Erythrulose, tris(trimethylsilyl) ether, trimethylsilyloxime (isomer 2)	15.6052	320	257756	610	0-00-0	mainlib
318	DL-Arabinose, tetrakis(trimethylsilyl) ether, methyloxime	15.6122	174	24654	415	0-00-0	mainlib
319	2,2'-Ditrimethylsiloxybiphenyl	15.6676	330	32391	671	1094-10-6	mainlib
320	Pentanedioic acid, 2-[(trimethylsilyl)oxy]-, bis(trimethylsilyl) ester	15.6884	247	73300	743	55530-62-6	replib
321	2-(2-Chlorophenoxy)ethanol, tert-butyldimethylsilyl ether	15.6981	185	78844	343	0-00-0	mainlib
322	Pentanedioic acid, 2-(methoxyimino)-, bis(trimethylsilyl) ester	15.7134	198	992425	810	60022-87-9	mainlib
323	Ethanamine, 2,2-dimethoxy-N-methyl-	15.73	267	52456	428	122-07-6	mainlib
324	Propanoic acid, 2-oxo-3-(trimethylsilyl)-, trimethylsilyl ester	15.7397	217	185726	609	55887-51-9	mainlib
325	2-[2-[2-[2-[2-[2-(2-Methoxyethoxy)ethoxy]ethoxy]ethoxy]ethoxy]ethoxy]ethoxy-trimethylsilane	15.7647	256	38210	576	0-00-0	mainlib
326	2,3'-Dipyridyl	15.7772	299	19363	524	581-50-0	replib
327	2-Isopropylmalic acid, O-trimethylsilyl-, bis(trimethylsilyl) ester	15.8271	275	220756	763	0-00-0	mainlib
328	Glycine, N-(trimethylsilyl)-, trimethylsilyl ester	15.8507	102	511256	672	7364-42-3	mainlib
329	Glycerol, tris(trimethylsilyl) ether	15.8631	192	237997	662	6787-10-06	replib
330	Silane, diethylbutoxypentyloxy-	15.8923	217	230461	694	0-00-0	mainlib
331	Methyl 4-methyl-4-nitroso-2-trimethylsiloxy-pentanoate	15.9131	58	186170	513	80998-48-7	mainlib
332	5,5-Dimethyl-1,3-bis-trimethylsilanyl-imidazolidin-2,4-dione	15.9242	114	187988	538	66448-28-0	mainlib
333	Silane, diethyl(2-methylpent-3-yloxy)propoxy-	15.9547	89	31955	611	0-00-0	mainlib
334	3-Hydroxydodecanoic acid	15.981	290	10448	394	53941-38-1	nist_msms
335	3H-Imidazo[1,2-a]indolo[3,2-c]quinoline, 2,9-dihydro-9-methyl-	15.999	186	10578	393	16273-34-0	mainlib
336	Trimethylsilylmethanol	16.0309	160	54892	667	3219-63-4	replib
337	Diethyl phthalate	16.0878	217	673902	773	84-66-2	nist_msms
338	3,7-Dioxa-2,8-disilanonan-5-one, 2,2,8,8-tetramethyl-	16.0947	103	1036875	767	17877-42-8	replib
339	3,6-Dioxa-2,7-disilaoctane, 2,2,4,7,7-pentamethyl-	16.1197	145	54742	642	17887-27-3	replib
340	L-(+)-Tartaric acid, bis(trimethylsilyl) ether, bis(trimethylsilyl) ester	16.1238	292	734685	739	0-00-0	mainlib
341	Butane, 2,3-bis(trimethylsiloxy)-	16.1405	227	34347	652	53274-85-4	replib
342	Azepan-1-yl-acetic acid, methyl ester	16.1557	345	7627.4	324	0-00-0	mainlib
343	3,6-Dioxa-2,7-disilaoctane, 2,2,4,7,7-pentamethyl-	16.1641	258	118486	598	17887-27-3	replib
344	Pyridine, 4-(methylthio)-	16.1807	125	16731	331	22581-72-2	mainlib
345	Silanamine, N-[2-[3,4-bis[(trimethylsilyl)oxy]phenyl]ethyl]-1,1,1-trimethyl-N-(trimethylsilyl)-	16.1959	174	75715	438	55606-74-1	replib
346	1,6-Octadiene, 3,8-bis(trimethylsilyl)-	16.232	127	564682	569	0-00-0	mainlib
347	L-(+)-Rhamnopyranose, tetrakis(trimethylsilyl) ether	16.2431	204	274562	612	0-00-0	mainlib
348	1,8-cis-Undecadien-5-yne 3,7-bis-trimethylsilyl ether	16.2653	129	542512	736	69948-49-8	mainlib
349	D-(-)-Ribofuranose, tetrakis(trimethylsilyl) ether (isomer 1)	16.2791	217	759886	753	0-00-0	mainlib
350	.psi.,.psi.-Carotene, 1,1',2,2'-tetrahydro-1,1'-dimethoxy-	16.2902	327	7967.8	392	13833-01-7	mainlib
351	Pregn-4-ene-3,20-dione, 11,17-bis[(trimethylsilyl)oxy]-, bis(O-methyloxime), (11?-	16.3041	213	4471.1	371	57305-37-0	mainlib
352	Carbamic acid, acetylthio-, O-methyl ester	16.311	332	6411.3	340	16696-87-0	replib
353	8-Azabicyclo[4.3.0]non-3-ene-7,9-dione, 8-phenyl-3-(trimethylsilyl)-	16.354	299	35072	461	0-00-0	mainlib
354	Trimethylsilyl 2-methoxyacetate	16.3651	169	47098	575	0-00-0	mainlib
355	cis-4,5-bis(trimethylsiloxy)-3,4,5,6-tetrahydro-1,2-dithiane	16.3818	116	449581	709	0-00-0	mainlib
356	Cyclopentanecarboxylic acid, 1-amino-, bis(trimethylsilyl) deriv.	16.3915	157	191641	684	56273-05-3	mainlib
357	Ornithine, tri-TMS	16.4761	142	200469	555	24595-70-8	mainlib
358	Tolfenamic acid	16.4816	244	107044	530	13710-19-5	nist_msms
359	(R)-3-Hydroxybutyric acid	16.4996	190	39889	545	625-72-9	nist_msms
360	Glutamic acid, N-(trimethylsilyl)-, bis(trimethylsilyl) ester, L-	16.5357	246	1953782	777	15985-07-6	mainlib
361	l-Mannopyranose, 6-deoxy-1,2,3,4-tetrakis-O-(trimethylsilyl)-	16.5676	204	465540	506	108392-01-4	mainlib
362	Domoic acid	16.5898	208	9618.1	370	14277-97-5	nist_msms
363	Silane, dimethyl(2-methoxyethoxy)butoxy-	16.6119	160	31940	382	0-00-0	mainlib
364	Benzoic acid, 2-formyl-	16.6383	106	16998	343	119-67-5	replib
365	1H-Indole-3-ethanol, acetate (ester)	16.6549	143	41719	406	13137-14-9	replib
366	Silanamine, 1,1,1-trimethyl-N-(1-methyl-2-phenylethyl)-N-(trimethylsilyl)-, (?-	16.6785	188	26814	430	57346-67-5	mainlib
367	L-Cysteine	16.6993	185	11501	430	52-90-4	nist_msms
368	[5-(5-Chloro-3,4-dimethyl-1H-pyrrol-2-ylmethylene)-3,4-dimethyl-5H-pyrrol-2-yl]-[5-(5-cyano-4,4,5-trimethyl-4,5-dihydro-3H-pyrrol-2-ylmethylene)-4,4-dimethylpyrrolidin-2-ylene]-acetic acid, tert.-butyl ester	16.7173	355	12499	484	0-00-0	mainlib
369	Succinic acid, 2,3-bis(trimethylsiloxy)-, bis(trimethylsilyl) ester	16.7395	292	42961	700	18602-86-3	replib
370	Zirconium, dichloro-[dimethylbis(2-methyl-3H-benz[e]indenyl)silane]	16.7645	109	7015.8	488	0-00-0	mainlib
371	2-Methyl-1-pentanol	16.7797	186	71646	425	105-30-6	nist_msms
372	N,O-Bis(dimethyl-t-butylsilyl)-l-isoleucine	16.7894	200	435613	624	107715-90-2	replib
373	3,8-Dioxa-2,9-disiladec-5-ene, 2,2,9,9-tetramethyl-, (E)-	16.8019	129	139511	558	53326-59-3	mainlib
374	9-Decylanthracene	16.8227	318	8707.2	475	76881-11-3	mainlib
375	Glu-Val	16.838	229	21922	514	0-00-0	nist_msms
376	3-Phenylindole	16.8491	262	11239	461	1504-16-1	replib
377	N,O-Bis(trimethylsilyl)-L-phenylalanine	16.8685	218	1082402	831	7364-51-4	replib
378	Benzoic acid, 4-[(trimethylsilyl)oxy]-, trimethylsilyl ester	16.8768	223	190215	573	2078-13-9	mainlib
379	1-Phenylethanol	16.8907	184	25686	331	98-85-1	nist_msms
380	Lys-Thr-Lys	16.9309	84	589902	461	0-00-0	nist_msms
381	4-Ketoglucose, bis(O-methyloxime), tetrakis(trimethylsilyl)	16.9461	160	341592	657	67104-27-2	mainlib
382	1,3,5-Tris(trimethylsiloxy)benzene	16.9586	342	2612382	732	10586-12-6	replib
383	Gluconic acid, 2-methoxime, tetra(trimethylsilyl)-, trimethylsilyl ester	17.0446	204	319882	717	0-00-0	mainlib
384	D-(+)-Xylose, tetrakis(trimethylsilyl) ether, methyloxime (syn)	17.064	217	1058299	832	0-00-0	mainlib
385	Daphnoretin	17.089	179	44565	325	2034-69-7	mainlib
386	Acrylamide, N-(3-chloro-2-methylphenyl)-3-phenyl-	17.1001	141	253595	527	0-00-0	mainlib
387	2,4-Diphenyl-3-tolylsulphonylimino-pyridazino(3,2-a)isoquinoline	17.1417	212	17732	456	99462-68-7	mainlib
388	25-Norisopropyl-9,19-cyclolanostan-22-en-24-one, 3-acetoxy-24-phenyl-4,4,14-trimethyl-	17.193	243	61216	449	0-00-0	mainlib
389	D-(+)-Xylose, tetrakis(trimethylsilyl) ether, methyloxime (syn)	17.1985	103	31352706	870	0-00-0	mainlib
390	D-(+)-Ribono-1,4-lactone, tris(trimethylsilyl) ether	17.2041	351	6520.8	692	0-00-0	mainlib
391	1,5-Bis(4-methoxyphenyl)bicyclo[3.2.0]heptane	17.2082	201	384143	462	157367-56-1	mainlib
392	Tert-butyl(methoxy)dimethylsilane	17.2346	335	10662	482	0-00-0	mainlib
393	4-Bromo-5-[2-morpholinoethyl]amino veratrole	17.2873	346	41270	328	29194-86-3	mainlib
394	Benzoic acid, 4-[(1,2-dihydro-2-oxo-4-pyrimidinyl)amino]-, methyl ester	17.2942	245	221430	512	145820-06-0	mainlib
395	?Hydroxypyruvic acid, trimethylsilyl ether, trimethylsilyl ester	17.3247	119	54329	607	0-00-0	mainlib
396	1,1-Di(n-pentyloxy)-1-silacyclopentane	17.333	161	109921	418	0-00-0	mainlib
397	Trimethylsilyl 2-methoxyacetate	17.3469	258	330958	586	0-00-0	mainlib
398	Rubixanthin acetate	17.3996	172	146280	403	1686-74-4	mainlib
399	Hexanedioic acid, 2-trimethylsilyloxy-, bis(trimethylsilyl) ester	17.4231	171	187180	524	0-00-0	mainlib
400	Sulfanilamide	17.4495	156	175875	411	63-74-1	nist_msms
401	d-Ribose, 2,3,4,5-tetrakis-O-(trimethylsilyl)-, O-methyloxime	17.4606	264	45145	616	56196-08-8	mainlib
402	d-Ribose, 2,3,4,5-tetrakis-O-(trimethylsilyl)-, O-methyloxime	17.4717	103	11539938	820	56196-08-8	mainlib
403	1-Methyl-1-(3-methylbutyl)oxy-1-silacyclobutane	17.4911	244	352047	437	232270-65-4	mainlib
404	3-Hydroxy-2-phenylquinoxaline, O-trimethylsilyl	17.505	157	181372	419	80782-67-8	mainlib
405	Pyrrol-2(5H)-one, 4-acetyl-3-hydroxy-1-[2-(4-morpholyl)ethyl]-5-phenyl-	17.5507	330	21195	382	0-00-0	mainlib
406	2-Piperidinecarboxylic acid, 1-(trimethylsilyl)-5-[(trimethylsilyl)oxy]-, trimethylsilyl ester	17.5895	100	672990	592	55517-48-1	mainlib
407	2,3,4,5-Tetrahydroxypentanoic acid-1,4-lactone, tris(trimethylsilyl)-	17.6103	231	221399	689	0-00-0	mainlib
408	2?4a-Epoxymethylphenanthrene-7-methanol, 1,1-dimethyl-2-methoxy-8-(1,3-dithiin-2-ylidene)methyl-1,2,3,4,4a,4b,5,6,7,8,8a,9-dodecahydro-, acetate	17.6339	257	34709	320	0-00-0	mainlib
409	Pyridine, 2,2'-dithiobis-	17.6589	109	30803	415	2127-03-09	replib
410	Butanedioic acid, 2,3-bis[(trimethylsilyl)oxy]-, dimethyl ester, (R*,S*)-	17.6963	234	84571	503	53319-85-0	mainlib
411	Ribitol, 1,2,3,4,5-pentakis-O-(trimethylsilyl)-	17.7102	205	74855	716	32381-53-6	replib
412	Dihydrotazettadiol	17.7199	68	290432	375	0-00-0	mainlib
413	Nadolol	17.7282	84	41659	332	42200-33-9	nist_msms
414	Ala-Gly-Lys	17.7559	204	91253	721	0-00-0	nist_msms
415	Heptasiloxane, hexadecamethyl-	17.7948	221	259880	675	541-01-5	replib
416	Fenthionsulfoxide	17.8059	160	16073	367	3761-41-9	nist_msms
417	L-Asparagine, N,N2-bis(tert-butyldimethylsilyl)-, tert-butyldimethylsilyl ester	17.8405	330	150798	614	96381-41-8	replib
418	2-Hexenoic acid, 5-(1-ethoxyethoxy)-, (2-trimethylsilyl)ethyl ester	17.8544	123	420316	575	79414-16-7	mainlib
419	Silane, (2-methoxyethoxy)trimethyl-	17.878	244	259954	654	18173-74-5	replib
420	Ribitol, 1,2,3,4,5-pentakis-O-(trimethylsilyl)-	17.8932	307	155096	852	32381-53-6	replib
421	2-Ketohexanoic acid, trimethylsilyl ester	17.9334	208	12276	536	74367-72-9	replib
422	Pentonic acid, 5-deoxy-2,3-bis-O-(trimethylsilyl)-, ?lactone	17.9418	231	415123	653	74742-33-9	mainlib
423	DL-Ethionine	17.9529	68	286528	338	67-21-0	nist_msms
424	Silane, (2-methoxyethoxy)trimethyl-	17.9875	116	186263	639	18173-74-5	mainlib
425	Propanedioic acid, dimethyl-, bis(trimethylsilyl) ester	18.0236	217	59920	400	55557-23-8	replib
426	2,5-Dihydroxybenzyl alcohol, tris(O-trimethylsilyl)-	18.0347	356	1161476	699	0-00-0	mainlib
427	Silane, tetramethyl-	18.0582	318	7708	552	75-76-3	replib
428	1H-1,2,3-Triazole, 4-phenyl-5-(3-phenyl-5-isoxazolyl)-	18.0638	288	4636.2	337	51720-11-7	mainlib
429	2,4-O-Ethylidene-D-erythrose	18.0985	129	224796	492	0-00-0	nist_msms
430	Levoglucosan, tris(trimethylsilyl)-	18.1068	204	281039	765	7449-14-1	mainlib
431	Silane, trimethyl(1-methyldodecyloxy)-	18.1747	257	18038	467	122873-65-8	replib
432	Pregna-3,5-dien-20?ol, O-trimethylsilyl	18.1817	117	256164	474	0-00-0	mainlib
433	Quinaldic acid	18.2038	357	8155.7	427	93-10-7	nist_msms
434	N-Benzhydrylidene-1-(pentamethylphenyl)ethylamine	18.2163	272	18998	325	75326-13-5	mainlib
435	Inosose, 2-desoxy-, O-methyloxime, tetrakis-O-(trimethylsilyl)-	18.233	133	2168401	707	0-00-0	mainlib
436	L-Theanine	18.2482	84	5787539	570	3081-61-6	mainlib
437	Ribitol, 1,2,3,4,5-pentakis-O-(trimethylsilyl)-	18.2718	217	1318466	883	32381-53-6	replib
438	1,4-Diboracyclohexane, 1,4-diethyl-2,3,5,6-tetrakis(trimethylsilyl)-	18.2843	261	14458	336	0-00-0	mainlib
439	1,3-Benzenediol, O,O'-di(thiophene-2-carbonyl)-	18.2967	330	25253	629	0-00-0	mainlib
440	Sulfamethoxypyridazine	18.3342	257	26191	400	80-35-3	nist_msms
441	Phosphoric acid, 2-(trimethylsiloxy)-1-[(trimethylsiloxy)methyl]ethyl bis(trimethylsilyl) ester	18.355	211	110770	602	31038-12-7	replib
442	D-(-)-Rhamnose, tetrakis(trimethylsilyl) ether, methyloxime (syn)	18.3675	166	12730	432	0-00-0	mainlib
443	Ribitol, 1,2,3,4,5-pentakis-O-(trimethylsilyl)-	18.3813	217	974457	861	32381-53-6	replib
444	Flurbiprofen	18.4049	199	1028330	635	5104-49-4	nist_msms
445	Trimethylsilyl 2-methoxyacetate	18.4299	303	64468	617	0-00-0	mainlib
446	Inosose, 2-desoxy-, O-methyloxime, tetrakis-O-(trimethylsilyl)-	18.4382	116	381095	620	0-00-0	mainlib
447	D-(-)-Rhamnose, tetrakis(trimethylsilyl) ether, methyloxime (syn)	18.4493	117	2157156	690	0-00-0	mainlib
448	3-Isopropyl-2,4,6-triphenylpyridine	18.477	348	23858	400	57162-47-7	mainlib
449	Silane, (4-methoxyphenoxy)trimethyl-	18.4923	181	182178	464	6689-38-9	replib
450	Butanoic acid, 2-(methoxyimino)-3-methyl-, trimethylsilyl ester	18.5061	155	132504	554	55493-95-3	replib
451	4-Ketoglucose, bis(O-methyloxime), tetrakis(trimethylsilyl)	18.5255	302	286029	619	67104-27-2	mainlib
452	2-Methoxy-1,3-dioxolane	18.5477	357	6709.7	517	19693-75-5	replib
453	Isophthalic acid, butyl 2-formylphenyl ester	18.5824	345	9175.7	613	0-00-0	mainlib
454	Inosose, 2-desoxy-, O-methyloxime, tetrakis-O-(trimethylsilyl)-	18.5949	217	188514	669	0-00-0	mainlib
455	Silane, triethylmethoxy-	18.6545	161	27391	456	2117-34-2	mainlib
456	1-Dimethyl(isopropyl)silyloxypropane	18.6656	287	9159.1	509	0-00-0	mainlib
457	Ribitol, 1,2,3,4,5-pentakis-O-(trimethylsilyl)-	18.7197	217	1890746	784	32381-53-6	replib
458	Dimethyl 3,6,9,12,15-pentaoxaheptadecane-1,17-dioate	18.7308	272	5520	445	0-00-0	mainlib
459	2,3,4,5-Tetrahydroxypentanoic acid-1,4-lactone, tris(trimethylsilyl)-	18.7654	102	179517	627	0-00-0	mainlib
460	Isophthalic acid, butyl 2-nitro-5-fluorophenyl ester	18.7932	288	42040	455	0-00-0	mainlib
461	2-Naphthalenol, 1-[(2,4-dimethylphenyl)azo]-	18.8098	276	117860	361	3118-97-6	mainlib
462	Inosose, 2-desoxy-, O-methyloxime, tetrakis-O-(trimethylsilyl)-	18.8209	89	784578	526	0-00-0	mainlib
463	?Hydroxypyruvic acid, trimethylsilyl ether, trimethylsilyl ester	18.8334	161	88515	624	0-00-0	mainlib
464	1-Propene-1,2,3-tricarboxylic acid, tris(trimethylsilyl) ester, (E)-	18.8445	229	64316	618	55530-72-8	replib
465	DL-3-Phenyllactic acid	18.9083	248	9296.7	459	828-01-3	nist_msms
466	1,5-Anhydro-D-sorbitol, tetrakis(trimethylsilyl) ether	18.9291	263	5328.4	426	0-00-0	mainlib
467	Ribonic acid, 2,3,4,5-tetrakis-O-(trimethylsilyl)-, trimethylsilyl ester	18.936	292	663674	775	57197-35-0	mainlib
468	Disiloxane, pentamethyl-	18.9859	401	35967	450	1438-82-0	mainlib
469	Silane, tetramethyl-	18.9929	450	5384.7	556	75-76-3	replib
470	4-Ketoglucose, bis(O-methyloxime), tetrakis(trimethylsilyl)	19.0067	89	5190126	650	67104-27-2	mainlib
471	2,3,4-Trifluorobenzoic acid, 3-pentyl ester	19.0414	159	512882	567	0-00-0	mainlib
472	Phosphoric acid, bis(trimethylsilyl) 2,3-bis[(trimethylsilyl)oxy]propyl ester	19.0525	299	1581508	837	31038-11-6	mainlib
473	Ribonic acid, 2,3,4,5-tetrakis-O-(trimethylsilyl)-, trimethylsilyl ester	19.0913	292	986318	817	57197-35-0	mainlib
474	D-(-)-Lyxofuranose, tetrakis(trimethylsilyl) ether	19.1024	430	44593	608	0-00-0	mainlib
475	Oxygen	19.1204	32	109056	999	7782-44-7	mainlib
476	1,12-Dicarbadodecarboran-2-ol	19.1606	308	83765	454	0-00-0	mainlib
477	2-Isopropyl-3-ketobutyrate, bis(O-trimethylsilyl)-	19.1828	273	12295536	614	0-00-0	mainlib
478	D-(-)-Lyxofuranose, tetrakis(trimethylsilyl) ether	19.1925	217	8847307	755	0-00-0	mainlib
479	1-Propanethiol, 3-(diethylboryloxy)-	19.2258	320	52977	369	0-00-0	mainlib
480	Methyl 2-(2-(trimethylsilyloxy)ethoxy)acetate	19.2369	247	119058	693	0-00-0	mainlib
481	Ile-Lys	19.2924	179	56940	463	0-00-0	nist_msms
482	Ribonic acid, 2,3,4,5-tetrakis-O-(trimethylsilyl)-, trimethylsilyl ester	19.309	292	345307	757	57197-35-0	mainlib
483	d-Mannose, 2,3,4,5,6-pentakis-O-(trimethylsilyl)-, o-methyloxyme, (1Z)-	19.3187	379	16318	541	128705-67-9	replib
484	trans-2-Octenoic acid, ethyl ester	19.3631	255	136895	606	7367-82-0	nist_msms
485	D-Allose, pentakis(trimethylsilyl) ether, methyloxime (syn)	19.37	319	434346	528	0-00-0	mainlib
486	Ribitol, 1,2,3,4,5-pentakis-O-(trimethylsilyl)-	19.3922	189	357316	653	32381-53-6	replib
487	2H,8H-Benzo[1,2-b:3,4-b']dipyran-2-one, 8,8-dimethyl-	19.4047	213	741239	469	523-59-1	replib
488	l-Glutamine, tris(trimethylsilyl) deriv.	19.413	156	22676128	823	70591-28-5	mainlib
489	N,O-Bis(trimethylsilyl)-L-phenylalanine	19.4491	226	12982390	616	7364-51-4	replib
490	4,8-Ditert-butyl-N,N-diethyl-2,10-dimethyl-12H-dibenzo[d,g][1,3,2]dioxaphosphocin-6-amine	19.474	353	241940	418	0-00-0	mainlib
491	Hydrogen chloride	19.5018	379	20326	484	7647-01-0	mainlib
492	1-(3-Methylbutyl)-2,3,4,5-tetramethylbenzene	19.5184	334	78413	473	116761-71-8	mainlib
493	4-Propyl-3-thiosemicarbazide	19.5281	307	122819	500	13431-35-1	mainlib
494	3,5-Pyridinedicarboxylic acid, 1,4-dihydro-2,6-dimethyl-, diethyl ester	19.5655	224	185495	420	1149-23-1	replib
495	3-Hydroxyimino-2,5,5-trimethyl-1-pyrroline, 1-oxide	19.585	392	738233	391	0-00-0	mainlib
496	(2-Ethoxyethoxy)acetic acid tms	19.6252	277	268846	621	169597-16-4	mainlib
497	l-Lysine, N2,N6-bis(trimethylsilyl)-, trimethylsilyl ester	19.639	111	182807986	558	24595-69-5	mainlib
498	Formic acid, ethenyl ester	19.6557	25	724226	798	692-45-5	replib
499	1,3-Dihydroxyanthraquinone , O,O'-bis(trimethylsilyl)-	19.7222	369	9599.6	505	7336-62-1	mainlib
500	Silane, [[1,1'-biphenyl]-4,4'-diylbis(oxy)]bis[trimethyl-	19.7472	276	24719	448	1094-86-6	mainlib
501	Disiloxane, pentamethyl-	19.7555	392	42664	483	1438-82-0	mainlib
502	Cinnamic acid, p-(trimethylsiloxy)-, trimethylsilyl ester	19.7819	293	337492	809	10517-30-3	mainlib
503	Silane, diethyldipentyloxy-	19.7943	231	59594	517	0-00-0	mainlib
504	Disiloxane, pentamethyl-2-propenyl-	19.8165	316	57571	528	7087-19-6	mainlib
505	1-(2,3-Dichloro-4-hydroxy-phenyl)-pentan-1-one	19.8429	145	464627	438	55507-79-4	mainlib
506	Rhodoxanthin	19.8484	467	4770.5	541	116-30-3	mainlib
507	1-Cyclohexene-1-carboxylic acid, 3,4,5-tris[(trimethylsilyl)oxy]-, trimethylsilyl ester, [3R-(3?4?5?]-	19.8554	204	67217944	847	55520-78-0	replib
508	L-(+)-Tartaric acid, bis(trimethylsilyl) ether, bis(trimethylsilyl) ester	19.9136	292	1443788	746	0-00-0	mainlib
509	2-Propanol, 1-methoxy-	19.9191	214	22934	537	107-98-2	replib
510	2-[p-Chlorobenzyl]piperidine	19.9344	84	203911	390	63587-52-0	mainlib
511	1-(4-Methoxyphenyl)-4-(p-tolyl)-2(1H)-pyrimidinthion	19.9635	307	1511596	619	72491-67-9	mainlib
512	Silane, tetramethyl-	20.055	245	1262966	748	75-76-3	replib
513	1,2,3-Propanetricarboxylic acid, 2-[(trimethylsilyl)oxy]-, tris(trimethylsilyl) ester	20.0647	273	53861247	852	14330-97-3	mainlib
514	Silane, tetramethyl-	20.0703	204	2908495	750	75-76-3	replib
515	Bis(trimethylsilyl) sulfite	20.0758	355	41859	582	0-00-0	mainlib
516	Butanedioic acid, 2,3-bis[(trimethylsilyl)oxy]-, bis(trimethylsilyl) ester, (R*,S*)-	20.1188	292	1009702	545	38165-94-5	mainlib
517	3,6-Bis(benzyl)-tetrazine	20.1479	262	20186	485	14141-65-2	mainlib
518	Benzoic acid, 3,4-bis[(trimethylsilyl)oxy]-, trimethylsilyl ester	20.1674	193	226254	586	2347-40-2	replib
519	Boronic acid, ethyl-, dimethyl ester	20.1951	96	37205	523	7318-82-3	replib
520	Butanamide, N,N-diethyl-3-oxo-	20.2006	256	94923	485	2235-46-3	replib
521	1H-Indole-3-ethanol, 5-methoxy-	20.2117	160	130408	384	712-09-4	mainlib
522	Glucofuranoside, methyl 2,3,5,6-tetrakis-O-(trimethylsilyl)-, ?D-	20.2298	217	272032	485	6736-96-5	mainlib
523	Gluconic acid, ?lactone, 2-methoximine, tris(O-trimethylsilyl)-	20.2533	226	25487	550	0-00-0	mainlib
524	Hymexazole, tert-butyldimethylsilyl ether	20.2575	156	440183	492	0-00-0	mainlib
525	2-ketoglutaric acid oxime, tri-TMS	20.2825	362	107850	553	0-00-0	mainlib
526	Hexane, 2,5-dimethoxy-2,5-dimethyl-	20.2935	199	527742	418	53273-13-5	mainlib
527	3,5,6-Trimethoxyfurano-(7,8,2'',3'')-flavone	20.3046	337	42335	389	77970-07-1	mainlib
528	4a,8a-(Methaniminomethano)naphthalene-9,11-dione, 10-phenyl-	20.3199	208	26522	402	69915-10-2	mainlib
529	Propane, 1,2,3-trimethoxy-	20.3351	109	265426	428	20637-49-4	replib
530	tert-Butyldimethylsilyl 2-(2-ethoxyethoxy)acetate	20.3393	206	21672	568	0-00-0	mainlib
531	L-Proline, 1-acetyl-, methyl ester	20.3518	112	609848	555	27460-51-1	mainlib
532	3,6-Dispirocyclohexyl-1,2,3,4,5,6,7,8-octahydro-1,8-acridinedione	20.3698	318	18915	330	56798-23-3	mainlib
533	Pyridine, 3,3'-(1a,2,7,7a-tetrahydro-1,2,7-metheno-1H-cyclopropa[b]naphthalene-1,8-diyl)bis-	20.3878	307	47932	395	50559-66-5	mainlib
534	Heptasiloxane, hexadecamethyl-	20.4142	221	387045	529	541-01-5	replib
535	Terephthalic acid, 2-bromo-4-fluorophenyl nonyl ester	20.4225	275	170964	413	0-00-0	mainlib
536	[2-(4-methylphenyl)-[benzo(f)(1-nickela-2,3-diazaindene)]]-cyclopentadienyl	20.4336	368	114711	380	0-00-0	mainlib
537	Ribitol, 1,2,3,4,5-pentakis-O-(trimethylsilyl)-	20.4516	235	55490	740	32381-53-6	replib
538	Ribonic acid, 2,3,4,5-tetrakis-O-(trimethylsilyl)-, trimethylsilyl ester	20.4697	292	178247	671	57197-35-0	mainlib
539	Galactopyranose, 3,4-di-O-methyl-1,2,6-tris-O-(trimethylsilyl)-	20.4905	146	825163	561	55400-20-9	mainlib
540	d-Mannose, 2,3,4,5,6-pentakis-O-(trimethylsilyl)-, o-methyloxyme, (1E)-	20.5029	186	34740	683	128705-61-3	replib
541	Acenocoumarol	20.521	310	10439	426	152-72-7	replib
542	Phe-Leu-Lys	20.5431	204	608253	693	0-00-0	nist_msms
543	2-Ketoglutaric acid ditms	20.5639	316	325327	471	1027138-06-2	mainlib
544	(R)-(-)-3-Methyl-2-butanol	20.6028	38	37801	711	1572-93-6	mainlib
545	Silane, tetramethyl-	20.6083	52	710885	827	75-76-3	replib
546	Ethanesulfonic acid, 2-[(trimethylsilyl)oxy]-, trimethylsilyl ester	20.6777	436	9972673	576	67557-58-8	mainlib
547	Isocitric acid lactone, bis(tert-butyldimethylsilyl) ester	20.686	368	51778	606	0-00-0	mainlib
548	3-Methyl-1,2-diazirine	20.7095	28	34121618	621	0-00-0	mainlib
549	Silanol, trimethyl-	20.7567	51	231109	644	1066-40-6	mainlib
550	D-Psicose, pentakis(trimethylsilyl) ether, methyloxime (anti)	20.808	104	64719402	918	0-00-0	mainlib
551	?Hydroxypyruvic acid, trimethylsilyl ether, trimethylsilyl ester	20.826	199	579531	717	0-00-0	mainlib
552	3H-1,4-Benzodiazepin-2-amine, 7-chloro-N-methyl-5-phenyl-	20.833	239	418668	418	4393-72-0	replib
553	Ethane	20.8427	37	272211	612	74-84-0	replib
554	Caffeine	20.8759	79	1948977	692	58-08-2	replib
555	2-Benzylquinoline	20.894	160	992996	500	1745-77-3	mainlib
556	L-(-)-Sorbose, pentakis(trimethylsilyl) ether, methyloxime (syn)	20.9189	103	450246485	864	0-00-0	mainlib
557	D-Psicose, pentakis(trimethylsilyl) ether, methyloxime (syn)	20.9314	265	2649635	585	0-00-0	mainlib
558	Caffeine	20.9425	79	3504118	885	58-08-2	replib
559	Ethylamine	20.9494	28	56204925	640	75-04-7	mainlib
560	d-Glucose, 2,3,4,5,6-pentakis-O-(trimethylsilyl)-, o-methyloxyme, (1E)-	20.9744	160	1947130	813	130405-10-6	replib
561	D-(-)-Ribofuranose, tetrakis(trimethylsilyl) ether (isomer 2)	20.9883	288	176958	614	0-00-0	mainlib
562	Cinnamic acid, 3,5-dimethoxy-4-(trimethylsiloxy)-, trimethylsilyl ester	21.0063	368	142708	434	27750-80-7	replib
563	Phenethylamine, N-methyl-?3,4-tris(trimethylsiloxy)-	21.016	355	268576	559	10538-85-9	mainlib
564	d-Galactose, 2,3,4,5,6-pentakis-O-(trimethylsilyl)-, o-methyloxyme, (1E)-	21.0451	319	7554010	881	128705-64-6	replib
565	5-Dimethyl(trimethylsilyl)silyloxytridecane	21.0548	350	16740	521	0-00-0	mainlib
566	1-Pentene, 4,4-dimethyl-1,3-diphenyl-1-(trimethylsilyloxy)-	21.077	281	2008010	544	0-00-0	mainlib
567	3-Methyl-5-methoxy-1-pentanol	21.095	52	744267	582	70928-41-5	mainlib
568	d-Glucose, 2,3,4,5,6-pentakis-O-(trimethylsilyl)-, o-methyloxyme, (1Z)-	21.1186	355	339273	734	128705-73-7	mainlib
569	d-Glucose, 2,3,4,5,6-pentakis-O-(trimethylsilyl)-, o-methyloxyme, (1E)-	21.1658	205	268837483	906	130405-10-6	replib
570	Gly-Val	21.1741	202	3240373	777	1963-21-9	nist_msms
571	Tri(ethylene glycol) monoethyl ether	21.1921	51	1094798	433	112-50-5	nist_msms
572	2-Furoic acid	21.2004	32	2916803	382	88-14-2	nist_msms
573	Pyrazolo[1,5-a]pyrimidine, 6,7-dihydro-2,5-diphenyl-	21.2503	273	49099	616	186956-30-9	mainlib
574	Pentadecanoic acid, tripropylsilyl ester	21.2628	355	169462	478	0-00-0	mainlib
575	2,2,16,16-tetramethyl-5,9,13-tris(trimethylsilyloxy)-3,7,11,15-tetraoxa-2,16-disilaheptadecane	21.2795	275	528417	655	0-00-0	mainlib
576	Silane, dimethyl(1-phenylpropoxy)dodecyloxy-	21.3017	349	72690	522	0-00-0	mainlib
577	(Methoxymethyl)trimethylsilane	21.353	52	666767	776	14704-14-4	mainlib
578	1,5-Anhydro-D-sorbitol, tetrakis(trimethylsilyl) ether	21.3627	369	32670	594	0-00-0	mainlib
579	d-Glucose, 2,3,4,5,6-pentakis-O-(trimethylsilyl)-, o-methyloxyme, (1Z)-	21.3779	205	92641491	925	128705-73-7	replib
580	Silanol, trimethyl-	21.3973	51	399770	551	1066-40-6	mainlib
581	3-Methyl-1,2-diazirine	21.4084	28	58441859	759	0-00-0	mainlib
582	Quercetin 3-D-galactoside	21.4375	288	50065	416	482-36-0	nist_msms
583	D-(-)- Erythrofuranose, tris(trimethylsilyl) ether (isomer 2)	21.475	174	377446	528	0-00-0	mainlib
584	Glu-Arg	21.4833	303	7767.1	431	0-00-0	nist_msms
585	d-Galactose, 2,3,4,5,6-pentakis-O-(trimethylsilyl)-, o-methyloxyme, (1Z)-	21.5013	319	619522	832	128705-71-5	replib
586	Ethyl 2,3,4,6-tetrakis-O-(trimethylsilyl)-D-glucopyranoside	21.5083	204	855299	817	0-00-0	mainlib
587	1,3-Bis(trimethylsilyloxy)butane	21.5249	275	29920	592	56771-47-2	replib
588	2-Acetoxy-4-phenylhex-2-en-5-one	21.5429	288	86469	462	183483-46-7	mainlib
589	N-(Trifluoroacetyl)-N,O,O',O''-tetrakis(trimethylsilyl)norepinephrine	21.5582	355	112913	645	0-00-0	mainlib
590	d-Galactose, 2,3,4,5,6-pentakis-O-(trimethylsilyl)-, o-methyloxyme, (1E)-	21.5679	333	324978	725	128705-64-6	replib
591	d-Galactose, 2,3,4,5,6-pentakis-O-(trimethylsilyl)-, o-methyloxyme, (1Z)-	21.5776	147	1237568	704	128705-71-5	replib
592	Succinic anhydride, O,O'-bis(trimethylsilyl)-	21.5859	244	299473	617	77220-06-5	mainlib
593	Silane, 1,8-octanediylbis[trimethyl-	21.6026	393	23673	484	65118-88-9	mainlib
594	Ribitol, 1,2,3,4,5-pentakis-O-(trimethylsilyl)-	21.6289	307	75200	804	32381-53-6	replib
595	d-Galactose, 2,3,4,5,6-pentakis-O-(trimethylsilyl)-, o-methyloxyme, (1Z)-	21.64	333	93759	494	128705-71-5	mainlib
596	Benzene, 1-(6-methylbenzothiazol-2-yl)-4-(4-methylthiobenzylidenamino)-	21.6553	374	181090	629	0-00-0	mainlib
597	L-Serine, N,O-bis(trimethylsilyl)-, trimethylsilyl ester	21.6705	203	47918	500	7364-48-9	replib
598	Serine, N,O-bis(trimethylsilyl)-, trimethylsilyl ester	21.6747	218	673452	600	64625-17-8	mainlib
599	15-Crown-5, [2-(diethylboryl)phenyl]-	21.6982	235	21217	374	0-00-0	mainlib
600	Oxirane, 2-(chloromethyl)-2-(1,1-dimethylethyl)-	21.7024	324	13435	343	121505-38-2	mainlib
601	L-Ascorbic acid, 2,3,5,6-tetrakis-O-(trimethylsilyl)-	21.7121	332	264836	767	55517-56-1	replib
602	Ser-Glu-Lys	21.7343	381	12723	336	0-00-0	nist_msms
603	Pyridine, 2-methyl-3-(2-propenyloxy)-	21.7426	450	25255	349	69022-75-9	mainlib
604	Cinnamic acid, p-(trimethylsiloxy)-, trimethylsilyl ester	21.7509	293	500054	759	10517-30-3	mainlib
605	Silane, tetramethyl-	21.7967	33	66073	750	75-76-3	mainlib
606	Ribitol, 1,2,3,4,5-pentakis-O-(trimethylsilyl)-	21.8078	361	688925	613	32381-53-6	replib
607	Benzoic acid, 3,4,5-tris(trimethylsiloxy)-, trimethylsilyl ester	21.8203	281	164129977	828	2078-17-3	mainlib
608	d-Gluconic acid, 2,3,4,6-tetrakis-O-(trimethylsilyl)-, ?lactone	21.8369	49	238798	474	32384-65-9	mainlib
609	Ethane	21.8452	40	2458353	597	74-84-0	replib
610	L-Threonic acid, tris(trimethylsilyl) ether, trimethylsilyl ester	21.9021	292	122019	540	0-00-0	mainlib
611	Glucopyranose, pentakis-O-trimethylsilyl-	21.9201	191	1394212	852	0-00-0	mainlib
612	Ribitol, 1,2,3,4,5-pentakis-O-(trimethylsilyl)-	21.9423	361	181220	744	32381-53-6	replib
613	2-Quinazolinamine, 3,4-dihydro-6-methyl-N,3-bis(4-methylphenyl)-4-[(4-methylphenyl)imino]-	21.9978	443	124883	663	17433-14-6	mainlib
614	2-Thiobarbituric acid, S-trimethylsilyl-, bis(trimethylsilyl) ether	22.0075	255	24817	471	0-00-0	mainlib
615	D-(-)-Ribose, tetrakis(trimethylsilyl) ether, trimethylsilyloxime (isomer 1)	22.0186	394	7195.2	530	0-00-0	mainlib
616	N-(-)-Jasmonoyl-(S)-methionine	22.0435	322	3341.4	423	178264-18-1	nist_msms
617	Ala-Ala	22.074	374	6342.5	367	0-00-0	nist_msms
618	DL-3-Aminoisobutyric acid	22.0865	284	4419.8	694	144-90-1	nist_msms
619	Heptasiloxane, hexadecamethyl-	22.0934	221	328741	706	541-01-5	mainlib
620	Allopurinol, bis(tert-butyldimethylsilyl) deriv.	22.1101	196	15665	396	0-00-0	mainlib
621	Benzeneacetic acid, ?3,4-tris[(trimethylsilyl)oxy]-, trimethylsilyl ester	22.1239	384	3660.1	435	37148-65-5	replib
622	Ribitol, 1,2,3,4,5-pentakis-O-(trimethylsilyl)-	22.1337	356	40373	733	32381-53-6	replib
623	Ribonic acid, 2,3,4,5-tetrakis-O-(trimethylsilyl)-, trimethylsilyl ester	22.1434	333	520422	746	57197-35-0	mainlib
624	Ribitol, 1,2,3,4,5-pentakis-O-(trimethylsilyl)-	22.1517	415	7498.9	706	32381-53-6	replib
625	9,10-Dihydro-9-phenyl-9-phosphaanthracen 10-one	22.1683	174	36639	379	59086-39-4	mainlib
626	Ribitol, 1,2,3,4,5-pentakis-O-(trimethylsilyl)-	22.1822	201	89641	779	32381-53-6	replib
627	Ribitol, 1,2,3,4,5-pentakis-O-(trimethylsilyl)-	22.2113	456	23393	559	32381-53-6	replib
628	Ribonic acid, 2,3,4,5-tetrakis-O-(trimethylsilyl)-, trimethylsilyl ester	22.2335	333	220644	762	57197-35-0	mainlib
629	Ribitol, 1,2,3,4,5-pentakis-O-(trimethylsilyl)-	22.2404	447	53945	585	32381-53-6	replib
630	Benzoic acid, 2,6-bis(trimethylsiloxy)-, methyl ester	22.2515	297	180192	697	27798-57-8	mainlib
631	5-Methyl-2-acetylthiazolo[3,2-a]quinoline-1-oxide	22.2626	257	53700	414	71659-48-8	mainlib
632	Methyl Alcohol	22.2751	156	33304	334	67-56-1	replib
633	1,3-Phenylenedibenzoate	22.289	358	18366	324	94-01-9	replib
634	Piperidine, 1,1'-thiobis-	22.2987	200	140505	464	25116-80-7	mainlib
635	1-(1-Adamantyl)-2-triisopropylsilyloxyethane	22.3125	293	135426	532	0-00-0	mainlib
636	?D-Mannopyranose, 1,2,3,4,6-pentakis-O-(trimethylsilyl)-	22.3222	176	10178	517	24707-99-1	replib
637	Glucopyranose, 1,2,3,4,6-pentakis-O-(trimethylsilyl)-, D-	22.3444	155	24807	653	19126-99-9	mainlib
638	Ribonic acid, 2,3,4,5-tetrakis-O-(trimethylsilyl)-, trimethylsilyl ester	22.3638	333	323606	768	57197-35-0	mainlib
639	3,6-Dioxa-2,7-disilanonane-4,5-dicarboxylic acid, 2,2,7,7-tetramethyl-, dimethyl ester, [R-(R*,R*)]-	22.3874	233	71809	698	55659-11-5	mainlib
640	D-Ribose, 2-O-methyl-3,4,5-tris-O-(trimethylsilyl)-, O-methyloxime	22.3985	146	119068	633	56196-10-2	mainlib
641	Butanedioic acid, methylene-, bis(trimethylsilyl) ester	22.4082	259	46945	493	55494-04-7	mainlib
642	4-Phenoxyphenylamine, N-methoxycarbonyl-	22.4179	243	83671	439	0-00-0	mainlib
643	Ribitol, 1,2,3,4,5-pentakis-O-(trimethylsilyl)-	22.4429	157	81490	676	32381-53-6	replib
644	D-Allofuranose, pentakis(trimethylsilyl) ether	22.447	305	99793	612	0-00-0	mainlib
645	Silane, [bicyclo[4.2.0]octa-3,7-diene-7,8-diylbis(oxy)]bis[trimethyl-	22.4817	282	439571	542	36461-33-3	mainlib
646	Inosose, 2-desoxy-, O-methyloxime, tetrakis-O-(trimethylsilyl)-	22.4886	273	39456	540	0-00-0	mainlib
647	Silane, tetramethyl-	22.497	324	20864	478	75-76-3	mainlib
648	Ribonic acid, 2,3,4,5-tetrakis-O-(trimethylsilyl)-, trimethylsilyl ester	22.5108	333	86997	589	57197-35-0	mainlib
649	(4H)1-Benzopyran-4-one, 2,3-dihydro-7-methoxy-2-(2,4-dimethoxyphenyl)-8-[5-methyl-2-(1-methylethenyl)-4-hexenyl]-	22.5191	286	13269	361	0-00-0	mainlib
650	Terbutaline, N-trifluoroacetyl-O,O,o-tris(trimethylsilyl)deriv.	22.533	532	31966	496	325836-92-8	mainlib
651	3,3-Bis(5-methyl-4-trimethylsilyloxyphenyl)indolin-2-on	22.5621	373	3893.7	341	0-00-0	mainlib
652	Estra-1,3,5(10)-trien-17-one, 2,3,4-tris[(trimethylsilyl)oxy]-	22.5691	249	5706.4	481	77904-52-0	mainlib
653	Glycine, N-ethyl-N-methoxycarbonyl-, dodecyl ester	22.5899	270	21746	394	0-00-0	mainlib
654	Glycyl-l-glutamic acid, bis(trimethylsilyl) ester	22.601	274	98936	442	0-00-0	mainlib
655	1-Amino-2-(4-chlorobenzoyl)-6,7,8,9-tetrahydro-5-methylthieno[2,3-c]isoquinoline	22.6342	245	34592	441	296796-97-9	mainlib
656	L-(+)-Tartaric acid, bis(trimethylsilyl) ether, bis(trimethylsilyl) ester	22.6384	333	414565	651	0-00-0	mainlib
657	Hexasiloxane, 1,1,3,3,5,5,7,7,9,9,11,11-dodecamethyl-	22.662	532	276539	580	995-82-4	mainlib
658	Pyridaben	22.6675	309	36493	423	96489-71-3	mainlib
659	3-Isoxazolidinone, 4-[bis(trimethylsilyl)amino]-2-(trimethylsilyl)-	22.6953	188	113980	530	55517-42-5	mainlib
660	Estra-1,3,5(10)-trien-17-one, 2,3,4-tris[(trimethylsilyl)oxy]-	22.7133	341	21694	435	77904-52-0	mainlib
661	Pentenoic acid, 4-[(trimethylsilyl)oxy]-, trimethylsilyl ester	22.7327	143	12003922	670	72101-11-2	mainlib
662	?D-Glucopyranoside, methyl 2-(acetylamino)-2-deoxy-3-O-(trimethylsilyl)-, cyclic methylboronate	22.741	292	25079	576	54477-01-9	mainlib
663	Benzoylecgonine	22.7549	290	134246	566	519-09-5	nist_msms
664	Pregn-5-en-20-one, 3-[(tributylsilyl)oxy]-, (3?-	22.7729	280	32655	539	65599-03-3	mainlib
665	5-Hydroxyindole-3-acetic acid	22.7923	428	3853	496	54-16-0	nist_msms
666	Pyrido[2,3-d]pyrimidin-7(8H)-one, 4,8-dimethyl-2-methylamino-	22.8284	174	19964	381	294874-94-5	mainlib
667	2-Ketoisocaproic acid oxime, bis(trimethylsilyl)- deriv.	22.8325	200	646531	632	51621-80-8	replib
668	?Hydroxypyruvic acid, trimethylsilyl ether, trimethylsilyl ester	22.8422	233	8622.4	639	0-00-0	mainlib
669	1'H-Cholest-2-eno[3,2-b]indole, 5'-chloro-, (5?-	22.8825	207	12783	377	34535-54-1	mainlib
670	N-Acetyl-D-glucosamine, tetrakis(trimethylsilyl) ether, methyloxime (syn)	22.9629	87	181998	796	0-00-0	mainlib
671	Silane, tetramethyl-	22.967	231	24594	500	75-76-3	replib
672	Butane, 1,2:3,4-diepoxy-, (?-	22.9767	304	2665.1	334	298-18-0	replib
673	Alprazolam	22.9975	245	13389	392	28981-97-7	nist_msms
674	Spiro[azetidine-2,9'-fluoren]-4-one, 3-ethyl-1,3-diphenyl-	23.0308	254	7384.6	489	15183-53-6	mainlib
675	Dodecylbenzenesulfonic acid	23.053	327	36797	543	27176-87-0	nist_msms
676	D-Allofuranose, pentakis(trimethylsilyl) ether	23.114	217	91054183	761	0-00-0	mainlib
677	?Hydroxypyruvic acid, trimethylsilyl ether, trimethylsilyl ester	23.1237	84	568416	681	0-00-0	mainlib
678	3-Methyl-1,2-diazirine	23.1362	37	40001	695	0-00-0	mainlib
679	3-Methyl-1,2-diazirine	23.1459	28	91982542	529	0-00-0	mainlib
680	Methylmalonic acid	23.1778	338	11639	895	516-05-2	nist_msms
681	cis-13-Docosenoic acid, tert-butyldimethylsilyl ester	23.1861	396	47777	487	0-00-0	mainlib
682	Silane, diethylisohexyloxy(3-methylbutoxy)-	23.1958	245	123681	455	0-00-0	mainlib
683	Silane, tetramethyl-	23.2263	355	55783	676	75-76-3	replib
684	d-Galactose, 2,3,4,5,6-pentakis-O-(trimethylsilyl)-, o-methyloxyme, (1Z)-	23.2388	319	2102038	855	128705-71-5	replib
685	(Vanadium, pentamethylcyclopentadienyl cyclooctatetraene), bis	23.2929	290	54992	421	0-00-0	mainlib
686	Silane, diethylbutoxypentyloxy-	23.3137	217	254131	737	0-00-0	mainlib
687	d-Galactose, 2,3,4,5,6-pentakis-O-(trimethylsilyl)-, o-methyloxyme, (1Z)-	23.3775	157	112537	796	128705-71-5	replib
688	Heptasiloxane, hexadecamethyl-	23.3886	221	391690	573	541-01-5	mainlib
689	(Z)-Bis-1,2-(trimethylsilyloxy)ethylene	23.3955	281	178040	575	26327-98-0	mainlib
690	9H-Purin-6-amine, N,9-bis(trimethylsilyl)-8-[(trimethylsilyl)oxy]-	23.4288	171	37890	531	56145-36-9	mainlib
691	d-Galactose, 2,3,4,5,6-pentakis-O-(trimethylsilyl)-, o-methyloxyme, (1Z)-	23.4385	319	485269	847	128705-71-5	replib
692	Benzothiophene-3-carbonitrile, 4,5,6,7-tetrahydro-2-(4-tert-butylbenzylidenamino)-	23.4565	322	116865	546	331246-31-2	mainlib
693	Crinan,3,7-dimethoxy-6-hydroxy-,(3?-	23.4912	174	27142	499	31128-92-4	mainlib
694	d-Galactose, 2,3,4,5,6-pentakis-O-(trimethylsilyl)-, o-methyloxyme, (1Z)-	23.4981	319	683659	846	128705-71-5	replib
695	Procyclidine	23.5217	185	13867	320	77-37-2	replib
696	Trimethylsilyl 3,4-bis(trimethylsiloxy)cinnamate	23.5425	219	105475	548	10586-03-5	replib
697	Cholest-3-ene, 4-methyl-, (5?-	23.5855	384	38407	484	6785-18-8	mainlib
698	Ribitol, 1,2,3,4,5-pentakis-O-(trimethylsilyl)-	23.6007	157	47875	678	32381-53-6	replib
699	Butanoic acid, 4-[(tert-butyldimethylsilyl)amino]-, tert-butyldimethylsilyl ester	23.6105	274	407858	590	110024-92-5	replib
700	cis-13-Docosenoic acid, trimethylsilyl ester	23.6271	395	29931	466	0-00-0	mainlib
701	N6-2-(4-Aminophenyl)ethyladenosine	23.7186	409	8958.7	424	89705-21-5	nist_msms
702	Milbemycin B, 5-demethoxy-5-one-6,28-anhydro-25-ethyl-4-methyl-13-chloro-oxime	23.7339	591	4901.1	401	0-00-0	mainlib
703	Mannose, 6-deoxy-2,3,4,5-tetrakis-O-(trimethylsilyl)-, L-	23.7436	249	79404	786	19127-15-2	mainlib
704	2,2,3,4,4-Pentamethyl-1,2,3,4-tetrahydro-?carboline	23.7699	311	9758.9	335	18382-31-5	replib
705	?D-(+)-Xylopyranose, tetrakis(trimethylsilyl) ether	23.7921	235	641197	812	0-00-0	mainlib
706	Zirconium, dichloro-[dimethylbis(2-methyl-3H-benz[e]indenyl)silane]	23.8157	408	8632.1	399	0-00-0	mainlib
707	Silane, (1,1-dimethylethyl)(hexadecyloxy)dimethyl-	23.8254	213	70435	341	76358-80-0	replib
708	Malonic acid, bis(2-trimethylsilylethyl ester	23.8573	567	27090	556	90744-45-9	mainlib
709	?D-Mannopyranose, 1,2,3,4,6-pentakis-O-(trimethylsilyl)-	23.867	204	256972	531	24707-99-1	mainlib
710	Phosphoric acid, bis(trimethylsilyl) 2,3-bis[(trimethylsilyl)oxy]propyl ester	23.8822	357	110222	651	31038-11-6	mainlib
711	Hexanedioic acid, 2-trimethylsilyloxy-, bis(trimethylsilyl) ester	23.9003	261	19238	416	0-00-0	mainlib
712	DL-3-Aminoisobutyric acid	23.91	156	10736	433	144-90-1	nist_msms
713	Gln-Pro-Lys	23.9932	354	5019.5	391	0-00-0	nist_msms
714	2-Deoxy-6-phosphogluconolactone, tetra(trimethylsilyl)-	24.0181	243	22474	498	0-00-0	mainlib
715	1,5-Anhydro-D-sorbitol, tetrakis(trimethylsilyl) ether	24.05	273	26494	668	0-00-0	mainlib
716	D-Erythro-Pentofuranose, 2-deoxy-1,3-bis-O-(trimethylsilyl)-, bis(trimethylsilyl) phosphate	24.1332	227	150355	610	69688-43-3	mainlib
717	Bis(trimethylsilyl) lorazepam	24.1429	180	5042.2	356	0-00-0	nist_msms
718	Methanamine, N,N-di(2-trimethylsilyloxyethyl)-	24.197	314	528156	573	76710-52-6	mainlib
719	Mannose, 6-deoxy-2,3,4,5-tetrakis-O-(trimethylsilyl)-, L-	24.24	249	27325	596	19127-15-2	replib
720	Ribose, 2,3,4-tris-O-(trimethylsilyl)-, 5-[bis(trimethylsilyl)phosphate	24.2691	211	21820	397	56192-88-2	mainlib
721	Butanoic acid, 3-methyl-2-oxo-, trimethylsilyl ester	24.2899	129	365591	693	74367-70-7	replib
722	L-Tryptophan, N,1-bis(trimethylsilyl)-, trimethylsilyl ester	24.2955	202	3425479	868	55429-28-2	replib
723	2-Ketohexanoic acid, trimethylsilyl ester	24.3052	142	25765	589	74367-72-9	replib
724	Tungsten, tricarbonyl-(2,5-norbornadiene)(E-cyclooctene)	24.3287	469	5771.4	334	0-00-0	mainlib
725	[8,8'-Bi-2H-naphtho[1,8-bc]furan]-2,2'-dione, 3,3',4,4'-tetramethoxy-7,7'-dimethyl-5,5'-bis(1-methylethyl)-	24.3385	467	7433.6	394	136545-58-9	mainlib
726	Carbobenzyloxy-L-alanyl-L-norleucine methyl ester	24.3648	319	8919.5	384	76264-04-5	nist_msms
727	S-Methyl pentanethioate	24.3884	207	19940	335	42075-43-4	mainlib
728	Glycoside, ?methyl-trtrakis-O-(trimethylsilyl)-	24.3981	204	669161	772	0-00-0	mainlib
729	Noraporphin-7-one, 4,5,6,6a-tetradehydro-2-hydroxy-1,3-dimethoxy-, acetate (ester)	24.405	307	36322	399	5140-37-4	mainlib
730	Methylmalonic acid	24.4217	112	13606	406	516-05-2	nist_msms
731	His-Gln	24.4452	249	9692.7	425	0-00-0	nist_msms
732	1-Cyclopentenecarboxylic acid, 3-hydroxy-5-(1-hydroxy-2,2-dimethoxyethyl)-, methyl ester, (1'S,3R,5R)-(.+-.)-	24.466	183	6124.4	396	0-00-0	mainlib
733	1,3-Dioxolane, 2-(3-bromo-5,5,5-trichloro-2,2-dimethylpentyl)-	24.4785	214	10205	597	0-00-0	mainlib
734	Octadecanoic acid, trimethylsilyl ester	24.4993	132	75525	811	18748-91-9	replib
735	(Z)-Bis-1,2-(trimethylsilyloxy)ethylene	24.5049	315	14379	523	26327-98-0	mainlib
736	Arabinofuranose, 1,2,3,5-tetrakis-O-(trimethylsilyl)-	24.5187	217	46553	583	55399-49-0	mainlib
737	Ribitol, 1,2,3,4,5-pentakis-O-(trimethylsilyl)-	24.5742	214	30753	678	32381-53-6	replib
738	Heptasiloxane, hexadecamethyl-	24.5839	221	309681	691	541-01-5	mainlib
739	Ethyl 2,3,4,6-tetrakis-O-(trimethylsilyl)-D-glucopyranoside	24.5991	204	145912	568	0-00-0	mainlib
740	5H-Indeno[1,2-b]pyrazin-5-one, 7,8,9-tribromo-N,N'-diethyl-1,2,3,4-tetrahydro-6-(phenoxycarbonyl)-	24.6172	144	7434.2	427	0-00-0	mainlib
741	Glycoside, ?methyl-trtrakis-O-(trimethylsilyl)-	24.6879	204	534135	709	0-00-0	mainlib
742	Ribitol, 1,2,3,4,5-pentakis-O-(trimethylsilyl)-	24.7045	290	1162857	727	32381-53-6	replib
743	Cys-Asp-Arg	24.7087	114	36187	375	0-00-0	nist_msms
744	2-Methoxy-1,3-dioxolane	24.7226	469	6591.1	521	19693-75-5	replib
745	N-Ethyl-2-amino-octadecan-1,3-diol butaneboronate	24.7669	395	27807	490	66237-72-7	mainlib
746	Ribitol, 1,2,3,4,5-pentakis-O-(trimethylsilyl)-	24.8044	173	30116	729	32381-53-6	replib
747	Mannose, 6-deoxy-2,3,4,5-tetrakis-O-(trimethylsilyl)-, L-	24.8155	204	255779	729	19127-15-2	mainlib
748	Silanamine, 1,1,1-trimethyl-N-(trimethylsilyl)-N-[2-[(trimethylsilyl)oxy]ethyl]-	24.8515	174	94054	573	5630-81-9	replib
749	Glycoside, ?methyl-trtrakis-O-(trimethylsilyl)-	24.8668	159	288405	703	0-00-0	mainlib
750	D-erythro-2-Pentulose, 1,3,4-tris-O-(trimethylsilyl)-, 5-[bis(trimethylsilyl) phosphate]	24.9264	315	353692	656	55520-87-1	mainlib
751	Glycoside, ?methyl-trtrakis-O-(trimethylsilyl)-	24.9514	204	4199574	826	0-00-0	mainlib
752	Phosphoric acid, 4-oxo-2,3-bis[(trimethylsilyl)oxy]butyl bis(trimethylsilyl) ester, [R-(R*,R*)]-	24.9625	387	115632	574	55723-94-9	mainlib
753	Trimethylsilyl-4-(methylsulfanyl)-2-[(trimethylsilyl)oxy]but-2-enoate	24.9888	246	19071	609	0-00-0	mainlib
754	5H-Indeno[1,2-b]pyrazin-5-one, 7,8,9-tribromo-N,N'-diethyl-1,2,3,4-tetrahydro-6-(phenoxycarbonyl)-	25.0373	595	2579.5	464	0-00-0	mainlib
755	D-erythro-2-Pentulose, 1,3,4-tris-O-(trimethylsilyl)-, 5-[bis(trimethylsilyl) phosphate]	25.0567	259	11216	538	55520-87-1	mainlib
756	Propanoic acid, 3-[[bis[(trimethylsilyl)oxy]phosphinyl]oxy]-2-[(trimethylsilyl)oxy]-, trimethylsilyl ester, (S)-	25.0623	387	313501	648	55622-45-2	mainlib
757	?D-Glucopyranoside, methyl 2-(acetylamino)-2-deoxy-3-O-(trimethylsilyl)-, cyclic methylboronate	25.0692	57	136702	539	54477-01-9	mainlib
758	3-Hydroxydodecanedioic acid, tris(O-trimethylsilyl)	25.1386	72	62114	520	81089-39-6	mainlib
759	Mannose, 6-deoxy-2,3,4,5-tetrakis-O-(trimethylsilyl)-, L-	25.1441	204	194388	696	19127-15-2	mainlib
760	Benzo(c)carbazole	25.1649	259	16628	401	34777-33-8	mainlib
761	Ribitol, 1,2,3,4,5-pentakis-O-(trimethylsilyl)-	25.2329	73	22969668	663	32381-53-6	replib
762	Formamide, N-methoxy-	25.2384	30	303134	457	34005-41-9	mainlib
763	Phosphoric acid, 4-oxo-2,3-bis[(trimethylsilyl)oxy]butyl bis(trimethylsilyl) ester, [R-(R*,R*)]-	25.2717	387	62575	522	55723-94-9	mainlib
764	Benzene, 1,1'-(1,1,2,2,3,3-hexafluoro-1,3-propanediyl)bis[2,3,4,5,6-pentafluoro-	25.3161	71	36907	569	25078-75-5	mainlib
765	2,16,27,28-Tetraazaheptacyclo[15.7.1.1(3,25).1(5,8).1(10,13).1(15,19).0(18,21)]nonacosa-1,3,5,7,9,11,13(28),14,17,19(29)-decaene-20,22-dione, 12-ethyl-21-methoxy-6,11,26,29-tetramethyl-7-ethenyl-	25.3424	146	5993.4	337	0-00-0	mainlib
766	Ethyl 2,3,4,6-tetrakis-O-(trimethylsilyl)-D-glucopyranoside	25.3674	159	16125	536	0-00-0	mainlib
767	1,3-Dioxolane, 2-butyl-	25.3757	112	7296	466	4360-76-3	mainlib
768	Ribitol, 1,2,3,4,5-pentakis-O-(trimethylsilyl)-	25.4201	393	11301	599	32381-53-6	replib
769	D-(+)-Galacturonic acid, O-pentakis(trimethylsilyl) deriv.	25.4908	204	3239129	778	0-00-0	mainlib
770	Ethanol, 2-(ethylthio)-	25.4991	91	37543	406	110-77-0	mainlib
771	Ribitol, 1,2,3,4,5-pentakis-O-(trimethylsilyl)-	25.5532	433	55713	749	32381-53-6	replib
772	Ribitol, 1,2,3,4,5-pentakis-O-(trimethylsilyl)-	25.5643	262	169950	736	32381-53-6	replib
773	Ribitol, 1,2,3,4,5-pentakis-O-(trimethylsilyl)-	25.5767	174	77174	668	32381-53-6	replib
774	1,5-Heptadiene, 1,5-bis(trimethylsilyl-3-methylene-, 1E,5Z-	25.653	164	15309	477	0-00-0	mainlib
775	Glycoside, ?methyl-trtrakis-O-(trimethylsilyl)-	25.6669	153	121366	557	0-00-0	mainlib
776	?D-(+)-Xylopyranose, tetrakis(trimethylsilyl) ether	25.7099	91	7881591	732	0-00-0	mainlib
777	Silanol, trimethyl-	25.7237	483	5061.3	494	1066-40-6	mainlib
778	?D-Galactopyranoside, methyl 2,3-bis-O-(trimethylsilyl)-, cyclic butylboronate	25.7529	186	72843	562	56211-10-0	mainlib
779	2',4'-Dihydroxyacetophenone	25.7598	153	200646	540	89-84-9	nist_msms
780	Crotetamide	25.7681	245	41619	344	6168-76-9	replib
781	Ribitol, 1,2,3,4,5-pentakis-O-(trimethylsilyl)-	25.8305	262	40754	767	32381-53-6	replib
782	Heptasiloxane, hexadecamethyl-	25.8444	221	303768	702	541-01-5	mainlib
783	Glycoside, ?methyl-trtrakis-O-(trimethylsilyl)-	25.8846	159	116068	697	0-00-0	mainlib
784	Ribitol, 1,2,3,4,5-pentakis-O-(trimethylsilyl)-	25.9068	307	25455	773	32381-53-6	replib
785	Glycoside, ?methyl-trtrakis-O-(trimethylsilyl)-	25.9609	153	148538	720	0-00-0	mainlib
786	Mannose, 6-deoxy-2,3,4,5-tetrakis-O-(trimethylsilyl)-, L-	25.9678	247	13104	664	19127-15-2	mainlib
787	2-Deoxy-galactopyranose, tetrakis(trimethylsilyl)	26.0177	259	73674	596	0-00-0	mainlib
788	Tetradecane, 1-iodo-	26.0538	57	84387	503	19218-94-1	mainlib
789	D-Ribose, 2,3,4-tris-O-(trimethylsilyl)-, 5-[bis(trimethylsilyl) phosphate]	26.0759	299	197599	504	55520-86-0	mainlib
790	Per-O-(trimethylsilyl)-??L-idopyranuronic acid	26.0843	318	71104	451	68398-77-6	mainlib
791	6-Methyl-2-(4-nitrophenyl)-7-(4-nitrophenylmethyl)indolizine	26.1162	387	23209	308	70586-13-9	mainlib
792	Anthracene, 1,2,3,4-tetrachloro-9,10-dihydro-11,12-dimethoxy-9,10-etheno-	26.1425	112	11733	355	25283-01-6	mainlib
793	Ethyl 2,3,4,6-tetrakis-O-(trimethylsilyl)-D-glucopyranoside	26.1508	204	95537	675	0-00-0	mainlib
794	Oxirane, 2-methyl-2-pentyl-	26.1633	160	5582.3	389	53907-75-8	replib
795	Lyxose, tetra-(trimethylsilyl)-ether	26.2174	204	126151	675	73745-85-4	mainlib
796	Hexadecanoic acid, 1a,2,5,5a,6,9,10,10a-octahydro-5a-hydroxy-4-(hydroxymethyl)-1,1,7,9-tetramethyl-6,11-dioxo-1H-2,8a-methanocyclopenta[a]cyclopropa[e]cyclodecen-5-yl ester, [1aR-(1a?2?5?5a?8a?9?10a?]-	26.2257	102	34827	609	77508-69-1	mainlib
797	2-Pentenoic acid, 2-[(trimethylsilyl)oxy]-, trimethylsilyl ester	26.2382	245	124868	612	55045-17-5	replib
798	Ethyl 2,3,4,6-tetrakis-O-(trimethylsilyl)-D-glucopyranoside	26.3436	204	140770	622	0-00-0	mainlib
799	Milbemycin B, 5-demethoxy-5-one-6,28-anhydro-25-ethyl-4-methyl-13-chloro-oxime	26.3505	271	4216.4	491	0-00-0	mainlib
800	Ribitol, 1,2,3,4,5-pentakis-O-(trimethylsilyl)-	26.363	73	10689156	662	32381-53-6	replib
801	Nickel, tricarbonyl-bis[bis(trimethylsilyl)methyl]stannyl-	26.3879	325	6581.6	323	0-00-0	mainlib
802	Uridine, tetra(trimethylsilyl)-	26.4143	224	45971	565	0-00-0	mainlib
803	Benzo[1,2-c:3,4-c':5,6-c'']tris[1,2,5]oxadiazole	26.449	204	109155	607	16279-15-5	mainlib
804	Thieno[2,3-b]pyridine, 3-iodo-	26.4836	261	11321	336	53399-37-4	mainlib
805	Silane, diethylhexyloxyisohexyloxy-	26.5044	259	61453	392	0-00-0	mainlib
806	9S,11R,15S,19R-tetrahydroxy-13E-prostaenoic acid	26.5114	128	5942.4	333	0-00-0	nist_msms
807	Uridine, 2',3',5'-tris-O-(trimethylsilyl)-	26.5474	217	115693	686	10457-16-6	mainlib
808	3,6,9-Trioxaundecanedioic acid	26.5627	187	11395	373	13887-98-4	nist_msms
809	Mannose, 6-deoxy-2,3,4,5-tetrakis-O-(trimethylsilyl)-, L-	26.614	245	24892	751	19127-15-2	mainlib
810	Butyric acid, 2-hydroxy-3-methyl-, methyl ester	26.6667	314	15378	442	17417-00-4	replib
811	Ethyl 2,3,4,6-tetrakis-O-(trimethylsilyl)-D-glucopyranoside	26.6791	321	48233	753	0-00-0	mainlib
812	Silane, [(6a,7,8,10a-tetrahydro-6,6,9-trimethyl-3-pentyl-6H-dibenzo[b,d]pyran-1,8-diyl)bis(oxy)]bis[dimethylphenyl-, [6ar-(6a?8?10a?]-	26.6999	257	11226	412	77590-77-3	mainlib
813	Glycoside, ?methyl-trtrakis-O-(trimethylsilyl)-	26.7249	103	871844	784	0-00-0	mainlib
814	5H-Indeno[1,2-b]pyrazin-5-one, 7,8,9-tribromo-N,N'-diethyl-1,2,3,4-tetrahydro-6-(phenoxycarbonyl)-	26.7679	146	16025	349	0-00-0	mainlib
815	Tetramethyl 1,1'-(1,8-naphthylene)bis(1,2,3-triazole-4,5-dicarboxylate)	26.7845	321	9248.9	356	91165-61-6	mainlib
816	Glycoside, ?methyl-trtrakis-O-(trimethylsilyl)-	26.8012	261	141492	787	0-00-0	mainlib
817	2-Deoxy ribose O,O',O''-tris(trimethylsilyl)-	26.8178	259	49888	610	33648-76-9	mainlib
818	Phe-Leu-Lys	26.8275	105	123415	610	0-00-0	nist_msms
819	Hexopyranose, 1,2,3,4,6-pentakis-O-(trimethylsilyl)-	26.858	289	11615	362	55521-15-8	mainlib
820	Malonic acid, bis(2-trimethylsilylethyl ester	26.865	141	10424	578	90744-45-9	mainlib
821	Benzoyl bromide	26.8871	251	6116.1	334	618-32-6	replib
822	Bis-S-triazolo[4,3-b,3',4'-f]pyridazine, 3-phenyl-	26.944	288	5694.7	322	7190-97-8	mainlib
823	Ribitol, 1,2,3,4,5-pentakis-O-(trimethylsilyl)-	26.9911	103	270190	721	32381-53-6	replib
824	Glutaric acid	27.0022	271	36199	400	110-94-1	nist_msms
825	1,2-Diamino-2-methylpropane	27.0217	55	68853	507	811-93-8	nist_msms
826	(Z)-Bis-1,2-(trimethylsilyloxy)ethylene	27.048	204	278495	657	26327-98-0	mainlib
827	5H-Indeno[1,2-b]pyrazin-5-one, 7,8,9-tribromo-N,N'-diethyl-1,2,3,4-tetrahydro-6-(phenoxycarbonyl)-	27.0688	91	18667	607	0-00-0	mainlib
828	?l-Galactopyranoside, methyl 6-deoxy-2,3,4-tris-O-(trimethylsilyl)-	27.1201	160	18390	477	56271-59-1	mainlib
829	3'H-Cycloprop(1,2)-5?cholest-1-en-3-one, 1',1'-dicarboethoxy-1?2?dihydro-	27.1686	57	182883	516	75857-79-3	mainlib
830	Glucopyranose, pentakis-O-trimethylsilyl-	27.1894	205	437862	766	0-00-0	mainlib
831	D-Erythro-Pentitol, 2-deoxy-1,3,4,5-tetrakis-O-(trimethylsilyl)-	27.256	219	205264	448	33648-72-5	replib
832	DL-Norvaline	27.2643	480	6156.9	353	760-78-1	nist_msms
833	5-Methyluridine, tris(trimethylsilyl) deriv.	27.2907	259	89917	574	0-00-0	mainlib
834	Levoglucosan, tris(trimethylsilyl)-	27.3031	175	56193	700	7449-14-1	mainlib
835	Heptasiloxane, hexadecamethyl-	27.3517	221	290239	678	541-01-5	mainlib
836	Ribitol, 1,2,3,4,5-pentakis-O-(trimethylsilyl)-	27.3725	69	117078	634	32381-53-6	replib
837	Glycoside, ?methyl-trtrakis-O-(trimethylsilyl)-	27.3822	361	68568	565	0-00-0	mainlib
838	Methylmalonic acid	27.4058	271	26449	553	516-05-2	nist_msms
839	3H-Bis[1]benzopyrano[3,4-b:6',5'-e]pyran-7(7aH)-one, 13,13a-dihydro-9,10-dimethoxy-3,3-dimethyl-, (7	27.4155	114	5563.8	335	522-17-8	mainlib
840	Anthraquinone, 1-(o-chlorophenyl)-	27.4279	283	14949	527	20600-79-7	mainlib
841	Benzoic acid, 3,4-dimethoxy-, 4-[ethyl[2-(4-methoxyphenyl)-1-methylethyl]amino]butyl ester	27.446	121	12684	373	3625-06-07	nist_msms
842	Propanoic acid, 3-[[bis[(trimethylsilyl)oxy]phosphinyl]oxy]-2-[(trimethylsilyl)oxy]-, trimethylsilyl ester, (S)-	27.5514	387	30654	563	55622-45-2	mainlib
843	Silane, trimethyl(2-phenylethoxy)-	27.5708	179	95135	603	14629-58-4	replib
844	Zirconium, bis(?-2,4-cyclopentadien-1-yl)bis[(1,2,3,4,5-?-1-methyl-2,4-cyclopentadien-1-yl]bis[?[(1-?1,2-?-1-propynyl]]di-	27.6096	259	25009	419	119144-91-1	mainlib
845	Ribitol, 1,2,3,4,5-pentakis-O-(trimethylsilyl)-	27.6415	271	44276	665	32381-53-6	replib
846	Ethyl 2,3,4,6-tetrakis-O-(trimethylsilyl)-D-glucopyranoside	27.6554	204	2057274	800	0-00-0	mainlib
847	Butanoic acid, 2-oxo-, trimethylsilyl ester	27.6665	291	11905	457	74367-68-3	mainlib
848	Ethoxy(dimethyl)isopropylsilane	27.672	245	45428	464	36850-66-5	mainlib
849	DL-3-Aminoisobutyric acid	27.6997	177	63509	550	144-90-1	nist_msms
850	DL-3-Aminoisobutyric acid	27.7358	158	16598	769	144-90-1	nist_msms
851	Hydroquinone-?tetrakis(O-trimethylsilyl)-d-glucopyranoside	27.8121	254	47935	503	0-00-0	mainlib
852	Butane, 1,2,3-tris(trimethylsiloxy)-	27.8647	117	354819	649	33581-76-9	mainlib
853	Hydrazine	27.8745	275	10023	334	302-01-2	replib
854	DL-Arabinose	27.8869	85	22104	341	147-81-9	nist_msms
855	2,4-Imidazolidinedione, 5-[3,4-bis[(trimethylsilyl)oxy]phenyl]-3-methyl-5-phenyl-1-(trimethylsilyl)-	27.9105	255	9276.9	428	55517-85-6	mainlib
856	Cyano(5-{5-[5-(5-cyano-3,4-dimethylpyrrol-2-ylidenemethyl)-3,4-dimethyl-1H-pyrrol-2-ylmethylene]-4,4-dimethyl-4,5-dihydro-3H-pyrro-2-ylmethylene}-4,4-dimethylpyrrolidin-2-ylene]-acetic acid, tert.-butyl ester	27.9188	231	15997	342	0-00-0	mainlib
857	Ribitol, 1,2,3,4,5-pentakis-O-(trimethylsilyl)-	27.9244	129	146672	529	32381-53-6	replib
858	Milbemycin B, 5-demethoxy-5-one-6,28-anhydro-25-ethyl-4-methyl-13-chloro-oxime	27.9771	109	50229	485	0-00-0	mainlib
859	D-Norleucine, N-butoxycarbonyl-, octyl ester	28.0256	186	139874	332	0-00-0	mainlib
860	Bis(1,3,5-cycloheptatrien-1,1'-yl), 6,6'-bis[6-(6-methyl-1,3,5-cycloheptatrien-1-yl)-1,3,5-cycloheptatrien-1-yl]-	28.0727	569	9352.6	350	0-00-0	mainlib
861	D-Ribose, 2,3,4,5-tetrakis-O-(trimethylsilyl)-	28.0838	217	507013	660	33648-69-0	replib
862	D-(+)-Glucosamine, O,O,O,O-tetrakis(trimethylsilyl)-	28.0963	131	885399	569	35-24-5	mainlib
863	?D-(+)-Talopyranose, pentakis(trimethylsilyl) ether	28.1157	169	194417	555	0-00-0	mainlib
864	Gly-Ile-Lys	28.1268	375	21232	366	0-00-0	nist_msms
865	Ala-Ala-Lys	28.1351	261	37716	400	0-00-0	nist_msms
866	N-(-)-Jasmonoyl-(S)-proline	28.1975	114	68029	618	178264-15-8	nist_msms
867	.psi.,.psi.-Carotene, 1,1',2,2'-tetrahydro-1,1'-dimethoxy-	28.2267	345	10591	518	13833-01-7	mainlib
868	Silane, (9,10-dihydro-9-anthracenyl)trimethyl-	28.2322	178	71927	496	18002-83-0	mainlib
869	8-Quinolinamine, N-(trimethylsilyl)-6-[(trimethylsilyl)oxy]-	28.2766	289	50836	418	36972-87-9	mainlib
870	2-Fluoro-3-trifluoromethylbenzoic acid, 3-methylbutyl-2 ester	28.3279	225	110864	449	0-00-0	mainlib
871	Silane, diethyldi(2-ethylbutoxy)-	28.3431	91	116457	426	0-00-0	mainlib
872	?D-(+)-Xylopyranose, tetrakis(trimethylsilyl) ether	28.3764	204	9119340	806	0-00-0	mainlib
873	?D(-)-Lyxopyranose, tetrakis(trimethylsilyl) ether	28.4887	255	277989	769	0-00-0	mainlib
874	?D-(+)-Talopyranose, pentakis(trimethylsilyl) ether	28.5026	143	276133	667	0-00-0	mainlib
875	trans-Cinnamic acid	28.583	307	40414	487	140-10-3	nist_msms
876	Cys-Asn	28.5955	423	3827.7	329	0-00-0	nist_msms
877	Ethane	28.6926	26	284626	563	74-84-0	replib
878	?Hydroxypyruvic acid, trimethylsilyl ether, trimethylsilyl ester	28.7051	38	126305	613	0-00-0	mainlib
879	Thymol-?d-glucopyranoside, tetrakis(O-trimethylsilyl)-	28.7564	217	155168914	743	0-00-0	mainlib
880	D-(-)-Fructofuranose, pentakis(trimethylsilyl) ether (isomer 2)	28.7633	284	264653	742	0-00-0	mainlib
881	D-Pipecolinic acid	28.7758	84	1371763	988	1723-00-8	nist_msms
882	Silane, dimethyl-	28.7841	50	269561	696	1111-74-6	mainlib
883	Nickel tetracarbonyl	28.7924	26	5499039	633	13463-39-3	mainlib
884	2-Fluorobenzylamine, N,N-diheptyl	28.841	236	47535	718	0-00-0	mainlib
885	Hexa-2,4-dien-2,5-zirconium-3,4-molibdenum-tetra(cyclopentadienyl)	28.9477	392	4842.2	396	0-00-0	mainlib
886	Bis(trimethylsilyl)-2-Methyl-2,4-bis(trimethylsilyloxy)glutarate	28.9588	160	89442	470	0-00-0	mainlib
887	Lyxose, tetra-(trimethylsilyl)-ether	28.9755	204	141346	731	73745-85-4	mainlib
888	Ribitol, 1,2,3,4,5-pentakis-O-(trimethylsilyl)-	29.0822	284	93780	581	32381-53-6	replib
889	1,5-Anhydro-D-sorbitol, tetrakis(trimethylsilyl) ether	29.0947	259	276122	696	0-00-0	mainlib
890	Acetic acid, (aminooxy)-	29.1003	141	9910.3	330	645-88-5	replib
891	1,1,3,3,5,5-Hexamethyl-1,5-diphenyl-trisiloxane	29.1599	345	37752	439	17977-72-9	mainlib
892	Ethane	29.2958	26	281388	614	74-84-0	replib
893	Silane, tetramethyl-	29.311	38	196596	747	75-76-3	replib
894	1,5-Anhydro-D-sorbitol, tetrakis(trimethylsilyl) ether	29.336	217	138082292	745	0-00-0	mainlib
895	13,13-Dimethyl-3,6,9-trioxa-13-silatetradecan-1-ol	29.3443	49	485738	579	0-00-0	mainlib
896	Silane, tetramethyl-	29.3568	40	173497	837	75-76-3	replib
897	Ethane	29.3665	26	2529259	729	74-84-0	replib
898	Mannose, 6-deoxy-2,3,4,5-tetrakis-O-(trimethylsilyl)-, L-	29.6508	355	208808	585	19127-15-2	mainlib
899	4-(9-Hydroxy-3,6b,10,10,12a,12b-hexamethyl-1,2,3,4,6b,7,8,9,10,10a,11,12,12a,12b-tetradecahydro-4,5-diazacyclopenta[hi]chrysen-3-yl	29.6535	259	80483	442	0-00-0	mainlib
900	Glycoside, ?methyl-trtrakis-O-(trimethylsilyl)-	29.6799	361	537784	747	0-00-0	mainlib
901	Ethyl 2,3,4,6-tetrakis-O-(trimethylsilyl)-D-glucopyranoside	29.6896	220	15749	696	0-00-0	mainlib
902	Gln-Gly	29.7132	98	35757	418	2650-65-9	nist_msms
903	Trimethyl(3,3-difluoro-2-propenyl)silane	29.8782	315	14338	506	40207-81-6	mainlib
904	D-(+)-Ribono-1,4-lactone, tris(trimethylsilyl) ether	29.8837	259	10576665	733	0-00-0	mainlib
905	Silanol, trimethyl-	29.8948	314	12387	475	1066-40-6	mainlib
906	D-Allofuranose, pentakis(trimethylsilyl) ether	29.9711	318	577984	698	0-00-0	mainlib
907	Ethyl 2,3,4,6-tetrakis-O-(trimethylsilyl)-D-glucopyranoside	30.1583	361	75412	622	0-00-0	mainlib
908	Glycoside, ?methyl-trtrakis-O-(trimethylsilyl)-	30.168	117	291788	727	0-00-0	mainlib
909	Ethyl 2,3,4,6-tetrakis-O-(trimethylsilyl)-D-glucopyranoside	30.2484	345	6542.7	727	0-00-0	mainlib
910	Thiophene-3-carboxaldehyde, 5-nitro-, (4-bromo-3-chlorophenyl)hydrazone	30.2581	363	5474.2	390	0-00-0	mainlib
911	?D-(+)-Xylopyranose, tetrakis(trimethylsilyl) ether	30.401	160	678411	550	0-00-0	mainlib
912	1,5-Anhydro-D-sorbitol, tetrakis(trimethylsilyl) ether	30.4148	319	99726	609	0-00-0	mainlib
913	Trimethyl(3,3-difluoro-2-propenyl)silane	30.4356	361	263215	535	40207-81-6	mainlib
914	1-Propanone, 2-methyl-1-(octahydro-3a-methyl-1H-inden-1-yl)-	30.4675	137	35862	344	66708-25-6	replib
915	D-Arabinopyranose, tetrakis(trimethylsilyl) ether (isomer 2)	30.5022	433	124057	749	0-00-0	mainlib
916	Thymol-?d-glucopyranoside, tetrakis(O-trimethylsilyl)-	30.5715	361	306473	637	0-00-0	mainlib
917	Ethane, nitro-	30.6977	27	732372	649	79-24-3	replib
918	?Hydroxypyruvic acid, trimethylsilyl ether, trimethylsilyl ester	30.7227	39	1088869	740	0-00-0	mainlib
919	D-(+)-Galactopyranose, pentakis(trimethylsilyl) ether (isomer 2)	30.7462	204	158139257	820	0-00-0	mainlib
920	?Hydroxypyruvic acid, trimethylsilyl ether, trimethylsilyl ester	30.7684	39	1621121	747	0-00-0	mainlib
921	Acetonitrile, hydroxy-	30.7795	27	3188298	522	107-16-4	replib
922	Silane, tetramethyl-	30.8724	361	189808	684	75-76-3	replib
923	Silane, tetramethyl-	30.9057	280	1583561	591	75-76-3	replib
924	?D-Galactopyranosiduronic acid, methyl 2,3,4-tris-O-(trimethylsilyl)-, methyl ester	30.975	319	71932	443	56271-13-7	mainlib
925	Salbutamol, N-trifluoroacetyl-O,O,o-tris(trimethylsilyl)deriv.	30.9931	370	22374	585	325836-94-0	mainlib
926	(Z)-Bis-1,2-(trimethylsilyloxy)ethylene	31.0388	324	73251	487	26327-98-0	mainlib
927	Terephthalic acid, 3-chlorophenyl propyl ester	31.1387	132	70712	477	0-00-0	mainlib
928	?D-(-)-Ribopyranose, tetrakis(trimethylsilyl) ether	31.2094	204	1829681	805	0-00-0	mainlib
929	D-(-)-Fructofuranose, pentakis(trimethylsilyl) ether (isomer 2)	31.2219	349	15693	387	0-00-0	mainlib
930	Pregn-4-ene-3,20-dione, 11,17-bis[(trimethylsilyl)oxy]-, bis(O-methyloxime), (11?-	31.2316	361	35332	378	57305-37-0	mainlib
931	Glycerol 1-myristate	31.3189	399	24201	504	1330-67-2	nist_msms
932	1-Propene-1-thiol	31.4035	73	1882917	659	925-89-3	mainlib
933	Ethyl 2,3,4,6-tetrakis-O-(trimethylsilyl)-D-glucopyranoside	31.4174	361	28612	565	0-00-0	mainlib
934	Isophthalic acid, 3,5-difluorophenyl pentyl ester	31.6074	219	31694	515	0-00-0	mainlib
935	2,5-Dichloro-4,6-bis-(1-methyl-1H-benzoimidazol-2-yl)-isophthalic acid, dimethyl ester	31.6268	204	86820	365	0-00-0	mainlib
936	Cyano(5-{5-[5-(5-cyano-3,4-dimethylpyrrol-2-ylidenemethyl)-3,4-dimethyl-1H-pyrrol-2-ylmethylene]-4,4-dimethyl-4,5-dihydro-3H-pyrro-2-ylmethylene}-4,4-dimethylpyrrolidin-2-ylene]-acetic acid, tert.-butyl ester	31.6725	369	10102	477	0-00-0	mainlib
937	Silane, tetramethyl-	31.6933	361	76578	509	75-76-3	replib
938	Adenosine, 5'-S-methyl-5'-thio-N-(trimethylsilyl)-2',3'-bis-O-(trimethylsilyl)-	31.7252	188	25428	356	54623-28-8	mainlib
939	Ribitol, 1,2,3,4,5-pentakis-O-(trimethylsilyl)-	31.7959	355	66799	531	32381-53-6	replib
940	Heptasiloxane, hexadecamethyl-	31.8486	221	241685	620	541-01-5	mainlib
941	Ethyl 2,3,4,6-tetrakis-O-(trimethylsilyl)-D-glucopyranoside	31.9083	160	160934	770	0-00-0	mainlib
942	Pregn-4-en-18-al, 3,20-bis(methoxyimino)-11,21-bis[(trimethylsilyl)oxy]-, O-methyloxime, (11?17?-	31.9707	71	26904	432	69854-81-5	mainlib
943	D-Xylopyranose, 1,2,3,4-tetrakis-O-(trimethylsilyl)-	32.0539	297	128094	615	55555-45-8	mainlib
944	Heptane, 1,1-dimethoxy-	32.0774	230	8566	409	10032-05-0	replib
945	Thymol-?d-glucopyranoside, tetrakis(O-trimethylsilyl)-	32.0941	361	235072	636	0-00-0	mainlib
946	Silane, tetramethyl-	32.1177	355	59112	603	75-76-3	replib
947	Isophthalic acid, 2-fluorophenyl pentyl ester	32.2022	219	38942	618	0-00-0	mainlib
948	5H-Indeno[1,2-b]pyrazin-5-one, 7,8,9-tribromo-N,N'-diethyl-1,2,3,4-tetrahydro-6-(phenoxycarbonyl)-	32.4602	179	16381	493	0-00-0	mainlib
949	Ethyl 2,3,4,6-tetrakis-O-(trimethylsilyl)-D-glucopyranoside	32.5073	361	48870	587	0-00-0	mainlib
950	Propanetriol, 2-methyl-, tris-O-(trimethylsilyl)-	32.8775	345	1694686	598	0-00-0	mainlib
951	5-Androsten-3?ol-17-one, semicarbazone	32.9094	368	151257	551	65628-29-7	mainlib
952	Propanetriol, 2-methyl-, tris-O-(trimethylsilyl)-	32.9968	401	478083	587	0-00-0	mainlib
953	Propanetriol, 2-methyl-, tris-O-(trimethylsilyl)-	33.0079	44	1349068	640	0-00-0	mainlib
954	Benzoic acid, 2,6-bis(trimethylsiloxy)-, methyl ester	33.1105	297	129711	824	27798-57-8	mainlib
955	Thymol-?d-glucopyranoside, tetrakis(O-trimethylsilyl)-	33.2131	361	52952	471	0-00-0	mainlib
956	N-(Trifluoroacetyl)-N,O,O',O''-tetrakis(trimethylsilyl)norepinephrine	33.2506	356	52048	756	0-00-0	mainlib
957	Milbemycin B, 5-demethoxy-5-one-6,28-anhydro-25-ethyl-4-methyl-13-chloro-oxime	33.4433	368	31120	469	0-00-0	mainlib
958	d-Gluconic acid, 2,3,4,6-tetrakis-O-(trimethylsilyl)-, ?lactone	33.5015	332	43822	584	32384-65-9	mainlib
959	Palladium, dichloro(1,2,3,4-tetraphenyl-1,3-cyclobutadiene)-	33.6083	280	28320	575	12132-28-4	mainlib
960	D-Xylose, tetrakis(trimethylsilyl)-	33.7581	204	67780	717	18623-22-8	replib
961	4,6-Dioxohept-2-enoic acid, tri-TMS	34.0118	345	7022050	565	0-00-0	mainlib
962	Silane, tetramethyl-	34.0215	204	413645	552	75-76-3	mainlib
963	?D-Glucopyranuronic acid, 1,2,3,4-tetrakis-O-(trimethylsilyl)-, trimethylsilyl ester	34.1727	479	10864	437	52842-25-8	replib
964	d-Gluconic acid, 2,3,4,6-tetrakis-O-(trimethylsilyl)-, ?lactone	34.6566	361	348462	615	32384-65-9	mainlib
965	Silane, tetramethyl-	34.6899	73	16986368	728	75-76-3	replib
966	Molybdenum, tricarbonyl-[N-butyl-bis[2-(butylphosphino)ethyl]amine]	34.726	456	381155	560	0-00-0	mainlib
967	Mannose, 6-deoxy-2,3,4,5-tetrakis-O-(trimethylsilyl)-, L-	35.0324	204	58203	407	19127-15-2	replib
968	D-Xylopyranose, 1,2,3,4-tetrakis-O-(trimethylsilyl)-	35.2377	308	25334	641	55555-45-8	mainlib
969	Heptasiloxane, hexadecamethyl-	35.393	295	62980	574	541-01-5	mainlib
970	Acetic acid, [3-methoxy-4-(trimethylsiloxy)phenyl](trimethylsiloxy)-, methyl ester	35.5386	297	375983	692	3223-45-8	mainlib
971	Arg-Val-Arg	35.551	59	73222	317	0-00-0	nist_msms
972	Silane, tetramethyl-	35.9074	297	15475	421	75-76-3	replib
973	Hexopyranose, 1,2,3,4,6-pentakis-O-(trimethylsilyl)-	36.0697	271	9342.3	352	55521-15-8	mainlib
974	1,3-Dioxolane, 2-(3-bromo-5,5,5-trichloro-2,2-dimethylpentyl)-	36.0738	73	606942	539	0-00-0	mainlib
975	Diethylene glycol monoethyl ether	36.0891	153	35536	333	111-90-0	nist_msms
976	1,1,1,3,5,5,7,7,7-Nonamethyl-3-(trimethylsiloxy)tetrasiloxane	36.3095	369	76795	558	38146-99-5	mainlib
977	Propanetriol, 2-methyl-, tris-O-(trimethylsilyl)-	36.39	219	378763	550	0-00-0	mainlib
978	9,12-Octadecadiynoic acid, trimethylsilyl ester	36.408	119	1063263	563	0-00-0	mainlib
979	?D-(+)-Talopyranose, pentakis(trimethylsilyl) ether	36.4468	204	3816834	835	0-00-0	mainlib
980	Astaxanthin	36.9044	204	44314	604	472-61-7	mainlib
981	1,3-Dioxolane, 2-butyl-	37.8501	73	382832	501	4360-76-3	mainlib
982	Heptasiloxane, hexadecamethyl-	38.3438	281	170552	627	541-01-5	replib
983	Propanetriol, 2-methyl-, tris-O-(trimethylsilyl)-	38.6073	219	13059696	621	0-00-0	mainlib
984	Nickel tetracarbonyl	39.087	28	3200749	740	13463-39-3	mainlib
985	1'H-Cholest-2-eno[3,2-b]indol-6-one, 5'-methyl-, (5?-	39.1245	487	6437.3	560	38389-06-9	mainlib

## Sheet: WII
Peak #	Name	1st Dimension Time (minutes)	Quant Masses	Area	Similarity	CAS	Library
1	2,4-Pentadienenitrile	7.60416	49	158766	686	1615-70-9	mainlib
2	Cyclotrisiloxane, hexamethyl-	7.65685	207	901265	633	541-05-9	replib
3	1H-Indene, 1-hexadecyl-2,3-dihydro-	7.67904	117	70471	330	55334-29-7	replib
4	Nickel tetracarbonyl	7.69291	28	351135	435	13463-39-3	mainlib
5	Pyridine, 2,4,6-trimethyl-	7.76085	121	3749324	763	108-75-8	replib
6	Tris(trimethylsilyl)carbamate	7.82603	262	2019054	701	0-00-0	mainlib
7	Phosphonic acid, methyl-, bis(trimethylsilyl) ester	7.86069	318	643780	527	18279-83-9	replib
8	Tetrasiloxane, decamethyl-	7.88704	207	3605618	753	141-62-8	replib
9	1-Trimethylsiloxy-2-trimethylsilylaminoethane	7.92725	102	8837656	727	17165-52-5	replib
10	Silanamine, 1,1,1-trimethyl-N-propyl-N-(trimethylsilyl)-	7.99243	114	2081907	555	7331-84-2	mainlib
11	Methyltris(trimethylsiloxy)silane	8.05344	150	216766	711	17928-28-8	mainlib
12	Propanoic acid, 2-(methoxyimino)-, trimethylsilyl ester	8.06731	89	666087	523	55493-92-0	mainlib
13	1,3-Dioxolane, 2-(1-methylpropyl)-	8.07701	99	356611	563	14447-25-7	mainlib
14	Pyridine, 3-trimethylsiloxy-	8.10613	152	13224330	703	41571-88-4	replib
15	Astaxanthin	8.13525	287	6196	336	472-61-7	mainlib
16	Morphinan, 7,8-didehydro-4,5-epoxy-17-methyl-3,6-bis[(trimethylsilyl)oxy]-, (5?6?-	8.13941	234	136836	331	55449-66-6	replib
17	Propanoic acid, 2-[(trimethylsilyl)oxy]-, trimethylsilyl ester	8.18101	117	2722533	825	17596-96-2	mainlib
18	N,N-Diethyl(trimethylsilyl)carbamate	8.22261	130	603956	484	0-00-0	mainlib
19	Coumarin	8.24619	103	613696	482	91-64-5	nist_msms
20	Silane, isocyanatotrimethyl-	8.26976	100	452253	541	1118-02-1	replib
21	Thymidine	8.29056	127	119815	570	50-89-5	nist_msms
22	4H-Cyclopenta[5,6]naphtho[1,2-b]thiophene, 3b,5,7,8,8a,8b,9,10-octahydro-6,10-dimethyl-	8.31968	98	17006	437	65121-19-9	mainlib
23	Acetic acid, [(trimethylsilyl)oxy]-, trimethylsilyl ester	8.35296	177	246583	897	33581-77-0	replib
24	Ala-Ala-Arg	8.36544	317	17603	435	0-00-0	nist_msms
25	Pyridine	8.38901	173	57024	378	110-86-1	replib
26	Trimethylsilyl 2-(trimethylsilyloxy)propaneperoxoate	8.43061	163	65626	424	0-00-0	mainlib
27	Fluorohydroquinone	8.48747	128	113644	539	55660-73-6	mainlib
28	Disiloxane, hexamethyl-	8.50827	151	140032	531	107-46-0	mainlib
29	Propanoic acid, 2-oxo-3-(trimethylsilyl)-, trimethylsilyl ester	8.53045	157	39380	578	55887-51-9	mainlib
30	Disiloxane, hexamethyl-	8.55541	113	182613	591	107-46-0	replib
31	Proline	8.61504	155	72046	724	147-85-3	nist_msms
32	4-Oxepanone, 5-(acetyloxy)-3,3,6,6-tetramethyl-	8.64693	173	68083	335	42031-68-5	mainlib
33	tert-Butyldimethylsilyl acetate	8.66496	157	44681	384	37170-48-2	replib
34	l-Alanine, N-(trimethylsilyl)-, trimethylsilyl ester	8.6816	116	32397850	888	27844-07-1	mainlib
35	S(IV)Thiirane-2-carboxylic acid, 2-amino-1-ethyl-	8.69685	144	142601	545	0-00-0	mainlib
36	1-Buten-3-yne	8.71627	49	14049	639	689-97-4	replib
37	Gabapentin	8.75371	154	227363	426	60142-96-3	nist_msms
38	5H-Indeno[1,2-b]pyrazin-5-one, 7,8,9-tribromo-N,N'-diethyl-1,2,3,4-tetrahydro-6-(phenoxycarbonyl)-	8.75787	273	11296	538	0-00-0	mainlib
39	Benzeneacetamide, N-(trimethylsilyl)-	8.83275	116	1526242	581	55724-32-8	mainlib
40	Quinaldic acid	8.86603	174	122783	541	93-10-7	nist_msms
41	L-Homoserine	8.8896	102	4576942	759	672-15-1	nist_msms
42	Ethanedioic acid, bis(trimethylsilyl) ester	8.91733	147	9636533	885	18294-04-7	replib
43	trans-2-Octenoic acid, ethyl ester	8.94645	171	77681	395	7367-82-0	nist_msms
44	Ethylamine, 2-((p-bromo-?methyl-?phenylbenzyl)oxy)-N,N-dimethyl-	8.96171	112	85367	721	3565-72-8	mainlib
45	Silane, methoxytrimethyl-	8.98944	89	334477	503	1825-61-2	mainlib
46	2,5-Cyclohexadien-1-one, 4-(phenylimino)-	9.0144	183	278937	501	2406-04-04	mainlib
47	Cyclopentasiloxane, decamethyl-	9.04629	355	44678	527	541-02-6	mainlib
48	Glycine, N-acetyl-, trimethylsilyl ester	9.07819	130	11943990	660	25436-19-5	mainlib
49	Methoxydi(tert-butyl)silane	9.10869	156	2140420	516	56310-21-5	mainlib
50	Ethanedioic acid, bis(trimethylsilyl) ester	9.11979	147	24597374	690	18294-04-7	mainlib
51	3(2H)-Furanone, dihydro-2-methyl-	9.15168	50	1094324	531	3188-00-9	replib
52	2-Hydroxy-5-methoxybenzaldehyde	9.17248	242	10688	314	672-13-9	nist_msms
53	N-(2,6-Dimethylphenyl)-N-methylamino-5,6(4H)-dihydro-1,4-thiazine	9.19467	234	36231	419	0-00-0	mainlib
54	4-Methylbenzoic acid, 3-pentyl ester	9.2016	137	136167	414	0-00-0	mainlib
55	N-?(tert-Butoxycarbonyl)-L-Valine	9.26539	118	22619	462	13734-41-3	nist_msms
56	Pyridine, 3-trimethylsiloxy-	9.28757	152	474860	694	41571-88-4	mainlib
57	1,3,4-Thiadiazol-2-amine, 5-(methylthio)-	9.31115	178	18812	442	5319-77-7	mainlib
58	Ethanedioic acid, bis(trimethylsilyl) ester	9.32501	179	47260	579	18294-04-7	replib
59	Pentasiloxane, dodecamethyl-	9.33749	281	948085	870	141-63-9	replib
60	N-Trimethylsilyl-2-pyrrolidinone	9.368	142	701211	765	14468-90-7	replib
61	5H-Indeno[1,2-b]pyrazin-5-one, 7,8,9-tribromo-N,N'-diethyl-1,2,3,4-tetrahydro-6-(phenoxycarbonyl)-	9.3888	86	84938	426	0-00-0	mainlib
62	d-Proline, N-methoxycarbonyl-, undecyl ester	9.40683	128	94934	728	0-00-0	mainlib
63	Silane, trimethyl(phenylmethoxy)-	9.44981	267	39909	766	14642-79-6	replib
64	t-Butyldimethyl(2-styryl[1,3]dithian-2-yl)silane	9.47477	221	1579063	595	0-00-0	mainlib
65	Silane, trimethyl(phenylmethoxy)-	9.48725	126	22514	653	14642-79-6	replib
66	1H-Pyrazole, 3-iodo-	9.52885	68	263596	413	4522-35-4	nist_msms
67	Phosphoric acid, bis(trimethylsilyl)monomethyl ester	9.56629	241	3321088	817	18291-81-1	mainlib
68	Glycolic acid, trimethylsilyl ester	9.576	147	261156	575	0-00-0	mainlib
69	Diethyl phthalate	9.59403	217	49022	768	84-66-2	nist_msms
70	Butanoic acid, 2-(methoxyimino)-, trimethylsilyl ester	9.65643	113	497933	588	55493-93-1	mainlib
71	Decamethyltetrasiloxane	9.67445	225	66258	546	141-62-8	nist_msms
72	1-Cyclohexyloxy-1-methyl-1-silacyclobutane	9.70773	156	119003	443	0-00-0	mainlib
73	L-Prolyl-glycine	9.72992	70	513512	883	2578-57-6	nist_msms
74	N-?(tert-Butoxycarbonyl)-L-Proline	9.75211	169	66958	443	15761-39-4	nist_msms
75	Vitamin C	9.77568	98	172861	414	50-81-7	mainlib
76	Ethanedioic acid, bis(trimethylsilyl) ester	9.79093	132	328664	679	18294-04-7	replib
77	Oxanilic acid, O,O'-bis(trimethylsilyl)	9.81451	174	92921	585	0-00-0	mainlib
78	Ala-Phe	9.82421	166	41086	361	0-00-0	nist_msms
79	Indole-3-carboxylic acid	9.86027	82	284561	528	771-50-6	nist_msms
80	Propanedioic acid, bis(trimethylsilyl) ester	9.88245	147	907572	702	18457-04-0	replib
81	Butanoic acid, 2-(methoxyimino)-3-methyl-, trimethylsilyl ester	9.90325	170	368206	627	55493-95-3	mainlib
82	DL-3-Aminoisobutyric acid	9.93237	130	167987	429	144-90-1	nist_msms
83	3-(2,4-Dichloro-benzylsulfanyl)-1-phenyl-1-trifluoromethyl-1H-pyrido[1,2-c]pyrimidine-4-carbonitrile	9.97536	332	4166.3	456	0-00-0	mainlib
84	Trisiloxane, 1,1,1,5,5,5-hexamethyl-3,3-bis[(trimethylsilyl)oxy]-	10.0017	281	122268	642	3555-47-3	mainlib
85	Silanamine, N-(2,2-dimethylpropyl)-1,1,1-trimethyl-	10.0156	82	740934	646	74421-07-1	mainlib
86	Silylamine, 1,1,1-trimethyl-N-(?methylphenethyl)-	10.0308	116	1899210	619	14629-65-3	replib
87	Silane, trimethyl-2-propenyl-	10.053	221	92378	504	762-72-1	replib
88	L-Valine, N-(trimethylsilyl)-, trimethylsilyl ester	10.0849	144	2475715	837	7364-44-5	replib
89	s-Triazole, 3-acetamido-	10.1196	318	6327	321	5295-23-8	replib
90	Zirconium, dichloro-[dimethylbis(2-methyl-3H-benz[e]indenyl)silane]	10.1404	174	67837	512	0-00-0	mainlib
91	1-Ethoxy-3,3-diethyltriazene 2-oxide	10.1653	212	14651	408	91725-44-9	mainlib
92	Glyoxime, bis(trimethylsilyl)-	10.2097	217	56763	703	54731-39-4	mainlib
93	tert-Butyl-[2-[2-(2-ethoxyethoxy)ethoxy]ethoxy]dimethylsilane	10.2263	117	302175	705	0-00-0	mainlib
94	2,4(3H,5H)-Furandione, 3-ethyl-	10.2666	100	76163	367	5436-14-6	mainlib
95	Diethanolamine	10.2735	158	6859.3	334	111-42-2	nist_msms
96	10-Nonadecanamine	10.2804	156	279482	539	3241-23-4	mainlib
97	Normorphine	10.322	244	15313	353	466-97-7	nist_msms
98	N-Trimethylsilylcyclohexylamine	10.3442	116	148844	461	5577-68-4	mainlib
99	2-Hydroxymethyl-2-methyl-pyrrolidine-1-carboxaldehyde	10.3553	112	257308	536	0-00-0	mainlib
100	Urea, N,N'-bis(trimethylsilyl)-	10.3914	171	327414	805	18297-63-7	mainlib
101	2-Ethylbutan-N-trimethylsilyl-1-amine	10.4177	102	675959	513	0-00-0	mainlib
102	Silane, trimethyl(2-phenylethoxy)-	10.4538	179	118041	737	14629-58-4	replib
103	Silane, (butoxymethyl)trimethyl-	10.4759	213	45857	583	18246-52-1	mainlib
104	N-(-)-Jasmonoyl-(S)-valine	10.5314	110	146829	465	120303-51-7	nist_msms
105	3H-1,2,4-Triazole-3-thione, 5-amino-1,2-dihydro-	10.5494	96	599272	436	16691-43-3	mainlib
106	Silanamine, N-(2,2-dimethylpropyl)-1,1,1-trimethyl-	10.555	98	57822	648	74421-07-1	mainlib
107	N-Trimethylsilyl-n-heptylamine	10.5744	319	21512	463	17940-17-9	mainlib
108	Allantoic acid	10.6063	217	31028	559	99-16-1	nist_msms
109	Serine, bis(trimethylsilyl)-	10.6618	130	977675	647	70125-39-2	mainlib
110	6-Methoxy-2,4-dihydroxy-1,5-naphthyridine	10.6673	123	1520132	560	0-00-0	mainlib
111	Benzaldehyde, 4-(dimethylamino)-	10.7394	102	2027834	452	100-10-7	replib
112	Glycerol, tris(trimethylsilyl) ether	10.7533	218	5128376	906	6787-10-06	replib
113	Potassium chlorate	10.7824	26	669691	412	3811-04-09	nist_msms
114	Pyridine	10.7852	37	135800	644	110-86-1	replib
115	Silanol, trimethyl-, phosphate (3:1)	10.806	299	90772829	873	10497-05-9	mainlib
116	Ethylbis(trimethylsilyl)amine	10.8393	174	25429763	753	2477-39-6	mainlib
117	Silane, dimethyl(dimethyl(2-decyloxy)silyloxy)propoxy-	10.8767	98	246991	436	0-00-0	mainlib
118	N,N'-Dimethylurea	10.9225	170	38530	359	96-31-1	nist_msms
119	Benzene, 1-(chloromethyl)-3-phenoxy-	10.928	125	15641	371	53874-66-1	mainlib
120	Trimethylsilyl 2-methoxyacetate	10.989	84	243266	620	0-00-0	mainlib
121	Milbemycin B, 5-demethoxy-5-one-6,28-anhydro-25-ethyl-4-methyl-13-chloro-oxime	11.0265	167	43367	430	0-00-0	mainlib
122	Tungsten, [(1,2,3,4,5-?-1-methyl-2,4-cyclopentadien-1-yl]tris(?-2-propenyl)	11.0389	316	7013.6	363	134385-08-3	mainlib
123	Prunasin	11.0805	116	84767	428	99-18-3	mainlib
124	Hexatriacontane	11.0889	183	28540	423	630-06-8	replib
125	5H-Indeno[1,2-b]pyrazin-5-one, 7,8,9-tribromo-N,N'-diethyl-1,2,3,4-tetrahydro-6-(phenoxycarbonyl)-	11.1124	231	9513.6	368	0-00-0	mainlib
126	L-Isoleucine, N-(trimethylsilyl)-, trimethylsilyl ester	11.1651	158	1444106	841	7483-92-3	replib
127	Butane, 2,3-bis(trimethylsiloxy)-	11.1984	57	506878	644	53274-85-4	replib
128	3,8-Dioxa-2,9-disiladec-5-ene, 2,2,9,9-tetramethyl-, (E)-	11.2123	129	394559	597	53326-59-3	mainlib
129	Silane, dimethylbis[(trimethylsilyl)methyl]-	11.2206	217	132888	474	5695-47-6	replib
130	Chlorphentermine, N-trimethylsilyl-	11.2442	140	112471	531	0-00-0	mainlib
131	N-Acetyl-L-aspartic acid	11.2885	201	9384.3	483	997-55-7	nist_msms
132	l-Norvaline, N-methoxycarbonyl-, octyl ester	11.3107	98	67939	526	0-00-0	mainlib
133	2-Butenedioic acid (Z)-, bis(trimethylsilyl) ester	11.3232	147	1224360	816	23508-82-9	replib
134	2-Dimethyldodecylsilyloxynaphthalene	11.3371	370	2961	439	0-00-0	mainlib
135	L-Proline, 1-(trimethylsilyl)-, trimethylsilyl ester	11.3509	142	3832848	855	7364-47-8	replib
136	2-Picolinic acid	11.3925	341	6564.6	476	98-98-6	nist_msms
137	3-Pyridinecarboxylic acid, trimethylsilyl ester	11.4092	180	338331	799	25436-37-7	mainlib
138	Glycine, N,N-bis(trimethylsilyl)-, trimethylsilyl ester	11.4397	174	4820921	770	5630-82-0	replib
139	Butanedioic acid, bis(trimethylsilyl) ester	11.448	147	17744584	901	40309-57-7	mainlib
140	Propanedinitrile, propylidene-	11.4605	79	404758	468	52833-34-8	mainlib
141	Pyrazole-4-carboxylic acid, 1-(2,6-dichlorophenyl)-5-(2,2-dicyanoethenyl)-, methyl ester	11.4924	315	6114.4	447	264616-61-7	mainlib
142	4-Pyrimidinecarboxylic acid, 1,2,3,6-tetrahydro-2,6-dioxo-1,3-bis(trimethylsilyl)-, trimethylsilyl ester	11.5146	140	74739	426	55530-63-7	replib
143	N-(2-Octyl)heptafluorobutyramide	11.5714	240	130992	482	0-00-0	mainlib
144	Formamide, N-butyl-N-(1-methylethyl)-	11.5797	141	222947	463	54965-79-6	mainlib
145	Propanoic acid, 2,3-bis[(trimethylsilyl)oxy]-, trimethylsilyl ester	11.6005	189	5731510	898	38191-87-6	mainlib
146	tert-Butylaminotrimethylsilane	11.6089	130	3450669	664	5577-67-3	mainlib
147	3-Methyl-1-pentamethyldisilyloxybutane	11.6324	197	108822	507	0-00-0	mainlib
148	m-Dithiane, 2-methyl-2-phenyl-	11.6435	210	105496	411	6331-22-2	replib
149	Trisiloxane, octamethyl-	11.681	221	342212	661	107-51-7	replib
150	4-Methyl-1-(ethyl(dimethyl)silyloxy)pentane	11.699	159	108032	505	0-00-0	mainlib
151	2-Methoxyethanol	11.7129	167	61581	495	109-86-4	nist_msms
152	5H-Indeno[1,2-b]pyrazin-5-one, 7,8,9-tribromo-N,N'-diethyl-1,2,3,4-tetrahydro-6-(phenoxycarbonyl)-	11.7503	226	4725.7	469	0-00-0	mainlib
153	Nicotinic acid, tert-butyldimethylsilyl ester	11.7877	180	62319	738	0-00-0	mainlib
154	(R*,R*)-2,3-Dihydroxybutanoic acid, tris(trimethylsilyl)-	11.8044	196	48144	634	0-00-0	mainlib
155	N-Ethylpyrrolidine-2,2-dicarboxilyc acid, dimethyl ester	11.8238	156	119431	795	0-00-0	mainlib
156	Malonamic acid	11.8557	174	16541	440	2345-56-4	nist_msms
157	Pyrimidine, 2,4-bis[(trimethylsilyl)oxy]-	11.8709	99	641467	803	10457-14-4	replib
158	Silane, diethylisobutoxy(3-methylbutoxy)-	11.8903	166	20320	431	0-00-0	mainlib
159	1,2-Dithiane, 1,1-dioxide	11.9375	152	14580	377	18321-15-8	replib
160	5H-Indeno[1,2-b]pyrazin-5-one, 7,8,9-tribromo-N,N'-diethyl-1,2,3,4-tetrahydro-6-(phenoxycarbonyl)-	11.9417	318	5013.6	569	0-00-0	mainlib
161	2-Butenedioic acid (E)-, bis(trimethylsilyl) ester	11.9791	245	1156200	889	17962-03-7	mainlib
162	Methylmaleic acid, bis(trimethylsilyl) ester	11.9985	259	11539	588	77220-12-3	replib
163	Acetic acid, 3-ethoxy-4,5-dihydroisoxazol-5-ylmethyl ester	12.0082	127	330811	555	0-00-0	mainlib
164	1-Naphthalenecarbonitrile, 4-methoxy-	12.0581	183	135375	459	5961-55-7	mainlib
165	Serine, N,O-bis(trimethylsilyl)-, trimethylsilyl ester	12.0873	204	36964572	889	64625-17-8	mainlib
166	Serine, N,O-bis(trimethylsilyl)-, trimethylsilyl ester	12.0956	160	526804	619	64625-17-8	mainlib
167	Lactic acid	12.1081	340	80910	558	50-21-5	replib
168	Pyrrole-2-carboxylic acid, N-trimethylsilyl-, trimethylsilyl ester	12.1358	240	139851	527	0-00-0	mainlib
169	2-Butynoic acid, 3-trimethylsilyloxy-, methyl ester	12.1691	155	71044	410	0-00-0	mainlib
170	Pyrazine, 2,5-bis(trimethylsilyloxy)-	12.1857	241	137019	653	0-00-0	mainlib
171	[8,8'-Bi-2H-naphtho[1,8-bc]furan]-2,2'-dione, 3,3',4,4'-tetramethoxy-7,7'-dimethyl-5,5'-bis(1-methylethyl)-	12.2107	184	4031	550	136545-58-9	mainlib
172	N-Acetylpyrrolidone	12.2245	127	321260	472	932-17-2	replib
173	1,4,2-Dioxazole, 5-(4-nitrophenyl)-3-phenyl-	12.2467	119	16393	341	55076-23-8	mainlib
174	Ethanesulfonic acid, 2-[(trimethylsilyl)oxy]-, trimethylsilyl ester	12.2592	255	214526	586	67557-58-8	mainlib
175	(S)-(-)-1,2,4-Butanetriol	12.2745	121	27454	476	42890-76-6	nist_msms
176	2-Butenoic acid, 2-methyl-, trimethylsilyl ester, (E)-	12.2953	83	652307	485	55517-33-4	replib
177	5-Methylcytosine	12.3133	183	135700	410	58366-64-6	nist_msms
178	2-Methyl-4-pentenoic acid, trimethylsilyl ester	12.3327	112	1210889	558	0-00-0	mainlib
179	Benzenebutanoic acid, tert-butyldimethylsilyl ester	12.3549	104	28678	439	0-00-0	mainlib
180	Hexasiloxane, tetradecamethyl-	12.3687	141	403648	454	107-52-8	mainlib
181	Mercaptoacetic acid, bis(trimethylsilyl)-	12.3785	300	5383.9	584	6398-62-5	mainlib
182	2-Ethyl-3-trimethylsilyloxy(trimethylsilyl)butyrate	12.4173	156	548489	651	0-00-0	mainlib
183	N,O,O-Tris(trimethylsilyl)-L-threonine	12.4464	164	77696	570	7537-02-02	mainlib
184	2(3H)-Furanone, dihydro-3,4-bis[(trimethylsilyl)oxy]-, trans-	12.4852	247	233561	811	55220-79-6	replib
185	N,O,O-Tris(trimethylsilyl)-L-threonine	12.4949	219	5457492	881	7537-02-02	replib
186	Butanal, 3-(1-ethoxyethoxy)-2-methyl-	12.5074	79	192358	614	86845-50-3	mainlib
187	Allyldimethylsilane	12.5351	298	15313	440	3937-30-2	mainlib
188	4,4'-Dimethoxy-N-methyldiphenylamine	12.5435	228	36898	442	27151-57-1	mainlib
189	Benzoic acid, 3-amino-, trimethylsilyl ester	12.5546	194	55182	469	0-00-0	mainlib
190	Propanedioic acid, (methoxyimino)-, bis(trimethylsilyl) ester	12.5726	276	17344	667	55494-03-6	mainlib
191	Silane, (diphenylmethyl)trimethyl-	12.5989	240	118485	516	6328-61-6	mainlib
192	(Z)-Bis-1,2-(trimethylsilyloxy)ethylene	12.6502	129	44250	354	26327-98-0	mainlib
193	DL-2,3-Butanediol	12.6669	174	54752	455	6982-25-8	mainlib
194	Bis(dimethyl-t-butylsilyl) maleate	12.6849	73	1260088	661	104255-92-7	replib
195	1,2,4-Triazolidin-3-one, 4-methyl-5-thioxo-	12.6946	131	322303	582	22244-61-7	mainlib
196	9H-Fluorene, 2,3-dimethyl-	12.7445	151	21794	371	4612-63-9	mainlib
197	Methylmaleic acid, bis(trimethylsilyl) ester	12.7598	184	66347	671	77220-12-3	mainlib
198	5,5-Dimethyl-1,3-bis-trimethylsilanyl-imidazolidin-2,4-dione	12.775	114	34763	441	66448-28-0	mainlib
199	3-(tert-Butyldimethylsilyl)oxyiminobutan-2-one	12.7917	158	161586	638	0-00-0	mainlib
200	Estra-1,3,5(10),8-tetraen-17-one, 3-methoxy-	12.8236	282	11364	455	6885-44-5	mainlib
201	Decanedioic acid, bis(tert-butyldimethylsilyl) ester	12.8666	373	90459	587	104255-98-3	replib
202	Butanoic acid, 2,4-bis[(trimethylsilyl)oxy]-, trimethylsilyl ester	12.8874	103	393983	572	55191-52-1	mainlib
203	Gly-Ala	12.9026	117	83369	333	0-00-0	nist_msms
204	Milbemycin B, 5-demethoxy-5-one-6,28-anhydro-25-ethyl-4-methyl-13-chloro-oxime	12.9137	176	199854	388	0-00-0	mainlib
205	o-Hydroxyacetophenonylidene-4,5-dimethyl-O-phenylenediamine	12.9262	239	120422	562	103133-80-8	mainlib
206	Pyrrolo[1,2-a]quinoline-1-ethanol, dodecahydro-6-(2,4-pentadienyl)-, [1R-[1?3a?5a?6?Z),9a郵]-	12.9442	244	25806	377	63983-58-4	mainlib
207	5H-Indeno[1,2-b]pyrazin-5-one, 7,8,9-tribromo-N,N'-diethyl-1,2,3,4-tetrahydro-6-(phenoxycarbonyl)-	12.9525	215	10072	483	0-00-0	mainlib
208	Ethyl orthoformate	12.9747	103	39032	348	122-51-0	replib
209	4-N-Trimethylsilylmethylaminobutyric acid, trimethylsilyl ester	13.0025	140	52997	416	0-00-0	mainlib
210	Pyrimidine, 5-methyl-2,4-bis[(trimethylsilyl)oxy]-	13.0177	270	105624	619	7288-28-0	replib
211	4-Ketoglucose, bis(O-methyloxime), tetrakis(trimethylsilyl)	13.0385	127	64201	586	67104-27-2	mainlib
212	d-Glucoheptose	13.0981	131	102590	599	62475-58-5	mainlib
213	Ethylbis(trimethylsilyl)amine	13.1023	174	933758	708	2477-39-6	mainlib
214	Citraconic acid	13.1162	116	57651	405	498-23-7	nist_msms
215	(5-Amino-1H-tetraazol-1-yl)acetic acid ditms	13.13	229	22552	435	0-00-0	mainlib
216	(R*,S*)-3,4-DIHYDROXYBUTANOIC ACID TRITMS	13.1966	231	11628	654	0-00-0	mainlib
217	D-(-)-Erythrose, tris(trimethylsilyl) ether, methyloxime (syn)	13.2077	201	385181	776	0-00-0	mainlib
218	l-Aspartic acid, bis(trimethylsilyl) ester	13.2229	160	1339333	876	0-00-0	mainlib
219	Ethylbis(trimethylsilyl)amine	13.2562	154	1450316	684	2477-39-6	replib
220	Methyl glycolate, benzyldimethylsilyl ether	13.295	179	33717	429	0-00-0	mainlib
221	?Alanine, N,N-bis(trimethylsilyl)-, trimethylsilyl ester	13.32	248	96073	756	55255-77-1	replib
222	l-Aspartic acid, bis(trimethylsilyl) ester	13.3408	160	1024254	705	0-00-0	mainlib
223	1,3-Dioxolane, 2-(1,1-dimethylethyl)-	13.3561	218	27615	428	2568-29-8	mainlib
224	2(3H)-Furanone, dihydro-3,4-bis[(trimethylsilyl)oxy]-, cis-	13.3685	247	15427	449	55220-75-2	replib
225	Triethylamine, 2-chloro-2'-(trimethyl)silyloxy-	13.4282	174	707235	707	0-00-0	mainlib
226	Alachlor	13.449	238	14583	352	15972-60-8	nist_msms
227	?Aminobutyric acid	13.4684	139	72183	372	56-12-2	nist_msms
228	Quinoline, 2-phenyl-	13.51	205	22456	426	612-96-4	replib
229	N-Ethoxy-2-carbomethoxyaziridine	13.5169	172	10741	406	53084-31-4	mainlib
230	Silane	13.528	141	17105	344	7803-62-5	replib
231	L-Homoserine, N,O-bis(trimethylsilyl)-, trimethylsilyl ester	13.5613	218	54385	614	1177129-58-6	mainlib
232	Butanoic acid, 2,2-dimethyl-3-[(trimethylsilyl)oxy]-, trimethylsilyl ester	13.5765	117	627091	762	55530-56-8	mainlib
233	Adipic acid	13.5876	272	5724.7	308	124-04-9	nist_msms
234	Ethanedioic acid, bis(trimethylsilyl) ester	13.6167	229	17139	600	18294-04-7	mainlib
235	Trimethylsilyl 2-(2-methoxyethoxy)acetate	13.6265	127	92138	569	0-00-0	mainlib
236	Boron, [3-[[dimethyl(1-methyl-1-butenyl)silyl]thio]-1-propanethiolato(2-)]ethyl-, (t-4)-	13.6473	243	85455	451	127855-38-3	mainlib
237	Bis-N,N-(trimethylsilyl)formamide	13.6639	174	143646	605	15500-60-4	mainlib
238	Ethanedioic acid, bis(trimethylsilyl) ester	13.6708	350	190323	623	18294-04-7	mainlib
239	Silane, [(1-methoxy-1,3-propanediyl)bis(oxy)]bis[trimethyl-	13.6833	94	62256	504	62185-57-3	mainlib
240	D-Ornithine	13.6986	183	21577	350	348-66-3	nist_msms
241	1-(2-Desoxy-?d-ribofuranosyl)-4-methylthio-5-fluoropyrimidin-2-one	13.7318	161	343598	517	20201-45-0	mainlib
242	Butanal, 2,3,4-tris[(trimethylsilyl)oxy]-, O-methyloxime, [R-(R*,R*)]-	13.754	173	223795	755	56196-36-2	replib
243	Fenfluramine	13.8012	232	57735	518	458-24-2	nist_msms
244	2-Piperidone, 1-(trimethylsilyl)-3-[(trimethylsilyl)amino]-	13.8164	128	5714341	659	32565-12-1	mainlib
245	Hexane, 1-(methylthio)-	13.8386	132	1104096	530	20291-60-5	mainlib
246	Ethylbis(trimethylsilyl)amine	13.8539	156	230061	665	2477-39-6	replib
247	Ethylbis(trimethylsilyl)amine	13.8788	154	977731	605	2477-39-6	replib
248	1,4-Dioxane-2,3-diol, bis(tert-butyldimethylsilyl) ether	13.9177	173	273980	523	0-00-0	mainlib
249	7,7-Dimethyl-3,6,8,11-tetraoxa-7-silatridecane	13.9371	218	45242	458	0-00-0	mainlib
250	Arabino-Hexos-2-ulose, 3,4,5,6-tetrakis-O-(trimethylsilyl)-, bis(dimethyl acetal)	13.9579	234	118325	690	74685-71-5	mainlib
251	Methyl 3-amino-5,6-dichloro-2-pyrazinecarboxylate	13.969	241	6545.5	311	1458-18-0	replib
252	D-Homo-24-nor-17-oxachola-20,22-diene-3,16-dione, 7-(acetyloxy)-1,2:14,15:21,23-triepoxy-4,4,8-trimethyl-, (5?7?13?14?15?17a?-	13.9898	315	33726	375	55658-66-7	mainlib
253	D-(-)-Citramalic acid, O-trimethylsilyl-, bis(trimethylsilyl) ester	13.9995	247	101807	674	0-00-0	mainlib
254	Cyclopentene-3-carboxylic acid, 1-(trimethylsilyl)oxy-, methyl ester	14.0646	155	8451278	663	0-00-0	mainlib
255	2-(4'-Methoxyphenyl)-2-(3'-methyl-4'methoxyphenyl)propane	14.0854	255	106337	778	0-00-0	mainlib
256	Silane, tetramethyl-	14.1631	79	557238	802	75-76-3	replib
257	Benzaldehyde, 4-(dimethylamino)-	14.1686	78	1205863	456	100-10-7	replib
258	Butanedioic acid, [(trimethylsilyl)oxy]-, bis(trimethylsilyl) ester	14.1936	233	68009600	921	38166-11-9	replib
259	Disiloxane, 1,3-bis(1,1-dimethylethyl)-1,1,3,3-tetramethyl-	14.2061	95	421786	675	67875-55-2	mainlib
260	Ethanolamine	14.213	51	1378592	667	141-43-5	nist_msms
261	Nickel tetracarbonyl	14.2199	26	6153578	651	13463-39-3	mainlib
262	4-Methyl-1-pentamethyldisilyloxypentane	14.2837	205	58807	594	0-00-0	mainlib
263	1-Propanone, 1-[4-[(trimethylsilyl)oxy]phenyl]-	14.2907	109	71987	423	33342-89-1	mainlib
264	Silane, 1,8-octanediylbis[trimethyl-	14.3087	159	61722	659	65118-88-9	mainlib
265	Disiloxane, hexamethyl-	14.3267	162	11466	744	107-46-0	replib
266	5-Nonanol, trimethylsilyl ether	14.3808	159	65137	482	39789-13-4	mainlib
267	Disiloxane, hexamethyl-	14.4085	100	92709	418	107-46-0	replib
268	Niacinamide, N-trimethylsilyl-	14.421	179	352721	605	0-00-0	mainlib
269	meso-Erythritol, tetrakis(trimethylsilyl) ether	14.4349	205	141549	836	0-00-0	mainlib
270	3,9-Dioxa-2,10-disilaundecane, 2,2,10,10-tetramethyl-5-[(trimethylsilyl)oxy]-	14.4959	143	2390377	762	74685-22-6	mainlib
271	DL-3-Aminoisobutyric acid	14.5181	102	57775	795	144-90-1	nist_msms
272	6-(4-Fluorophenyl)-4-phenyl-3-cyanopyridine-2(1H)-thione	14.5278	306	15735	540	78564-20-2	mainlib
273	5H-Indeno[1,2-b]pyrazin-5-one, 6,7,8-tribromo-9-(ethoxycarbonyl)-N,N'-diethyl-1,2,3,4-tetrahydro-	14.5417	157	12855	527	0-00-0	mainlib
274	3-Methylglutaric acid	14.5638	288	12313	404	626-51-7	nist_msms
275	Silane, dimethylbis[(trimethylsilyl)methyl]-	14.568	89	81427	487	5695-47-6	mainlib
276	Diethylene glycol monoethyl ether	14.5943	161	13634	314	111-90-0	nist_msms
277	Olean-12-en-28-al, 3?16?22?trihydroxy-, 16-acetate	14.6041	223	26851	380	26339-85-5	mainlib
278	Silane, azidotriethyl-	14.6415	100	1208151	547	5599-32-6	mainlib
279	2-Pyrrolidone-5-carboxylic acid, trimethylsilyl ester	14.6512	98	63297	615	0-00-0	mainlib
280	D-Pipecolinic acid, tert-butyldimethylsilyl ester	14.6706	188	92027	418	0-00-0	mainlib
281	L-Arginine	14.6789	179	19745	382	74-79-3	nist_msms
282	Diethyl phthalate	14.7094	217	371465	585	84-66-2	nist_msms
283	1-Diphenyl(tert-butyl)silyloxy-4-methoxybenzene	14.7205	305	73130	544	0-00-0	mainlib
284	L-Aspartic acid, N-(trimethylsilyl)-, bis(trimethylsilyl) ester	14.7871	232	69422042	889	55268-53-6	mainlib
285	Benzoic acid, 2-[(trimethylsilyl)oxy]-, trimethylsilyl ester	14.8037	26	948537	596	3789-85-3	mainlib
286	?Hydroxypyruvic acid, trimethylsilyl ether, trimethylsilyl ester	14.8786	306	58920	727	0-00-0	mainlib
287	D-(-)-Lyxofuranose, tetrakis(trimethylsilyl) ether	14.8828	217	942893	581	0-00-0	mainlib
288	?Hydroxypyruvic acid, trimethylsilyl ether, trimethylsilyl ester	14.8925	121	52201	615	0-00-0	mainlib
289	4-Cyano-1-di(tert-butyl)silyloxybenzene	14.9077	128	293438	449	0-00-0	mainlib
290	L-Proline, 5-oxo-1-(trimethylsilyl)-, trimethylsilyl ester	14.9355	304	20249	738	30274-77-2	replib
291	Sulfamoxole	14.9563	290	35690	483	729-99-7	nist_msms
292	Ethyl formate	14.9937	306	42676	494	109-94-4	replib
293	1,3-Butanediol, (S)-	15.0076	447	88735	669	24621-61-2	mainlib
294	L-Proline, 5-oxo-1-(trimethylsilyl)-, trimethylsilyl ester	15.0284	156	447861317	904	30274-77-2	mainlib
295	L-Proline, 5-oxo-1-(trimethylsilyl)-, trimethylsilyl ester	15.0395	314	78126	908	30274-77-2	replib
296	Nickel tetracarbonyl	15.0547	24	279837	807	13463-39-3	mainlib
297	L-Threonic acid, tris(trimethylsilyl) ether, trimethylsilyl ester	15.0755	292	480438	490	0-00-0	mainlib
298	Butanoic acid, 4-[bis(trimethylsilyl)amino]-, trimethylsilyl ester	15.0894	213	21083558	626	39508-23-1	replib
299	3-Bromo-N-(2,4,6-tribromophenyl)benzamide tms	15.1698	238	4120.3	385	0-00-0	mainlib
300	2-Methylacetoacetic acid, di(trimethylsilyl) deriv.	15.192	245	142918	546	98779-02-3	mainlib
301	Silanol, (1-methylpropyl)diphenyl-	15.21	199	28699	639	76814-94-3	mainlib
302	2-Propenoic acid, 2-[(trimethylsilyl)oxy]-, trimethylsilyl ester	15.2544	242	78781	526	55191-13-4	mainlib
303	L-Norvaline, N-(trimethylsilyl)-5-[(trimethylsilyl)oxy]-, trimethylsilyl ester	15.278	142	22641991	813	53261-79-3	mainlib
304	3-Methyl-1,2-diazirine	15.2918	198	98505	376	0-00-0	mainlib
305	Benzene, 1,2,3-tris[(trimethylsilyl)oxy]-	15.3113	239	2424538	745	17864-23-2	replib
306	L-Threonic acid, tris(trimethylsilyl) ether, trimethylsilyl ester	15.3404	292	4048222	859	0-00-0	mainlib
307	Chlorpromazine	15.3487	186	80492	369	50-53-3	nist_msms
308	2,3,4-Trihydroxybutyric acid tetrakis(trimethylsilyl) deriv., (, (R*,R*)-)	15.3584	263	88876	830	38191-88-7	replib
309	6-Methyl-4-indanol	15.3764	331	28251	373	20294-32-0	mainlib
310	Dimethyl(trimethylsilyl)methoxysilane	15.4194	89	109315	581	18107-29-4	mainlib
311	Phenol, 2-(5-methyl-3-isoxazolyl)-	15.4319	254	11412	422	70423-62-0	mainlib
312	2-Propenoic acid, 2-[(trimethylsilyl)oxy]-, trimethylsilyl ester	15.4499	246	16152	580	55191-13-4	mainlib
313	Cytein, N,N-bis(trimethylsilyl)-, trimethylsilyl ester	15.4735	220	174567	755	0-00-0	mainlib
314	Silane, trimethyl(methylenecyclopropyl)-	15.522	130	320751	615	97778-10-4	mainlib
315	(Z)-4,6-Dioxohept-2-enoic acid, di-TMS	15.5276	183	23459729	717	0-00-0	mainlib
316	Cyclopropane, 1,1-dimethyl-2-(1-methylethoxy)-3-(2-phenylethynyl)-	15.5622	171	191400	566	0-00-0	mainlib
317	2-Propenoic acid, 3-phenyl-, trimethylsilyl ester	15.5997	161	136277	594	2078-20-8	mainlib
318	L-(+)-Erythrulose, tris(trimethylsilyl) ether, trimethylsilyloxime (isomer 2)	15.608	320	308772	607	0-00-0	mainlib
319	Cadaverine, N,N,N',N'-tetrakis(trimethylsilyl)	15.6191	174	40663	396	65898-76-2	replib
320	2,2'-Ditrimethylsiloxybiphenyl	15.6718	330	30315	622	1094-10-6	mainlib
321	Tocainide	15.694	247	79875	408	41708-72-9	nist_msms
322	Glycolic acid, trimethylsilyl ester	15.7037	203	104869	552	0-00-0	mainlib
323	Pentanedioic acid, 2-(methoxyimino)-, bis(trimethylsilyl) ester	15.7175	198	1244518	795	60022-87-9	mainlib
324	Pentanedioic acid, 2-(methoxyimino)-, bis(trimethylsilyl) ester	15.7342	267	100348	745	60022-87-9	replib
325	Silane, diethylbutoxypentyloxy-	15.7425	217	308793	744	0-00-0	mainlib
326	D-Glucitol, 6-deoxy-1,2,3,4,5-pentakis-O-(trimethylsilyl)-	15.7716	239	39057	399	53537-99-8	replib
327	Niacinamide	15.7799	299	7430.4	359	98-92-0	nist_msms
328	Butanedioic acid, 2,2-dimethyl-, bis(trimethylsilyl) ester	15.8382	73	7372375	711	55530-54-6	mainlib
329	N,N-Dimethyltrimethylsilamine	15.8562	102	638022	513	2083-91-2	mainlib
330	Ribonic acid, 2-desoxy-tetrakis-O-(trimethylsilyl)-	15.8687	306	120783	488	0-00-0	mainlib
331	2,4(1H,3H)-Pteridinedione, 1,3-dimethyl-	15.8798	316	5554.6	332	13401-18-8	mainlib
332	Silane, diethyl(2-methylpent-3-yloxy)propoxy-	15.9006	217	259018	670	0-00-0	mainlib
333	5-Chloro-3-[3-dimethylaminopropylamino]benz[d]isothiazole	15.9242	230	28565	403	0-00-0	mainlib
334	5,5-Dimethyl-1,3-bis-trimethylsilanyl-imidazolidin-2,4-dione	15.9311	114	559486	671	66448-28-0	mainlib
335	Benzamide, 4-ethyl-N-allyl-	15.9463	133	155541	491	0-00-0	mainlib
336	Silane, diethylbutoxypentyloxy-	15.9699	217	198660	660	0-00-0	mainlib
337	Astaxanthin	15.9879	112	208723	449	472-61-7	mainlib
338	Argininosuccinic acid	16.0101	142	24975	353	2387-71-5	nist_msms
339	Ether, bis[2-(ethylthio)ethyl]	16.0406	160	22585	392	5648-30-6	mainlib
340	D-Erythro-Pentitol, 2-deoxy-1,3,4,5-tetrakis-O-(trimethylsilyl)-	16.0989	103	1717423	773	33648-72-5	replib
341	L-(+)-Tartaric acid, bis(trimethylsilyl) ether, bis(trimethylsilyl) ester	16.1308	292	849823	751	0-00-0	mainlib
342	1-(t-Butyldimethylsilyl)-3,4-dimethyl-1-trimethylsilylpent-2-ene	16.1474	227	789686	570	0-00-0	mainlib
343	1,2-Bis(trimethylsiloxy)cyclohexene	16.171	258	302677	468	6838-67-1	mainlib
344	Alanine, 3-[bis(trimethylsilyl)amino]-N-(trimethylsilyl)-, trimethylsilyl ester	16.1987	174	131689	377	55281-99-7	mainlib
345	Gln-Asp	16.2223	186	21958	423	0-00-0	nist_msms
346	Silane, trimethyl[(1-methyl-2-propynyl)oxy]-	16.2389	127	731162	565	17869-76-0	mainlib
347	Mannose, 6-deoxy-2,3,4,5-tetrakis-O-(trimethylsilyl)-, L-	16.25	204	278036	572	19127-15-2	replib
348	2-Ethyl-1,3-bis(trimethylsilyloxy)propane	16.2722	129	639873	666	0-00-0	mainlib
349	D-(-)-Ribofuranose, tetrakis(trimethylsilyl) ether (isomer 2)	16.2847	217	1247848	793	0-00-0	mainlib
350	Xylazine	16.3152	228	7716.2	350	7361-61-7	nist_msms
351	Anthracene, 9,10-dihydro-9,10-diphenyl-	16.3221	332	11896	393	803-58-7	mainlib
352	8-Azabicyclo[4.3.0]non-3-ene-7,9-dione, 8-phenyl-3-(trimethylsilyl)-	16.3582	240	59957	482	0-00-0	mainlib
353	(SS)- or (RR)-2,3-hexanediol	16.3707	169	99824	466	22520-19-0	mainlib
354	D-Ribose, 2,3,4,5-tetrakis-O-(trimethylsilyl)-	16.3818	191	79852	647	33648-69-0	mainlib
355	Citrulline, tetra(trimethylsilyl)-	16.3984	188	20642	578	0-00-0	mainlib
356	2-Piperidinecarboxylic acid, 1-(trimethylsilyl)-, trimethylsilyl ester	16.4067	156	1754124	764	55255-44-2	replib
357	Ornithine, tri-TMS	16.483	142	2715654	826	24595-70-8	mainlib
358	Benzene-1,2-dicarbonitrile, 4-(3,5-diphenyl-1,2,4-triazol-4-yl)-	16.4871	244	169446	413	287916-59-0	mainlib
359	Glutamic acid, N-(trimethylsilyl)-, bis(trimethylsilyl) ester, L-	16.5426	246	3214974	777	15985-07-6	mainlib
360	?L-Mannopyranose, 6-deoxy-1,2,3,4-tetrakis-O-(trimethylsilyl)-	16.562	204	899208	625	55057-21-1	mainlib
361	L-Methionine, N-(trifluoroacetyl)-, trimethylsilyl ester	16.5787	266	32117	311	52558-92-6	replib
362	5H-Indeno[1,2-b]pyrazin-5-one, 7,8,9-tribromo-N,N'-diethyl-1,2,3,4-tetrahydro-6-(phenoxycarbonyl)-	16.6147	160	20462	422	0-00-0	mainlib
363	DL-?Phenylglycine	16.6314	262	5524.9	377	2835-06-05	nist_msms
364	Cobaltocene, 1,1'-bis(trimethylsilyl)-	16.6605	333	14238	509	86663-92-5	mainlib
365	Pregnan-20-one, 3,11,17-tris[(trimethylsilyl)oxy]-, O-methyloxime, (3?5?11?-	16.6896	188	18416	342	57325-77-6	mainlib
366	1-(2-Methoxyethoxy)-2-methyl-2-propanol, methyl ether	16.7021	185	16890	538	0-00-0	mainlib
367	CAMP	16.7298	328	6770.2	374	37839-81-9	nist_msms
368	L-(+)-Tartaric acid, bis(trimethylsilyl) ether, bis(trimethylsilyl) ester	16.7437	292	76864	779	0-00-0	mainlib
369	?Hydroxypyruvic acid, trimethylsilyl ether, trimethylsilyl ester	16.7603	260	22883	449	0-00-0	mainlib
370	Rubixanthin acetate	16.7853	186	72488	344	1686-74-4	mainlib
371	2-Ketoisocaproic acid oxime, bis(trimethylsilyl)- deriv.	16.795	200	424852	620	51621-80-8	replib
372	Goitrin	16.8075	129	129518	372	500-12-9	replib
373	4H-1-Benzopyran-4-one, 5-hydroxy-6,7-dimethoxy-2-(4-methoxyphenyl)-	16.8269	318	9269.9	319	19103-54-9	mainlib
374	?Alanine, N-(trifluoroacetyl)-, butyl ester	16.8421	229	44188	337	34961-42-7	replib
375	N,O-Bis-(trimethylsilyl)phenylalanine	16.874	218	1730259	852	2899-52-7	mainlib
376	Benzoic acid, 4-[(trimethylsilyl)oxy]-, trimethylsilyl ester	16.8837	223	311155	507	2078-13-9	mainlib
377	2-((3-Methyl-5-oxo-4,5-dihydro-1H-pyrazol-4-yl)(2-thienyl)methyl)malononitrile	16.9018	184	28699	407	0-00-0	nist_msms
378	4H-Oxireno[3,3a]indolo[7a,1-a][2]benzazepine,1a,2,5,6,11,12-hexahydro-8,9,12-trimethoxy-,(1aR,10bR,12S,14aS)-	16.9378	246	215456	352	39024-12-9	mainlib
379	4,25-Secoobscurinervan-4-one, O-acetyl-22-ethyl-15,16-dimethoxy-, (22?-	16.9434	260	21889	415	54658-08-1	mainlib
380	1,3,5-Tris(trimethylsiloxy)benzene	16.9572	342	4763577	741	10586-12-6	replib
381	D-Fructose, 1,3,4,5,6-pentakis-O-(trimethylsilyl)-, O-methyloxime	16.9683	307	77791	404	56196-14-6	replib
382	Zirconium, dichloro-[dimethylbis(2-methyl-3H-benz[e]indenyl)silane]	17.039	227	5590.4	480	0-00-0	mainlib
383	Gluconic acid, 2-methoxime, tetra(trimethylsilyl)-, trimethylsilyl ester	17.0474	204	397093	715	0-00-0	mainlib
384	D-(+)-Xylose, tetrakis(trimethylsilyl) ether, methyloxime (anti)	17.0695	103	3768522	825	0-00-0	mainlib
385	9-Thiabicyclo[3.3.1]nonan-3-one 9,9-dioxide	17.1001	121	14526	361	67194-71-2	mainlib
386	Ser-Ala	17.107	141	392821	598	0-00-0	nist_msms
387	trans-1,3-Cyclohexanedicarbonitrile	17.1209	295	6905.3	338	10339-99-8	mainlib
388	D-(+)-Glucuronic acid ?lactone, tris(trimethylsilyl) ether, methyloxime (syn)	17.1957	243	116641	460	0-00-0	mainlib
389	DL-Arabinose, tetrakis(trimethylsilyl) ether, methyloxime	17.2041	217	17205044	869	0-00-0	mainlib
390	D-(+)-Ribono-1,4-lactone, tris(trimethylsilyl) ether	17.2151	215	244723	534	0-00-0	mainlib
391	?Hydroxypyruvic acid, trimethylsilyl ether, trimethylsilyl ester	17.2235	188	168855	710	0-00-0	mainlib
392	Ala-Pro-Lys	17.2942	346	33628	468	0-00-0	nist_msms
393	10H-Phenothiazine, 10-methyl-5,5-dioxide	17.3164	156	62931	407	19607-01-3	mainlib
394	?Hydroxypyruvic acid, trimethylsilyl ether, trimethylsilyl ester	17.3399	161	63475	680	0-00-0	mainlib
395	3-Oxaoct-4-en-2-imine, N-trimethylsilyl-4-trimethylsilyloxy-	17.3538	258	355826	606	0-00-0	mainlib
396	Pro-Ala-Arg	17.4037	172	242689	599	0-00-0	nist_msms
397	Benzene, 1,2,3-tris[(trimethylsilyl)oxy]-	17.4231	239	59932	598	17864-23-2	replib
398	Hexanedioic acid, 2-trimethylsilyloxy-, bis(trimethylsilyl) ester	17.4315	171	190236	435	0-00-0	mainlib
399	Silane, [(1-methoxy-1,3-propanediyl)bis(oxy)]bis[trimethyl-	17.4634	263	185389	625	62185-57-3	mainlib
400	d-Ribose, 2,3,4,5-tetrakis-O-(trimethylsilyl)-, O-methyloxime	17.4786	103	15643589	847	56196-08-8	mainlib
401	Pentanoic acid, 2-oxo-, trimethylsilyl ester	17.498	50	80836	607	74367-69-4	mainlib
402	Fenbufen	17.5105	81	97197	346	36330-85-5	nist_msms
403	Anthracene, 9,10-diphenyl-	17.5549	330	30016	415	1499-10-1	replib
404	4-Bromo-5-[2-morpholinoethyl]amino veratrole	17.5965	100	767044	462	29194-86-3	mainlib
405	?Hydroxypyruvic acid, trimethylsilyl ether, trimethylsilyl ester	17.6117	73	4880720	637	0-00-0	mainlib
406	Ethylmethylmalonic acid, bis(trimethylsilyl) ester	17.6173	231	240717	431	0-00-0	mainlib
407	Hexanoylcarnitine, butyl ester	17.6339	257	27526	300	0-00-0	nist_msms
408	Propiolactone	17.663	109	31672	303	57-57-8	replib
409	Ribitol, 1,2,3,4,5-pentakis-O-(trimethylsilyl)-	17.7046	103	487667	730	32381-53-6	replib
410	L-Methionine, N-(tert-butyldimethylsilyl)-, tert-butyldimethylsilyl ester	17.7254	68	496550	624	107715-92-4	replib
411	Milbemycin B, 5-demethoxy-5-one-6,28-anhydro-25-ethyl-4-methyl-13-chloro-oxime	17.7393	82	46341	431	0-00-0	mainlib
412	3'-Isobutoxy-2'-tosylspiro(fluorene-9,5'-(1,3)thiazolidine)	17.7615	204	83226	443	0-00-0	mainlib
413	Octasiloxane, 1,1,3,3,5,5,7,7,9,9,11,11,13,13,15,15-hexadecamethyl-	17.792	342	20764	480	19095-24-0	mainlib
414	Heptasiloxane, hexadecamethyl-	17.7975	221	492786	655	541-01-5	mainlib
415	L-Proline, N-(3-chloropropionyl)-, ethyl ester	17.8142	160	36585	446	0-00-0	mainlib
416	1,2-Benzenediol, O,O'-di(thiophene-2-carbonyl)-	17.8489	330	167451	437	0-00-0	mainlib
417	Pentonic acid, 2-deoxy-3,5-bis-O-(trimethylsilyl)-, ?lactone	17.8544	243	349471	621	74742-34-0	mainlib
418	?D-Galactopyranose, 6-O-(trimethylsilyl)-, cyclic 1,2:3,4-bis(methylboronate)	17.8613	123	652964	527	54400-98-5	mainlib
419	Trimethylsilyl 2-(2-methoxyethoxy)acetate	17.878	244	196304	648	0-00-0	mainlib
420	L-(-)-Arabitol, pentakis(trimethylsilyl) ether	17.8988	307	223459	829	35-21-2	mainlib
421	Unknown 1	17.9348	208	18452	275	94641-74-4	mainlib
422	Butanedioic acid, 2,2-dimethyl-, bis(trimethylsilyl) ester	17.9473	231	484980	640	55530-54-6	mainlib
423	L-Homoserine, N,O-bis(trimethylsilyl)-, trimethylsilyl ester	17.9598	68	518770	362	1177129-58-6	mainlib
424	Inosose, 2-desoxy-, O-methyloxime, tetrakis-O-(trimethylsilyl)-	17.9945	116	525739	723	0-00-0	mainlib
425	2,5-Dihydroxybenzyl alcohol, tris(O-trimethylsilyl)-	18.0347	356	2441816	711	0-00-0	mainlib
426	5H-Indeno[1,2-b]pyrazin-5-one, 7,8,9-tribromo-N,N'-diethyl-1,2,3,4-tetrahydro-6-(phenoxycarbonyl)-	18.0624	318	10931	566	0-00-0	mainlib
427	Levoglucosan, tris(trimethylsilyl)-	18.1123	204	344545	762	7449-14-1	mainlib
428	3,7-Dioxa-2,8-disilanonan-5-one, 2,2,8,8-tetramethyl-	18.1179	86	15367	570	17877-42-8	replib
429	Sulfamethoxypyridazine	18.1456	264	4379.5	695	80-35-3	nist_msms
430	Ochratoxin A	18.1692	255	54370	463	303-47-9	mainlib
431	Silane, dimethyl(4-(2-phenylprop-2-yl)phenoxy)hexyloxy-	18.2066	355	67762	565	0-00-0	mainlib
432	2-Chloro-4-phenylphenol	18.233	139	57342	304	92-04-6	replib
433	Inosose, 2-desoxy-, O-methyloxime, tetrakis-O-(trimethylsilyl)-	18.2399	133	6642039	737	0-00-0	mainlib
434	L-Theanine	18.2649	117	3167102	622	3081-61-6	mainlib
435	Ribitol, 1,2,3,4,5-pentakis-O-(trimethylsilyl)-	18.2787	217	1113311	831	32381-53-6	replib
436	L-Theanine	18.3078	330	22334	651	3081-61-6	mainlib
437	L-Theanine	18.3342	32	313297	603	3081-61-6	mainlib
438	L-(-)-Fucose, tetrakis(trimethylsilyl) ether, methyloxime (anti)	18.3772	243	137137	644	0-00-0	mainlib
439	Ribitol, 1,2,3,4,5-pentakis-O-(trimethylsilyl)-	18.3869	217	1280624	844	32381-53-6	replib
440	3-Octenoic acid, trimethylsilyl ester	18.4132	199	1649385	633	0-00-0	mainlib
441	Inosose, 2-desoxy-, O-methyloxime, tetrakis-O-(trimethylsilyl)-	18.4451	133	4401667	720	0-00-0	mainlib
442	D-(-)-Rhamnose, tetrakis(trimethylsilyl) ether, methyloxime (syn)	18.4534	117	2761385	760	0-00-0	mainlib
443	Aziridine, 2-methyl-	18.4895	334	15385	438	75-55-8	replib
444	2-Hydroxybutanal oxime, o-[(pentafluorophenyl)methyl]-	18.502	181	252747	398	0-00-0	mainlib
445	4-Ketoglucose, bis(O-methyloxime), tetrakis(trimethylsilyl)	18.5339	302	735736	646	67104-27-2	mainlib
446	2-Amino-3-cyano-4-methyl-4,6-bis-(5-nitro-benzofuran-2-yl)-cyclohexa-1,5-dien-1,3-dicarboxylic acid, diethyl ester	18.5422	306	14426	350	0-00-0	mainlib
447	?D-Galactopyranoside, methyl 2,3-bis-O-(trimethylsilyl)-, cyclic butylboronate	18.5519	341	5869.2	366	56211-10-0	mainlib
448	Methylphosphonic acid, bis[(dimethyl)(tert-butyl)silyl] ester	18.5685	267	32492	371	154660-12-5	replib
449	Isophthalic acid, butyl 4-cyanophenyl ester	18.5963	205	85033	381	0-00-0	mainlib
450	Inosose, 2-desoxy-, O-methyloxime, tetrakis-O-(trimethylsilyl)-	18.6018	217	289080	667	0-00-0	mainlib
451	Dopamine	18.6171	124	25393	373	51-61-6	replib
452	Dicapthon	18.6601	262	18799	390	2463-84-5	replib
453	Silane, triethylmethoxy-	18.667	160	21186	489	2117-34-2	mainlib
454	Molybdenum, dicarbonyl-bis(?4-pinocarvone)	18.7183	330	19683	361	0-00-0	mainlib
455	Ribitol, 1,2,3,4,5-pentakis-O-(trimethylsilyl)-	18.7252	217	1577968	779	32381-53-6	replib
456	m-Aminophenylacetylene	18.7446	296	14951	424	54060-30-9	mainlib
457	D-Ribonic acid, 2,3,5-tris-O-(trimethylsilyl)-, ?lactone	18.7751	69	317105	364	10589-34-1	mainlib
458	Pentenoic acid, 4-[(trimethylsilyl)oxy]-, trimethylsilyl ester	18.8181	143	852299	540	72101-11-2	mainlib
459	Inosose, 2-desoxy-, O-methyloxime, tetrakis-O-(trimethylsilyl)-	18.8403	133	1974158	720	0-00-0	mainlib
460	1-Propene-1,2,3-tricarboxylic acid, tris(trimethylsilyl) ester, (Z)-	18.8514	229	82873	486	55530-71-7	replib
461	Ethanolamine	18.8611	97	222181	507	141-43-5	nist_msms
462	(3aS,6aS)-3,3-dimethyl-3,4,5,6-tetrahydro-3a,6a-methanopentalen-1(2H)-one	18.8958	32	537884	334	121402-83-3	mainlib
463	Torasemide	18.9235	70	160958	391	56211-40-6	nist_msms
464	Ribonic acid, 2,3,4,5-tetrakis-O-(trimethylsilyl)-, trimethylsilyl ester	18.9429	292	794992	778	57197-35-0	mainlib
465	2,4-Bis(5-chlorothien-2-yl)-6-dicyanomethylene-2-methyl-1,2,3,6-tetrahydopyridin-5-carbonitrile	18.9845	401	68821	436	193893-24-2	mainlib
466	Inosose, 2-desoxy-, O-methyloxime, tetrakis-O-(trimethylsilyl)-	19.0137	89	11043253	658	0-00-0	mainlib
467	Propanoic acid, 2-methyl-3-(trimethylsilyl)-, methyl ester	19.0469	159	651133	576	18388-42-6	mainlib
468	Phosphoric acid, bis(trimethylsilyl) 2,3-bis[(trimethylsilyl)oxy]propyl ester	19.065	299	729256	770	31038-11-6	mainlib
469	Ribonic acid, 2,3,4,5-tetrakis-O-(trimethylsilyl)-, trimethylsilyl ester	19.0982	292	992507	823	57197-35-0	mainlib
470	Silane, diethylbutoxyneopentyloxy-	19.1648	308	163356	488	0-00-0	mainlib
471	2-Isopropyl-3-ketobutyrate, bis(O-trimethylsilyl)-	19.1939	273	17109169	624	0-00-0	mainlib
472	D-(-)-Tagatofuranose, pentakis(trimethylsilyl) ether (isomer 2)	19.2133	322	10300	691	0-00-0	mainlib
473	Trimethylsilyl 2-(2-methoxyethoxy)acetate	19.2327	261	77078	608	0-00-0	mainlib
474	Methyl 2-(2-(trimethylsilyloxy)ethoxy)acetate	19.2438	247	304960	617	0-00-0	mainlib
475	2,5-Cyclohexadiene-1,4-dione, 2,5-dihydroxy-3-octadecyl-	19.2979	179	104358	378	4075-03-0	replib
476	p-Coumaric acid	19.3021	310	6281.6	556	501-98-4	nist_msms
477	Ribonic acid, 2,3,4,5-tetrakis-O-(trimethylsilyl)-, trimethylsilyl ester	19.3173	292	431465	733	57197-35-0	mainlib
478	Fructofuranoside, methyl 1,3,4,6-tetrakis-O-(trimethylsilyl)-, ?D-	19.3298	199	18098	462	30788-71-7	mainlib
479	Daidzein	19.3589	32	300195	563	486-66-8	nist_msms
480	d-Glucose, 2,3,4,5,6-pentakis-O-(trimethylsilyl)-, o-methyloxyme, (1Z)-	19.3797	319	941015	709	128705-73-7	replib
481	trans-2-Decen-1-ol, tert-butyldimethylsilyl ether	19.4116	213	1207608	436	0-00-0	mainlib
482	Urea, N,N'-bis(trimethylsilyl)-	19.4213	189	718588	443	18297-63-7	replib
483	l-Glutamine, tris(trimethylsilyl) deriv.	19.4297	156	56786643	823	70591-28-5	mainlib
484	N,O-Bis(trimethylsilyl)-L-phenylalanine	19.4546	226	10535461	605	7364-51-4	replib
485	Methyl 2-(2-(trimethylsilyloxy)ethoxy)acetate	19.4768	353	594116	639	0-00-0	mainlib
486	Trichloronitromethane	19.5087	379	29129	386	76-06-2	replib
487	1,3-Disila-2,4-diazacyclobutane,1,1,3,3-tetramethyl-2-(1,1-dimethyl-1-sila-2-azaethyl)-4-(1,1,3,3-tetrametyl-1,3-disila-2,4-dizabutyl)-	19.5239	334	102357	346	0-00-0	mainlib
488	Silane, diethoxymethyloctadecyl-	19.542	307	113404	575	67859-75-0	mainlib
489	Ethyl methoxyacetate	19.578	224	195118	420	3938-96-3	nist_msms
490	Ethane, 1,1-diethoxy-	19.5988	392	1598987	608	105-57-7	replib
491	Silane, trimethyl-	19.6252	378	64630	561	993-07-7	replib
492	Silane, methyl-	19.6363	121	513064	509	992-94-9	mainlib
493	l-Lysine, N2,N6-bis(trimethylsilyl)-, trimethylsilyl ester	19.664	111	283726862	563	24595-69-5	mainlib
494	13,13-Dimethyl-3,6,9-trioxa-13-silatetradecan-1-ol	19.6765	27	25757465	656	0-00-0	mainlib
495	1,8-Dihydroxyanthraquinone, O,O'-bis(trimethylsilyl)-	19.7306	369	20841	629	7336-68-7	mainlib
496	Silane, tetramethyl-	19.7583	276	60147	571	75-76-3	replib
497	Pyrazine, 2,5-dimethyl-3-(2-propenyl)-	19.7652	392	60501	380	55138-69-7	mainlib
498	Cinnamic acid, p-(trimethylsiloxy)-, trimethylsilyl ester	19.793	293	495985	838	10517-30-3	mainlib
499	D-Fructose, 1,3,4,5,6-pentakis-O-(trimethylsilyl)-	19.8041	437	73042	553	19126-98-8	replib
500	Pro-Trp	19.8179	317	51171	350	0-00-0	nist_msms
501	4-(Fluoromethyl)-1-azabicyclo[2.2.2]octane	19.8262	316	79302	368	53583-86-1	mainlib
502	Disiloxane, 1,3-bis(1,1-dimethylethyl)-1,1,3,3-tetramethyl-	19.8457	145	733226	616	67875-55-2	mainlib
503	1-Cyclohexene-1-carboxylic acid, 3,4,5-tris[(trimethylsilyl)oxy]-, trimethylsilyl ester, [3R-(3?4?5?]-	19.8623	204	51026424	841	55520-78-0	mainlib
504	Hydrazine, 1-methyl-1-(2-propynyl)-	19.8748	370	27673	588	7422-82-4	mainlib
505	L-(+)-Tartaric acid, bis(trimethylsilyl) ether, bis(trimethylsilyl) ester	19.9219	292	1683879	737	0-00-0	mainlib
506	L-(+)-Tartaric acid, bis(trimethylsilyl) ether, bis(trimethylsilyl) ester	19.9275	274	28005	744	0-00-0	mainlib
507	Silanol, trimethyl-	19.9663	89	866634	504	1066-40-6	mainlib
508	Allopurinol, bis(tert-butyldimethylsilyl) deriv.	19.9718	307	1879384	649	0-00-0	mainlib
509	R-(-)-1,2-propanediol	20.0523	30	140515	621	4254-14-2	mainlib
510	Bis(dimethyl-t-butylsilyl) maleate	20.0647	245	1855516	712	104255-92-7	replib
511	1,2,3-Propanetricarboxylic acid, 2-[(trimethylsilyl)oxy]-, tris(trimethylsilyl) ester	20.0745	273	90430177	877	14330-97-3	mainlib
512	?Hydroxypyruvic acid, trimethylsilyl ether, trimethylsilyl ester	20.0883	51	501314	737	0-00-0	mainlib
513	Ethane	20.1008	25	967477	453	74-84-0	replib
514	Cadaverine, N,N,N',N'-tetrakis(trimethylsilyl)	20.1188	174	236642	436	65898-76-2	replib
515	Ribo-5-Hexulosonic acid, 2,3,4,6-tetrakis-O-(trimethylsilyl)-, trimethylsilyl ester	20.1271	292	1168330	490	38166-08-4	mainlib
516	N,N'-Dimethylurea	20.1507	89	349288	733	96-31-1	nist_msms
517	Benzoic acid, 3,4-bis[(trimethylsilyl)oxy]-, trimethylsilyl ester	20.1757	193	278233	412	2347-40-2	replib
518	Silane, tetramethyl-	20.2006	354	7115	609	75-76-3	replib
519	Citrulline, tetra(trimethylsilyl)-	20.2103	157	3571273	708	0-00-0	mainlib
520	D-(+)-Ribono-1,4-lactone, tris(trimethylsilyl) ether	20.2395	304	58922	651	0-00-0	mainlib
521	L-Asparagine, N,N2-bis(tert-butyldimethylsilyl)-, tert-butyldimethylsilyl ester	20.2672	301	210427	599	96381-41-8	replib
522	Unknown 2	20.2769	365	8650.1	299	0-00-0	mainlib
523	N-Methyl-1-deoxynojirimycin, tetrakis(trimethylsilyl) ether	20.288	362	138131	398	0-00-0	mainlib
524	Malonic acid, bis(2-trimethylsilylethyl ester	20.2935	230	122001	604	90744-45-9	mainlib
525	2-Oxo-5-benzyl-4,6-diphenyl-1,2-dihydropyrimidine	20.3074	337	104441	562	28840-59-7	mainlib
526	1-Aminocyclopropanecarboxylic acid, N-trimethylsilyl-, trimethylsilyl ester	20.3324	208	74061	572	0-00-0	mainlib
527	Trimethylsilyl 2-methoxyacetate	20.3449	206	51894	605	0-00-0	mainlib
528	L-Proline, 1-acetyl-, methyl ester	20.3587	112	665790	581	27460-51-1	mainlib
529	Phe-Leu-Lys	20.3754	318	17113	516	0-00-0	nist_msms
530	4-(Allylthio)-2-(4-methoxyphenyl)quinazoline	20.392	309	19505	686	105251-01-2	mainlib
531	Heptasiloxane, hexadecamethyl-	20.4142	221	647246	616	541-01-5	replib
532	Isophthalic acid, nonyl 2,4,5-trichlorophenyl ester	20.4294	275	207124	634	0-00-0	mainlib
533	DL-3-Aminoisobutyric acid	20.435	368	139633	539	144-90-1	nist_msms
534	Ribitol, 1,2,3,4,5-pentakis-O-(trimethylsilyl)-	20.4586	235	54040	750	32381-53-6	replib
535	Butane, 2,3-bis(trimethylsiloxy)-	20.4766	292	220916	648	53274-85-4	replib
536	4,7,9,9,10,10-Hexamethyl-2,5,8-trioxa-9-silaundecane	20.4974	146	856073	641	0-00-0	mainlib
537	d-Mannose, 2,3,4,5,6-pentakis-O-(trimethylsilyl)-, o-methyloxyme, (1E)-	20.5085	186	52314	655	128705-61-3	replib
538	?D-Galactopyranosiduronic acid, methyl 2,3,4-tris-O-(trimethylsilyl)-, methyl ester	20.5334	310	4976.8	404	56271-13-7	mainlib
539	Phe-Leu-Lys	20.5487	204	1006197	798	0-00-0	nist_msms
540	1H-Pyrrole, 1-(4-methylphenyl)-	20.5681	32	39162404	353	827-60-1	replib
541	1-Dichloromethyl(dimethyl)silyloxyheptane	20.5709	173	2701155	565	0-00-0	mainlib
542	Ethane	20.6083	38	44628	763	74-84-0	replib
543	Isocitric acid lactone, bis(tert-butyldimethylsilyl) ester	20.6139	52	711291	673	0-00-0	mainlib
544	Silane, (5?pregnane-3?17,20?triyltrioxy)tris[trimethyl-	20.6569	377	152117	613	33287-34-2	mainlib
545	Silane, (5?pregnane-3?17,20?triyltrioxy)tris[trimethyl-	20.679	537	6116205	575	33287-34-2	mainlib
546	Isocitric acid lactone, bis(tert-butyldimethylsilyl) ester	20.6971	368	59730	625	0-00-0	mainlib
547	3-Methyl-1,2-diazirine	20.7109	28	33686956	601	0-00-0	mainlib
548	Silane, tetramethyl-	20.7622	52	392757	802	75-76-3	replib
549	(Methoxymethyl)trimethylsilane	20.8163	278	12218706	621	14704-14-4	replib
550	L-(-)-Sorbose, pentakis(trimethylsilyl) ether, methyloxime (anti)	20.8233	315	133802	897	0-00-0	mainlib
551	L-(-)-Sorbose, pentakis(trimethylsilyl) ether, methyloxime (anti)	20.8343	199	635657	907	0-00-0	mainlib
552	2-(4-Ethoxyphenyl)-4-oxo-4H-chromen-3-yl 2,5-dichlorobenzenesulfonate	20.8399	283	1041401	508	0-00-0	nist_msms
553	Ethane	20.8496	50	447604	529	74-84-0	replib
554	Trimethyl(3,3-difluoro-2-propenyl)silane	20.8759	247	807878	528	40207-81-6	mainlib
555	L-(-)-Sorbose, pentakis(trimethylsilyl) ether, methyloxime (syn)	20.8967	324	47922	864	0-00-0	mainlib
556	D-(-)-Tagatose, pentakis(trimethylsilyl) ether, methyloxime (syn)	20.9245	103	475431934	867	0-00-0	mainlib
557	L-(-)-Sorbose, pentakis(trimethylsilyl) ether, methyloxime (syn)	20.9411	266	1164145	681	0-00-0	mainlib
558	Caffeine	20.9494	67	75464057	876	58-08-2	replib
559	Ethylenimine	20.9578	26	9652273	587	151-56-4	mainlib
560	d-Glucose, 2,3,4,5,6-pentakis-O-(trimethylsilyl)-, o-methyloxyme, (1E)-	20.9799	160	2819289	810	130405-10-6	replib
561	Val-Ile-Arg	20.9952	288	211049	403	0-00-0	nist_msms
562	Cinnamic acid, 3,5-dimethoxy-4-(trimethylsiloxy)-, trimethylsilyl ester	21.0105	368	192884	405	27750-80-7	replib
563	Silane, [[4-[1,2-bis[(trimethylsilyl)oxy]ethyl]-1,2-phenylene]bis(oxy)]bis[trimethyl-	21.0202	355	325782	521	56114-62-6	replib
564	d-Galactose, 2,3,4,5,6-pentakis-O-(trimethylsilyl)-, o-methyloxyme, (1E)-	21.0521	409	44584	907	128705-64-6	replib
565	D-Glucose, 6-O-?D-galactopyranosyl-, bis-O-(trimethylsilyl) deriv., cyclic tris(methylboronate)	21.0631	188	222006	444	72347-76-3	mainlib
566	6,7-Benzo-phenothiazine-5,5-dioxide	21.0826	281	1635298	534	1225-11-2	mainlib
567	Silane, tetramethyl-	21.1006	52	810208	794	75-76-3	replib
568	d-Galactose, 2,3,4,5,6-pentakis-O-(trimethylsilyl)-, o-methyloxyme, (1E)-	21.1089	66	3303050	893	128705-64-6	replib
569	d-Glucose, 2,3,4,5,6-pentakis-O-(trimethylsilyl)-, o-methyloxyme, (1Z)-	21.1242	355	373075	815	128705-73-7	mainlib
570	Silane, dimethyl-	21.163	406	274033	625	1111-74-6	mainlib
571	d-Glucose, 2,3,4,5,6-pentakis-O-(trimethylsilyl)-, o-methyloxyme, (1E)-	21.1741	205	288816080	862	130405-10-6	replib
572	d-Glucose, 2,3,4,5,6-pentakis-O-(trimethylsilyl)-, o-methyloxyme, (1Z)-	21.1893	201	9985059	692	128705-73-7	mainlib
573	Silanol, trimethyl-	21.2004	52	1879070	662	1066-40-6	replib
574	3-Methyl-1,2-diazirine	21.206	25	2357187	478	0-00-0	mainlib
575	L-Fucitol	21.2573	273	67385	547	13074-06-1	nist_msms
576	3,4-Dihydroxymandelic acid, ethyl ester, tri-TMS	21.267	355	262856	454	0-00-0	mainlib
577	4,4'-oxybis(methylene)bis(2,2,7,7-tetramethyl-3,6-dioxa-2,7-disilaoctane)	21.2864	275	663270	674	0-00-0	mainlib
578	Silane, dimethyl(1-phenylpropoxy)dodecyloxy-	21.3086	349	129668	562	0-00-0	mainlib
579	Silane, tetramethyl-	21.3585	52	869330	809	75-76-3	replib
580	L-(+)-Threose, tris(trimethylsilyl) ether, methyloxime (anti)	21.3682	369	37605	658	0-00-0	mainlib
581	d-Glucose, 2,3,4,5,6-pentakis-O-(trimethylsilyl)-, o-methyloxyme, (1Z)-	21.3849	205	102115953	916	128705-73-7	replib
582	Brompheniramine	21.3932	84	2039816	419	86-22-6	nist_msms
583	Silanol, trimethyl-	21.4029	52	1317436	661	1066-40-6	mainlib
584	Ethane	21.4167	28	60494460	736	74-84-0	replib
585	Coronene	21.4348	298	19775	438	191-07-1	mainlib
586	1-Pentanol, 4-(dibenzylamino)-5-phenyl-3-(p-tosylamino)-	21.4403	300	67410	454	0-00-0	mainlib
587	L-Lysine, N2,N6,N6-tris(trimethylsilyl)-, trimethylsilyl ester	21.4819	156	1726164	703	55429-07-7	mainlib
588	Ribitol, 1,2,3,4,5-pentakis-O-(trimethylsilyl)-	21.4875	303	17550	668	32381-53-6	replib
589	3(4H)-Dibenzofuranone, 4a,9b-dihydro-6-(6-hydroxy-m-tolyl)-8,9b-dimethyl-	21.5027	304	41326	367	21272-73-1	mainlib
590	d-Galactose, 2,3,4,5,6-pentakis-O-(trimethylsilyl)-, o-methyloxyme, (1E)-	21.5069	206	153089	777	128705-64-6	replib
591	Phe-Leu-Lys	21.5305	275	28196	619	0-00-0	nist_msms
592	1,3-Benzenediol, o-cyclopropanecarbonyl-o'-(thiophene-2-carbonyl)-	21.5471	288	71334	662	0-00-0	mainlib
593	Spiro[isoquinoline-1,2'-indene],1,2,3,4,2',3'-tetrahydro-6'-hydroxy-6,7,3',7'-tetramethoxy-2-methyl-1'-oxo-	21.5526	353	14426	391	0-00-0	mainlib
594	Silane, [[4-[1,2-bis[(trimethylsilyl)oxy]ethyl]-1,2-phenylene]bis(oxy)]bis[trimethyl-	21.5623	355	153603	587	56114-62-6	mainlib
595	d-Galactose, 2,3,4,5,6-pentakis-O-(trimethylsilyl)-, o-methyloxyme, (1E)-	21.5734	333	383841	781	128705-64-6	replib
596	Glycerol, tris(trimethylsilyl) ether	21.5929	244	483354	704	6787-10-06	replib
597	Ribitol, 1,2,3,4,5-pentakis-O-(trimethylsilyl)-	21.6053	393	19159	479	32381-53-6	replib
598	Ribitol, 1,2,3,4,5-pentakis-O-(trimethylsilyl)-	21.6317	309	12461	791	32381-53-6	replib
599	D-(+)-Xylose, tetrakis(trimethylsilyl) ether, trimethylsilyloxime (isomer 2)	21.6414	223	86457	471	0-00-0	mainlib
600	Benzo[a]selenolo[2,3-j]acridine	21.6469	333	128110	415	32644-64-7	mainlib
601	(Z)-Bis-1,2-(trimethylsilyloxy)ethylene	21.6608	374	276736	466	26327-98-0	mainlib
602	Serine, N,O-bis(trimethylsilyl)-, trimethylsilyl ester	21.6802	218	1005909	660	64625-17-8	mainlib
603	Trimethylsilyl 2-butoxyacetate	21.7052	235	26677	543	0-00-0	mainlib
604	L-Ascorbic acid, 2,3,5,6-tetrakis-O-(trimethylsilyl)-	21.7177	332	409733	739	55517-56-1	replib
605	2-Butyne, 1,4-dibromo-	21.726	256	27205	379	2219-66-1	mainlib
606	DL-3-Aminoisobutyric acid	21.7412	381	17072	841	144-90-1	nist_msms
607	Cinnamic acid, p-(trimethylsiloxy)-, trimethylsilyl ester	21.7565	293	751585	757	10517-30-3	mainlib
608	Silane, tetramethyl-	21.8022	49	62167	769	75-76-3	mainlib
609	Benzoic acid, 3,4,5-tris(trimethylsiloxy)-, trimethylsilyl ester	21.8133	361	794894	766	2078-17-3	mainlib
610	Benzoic acid, 3,4,5-tris(trimethylsiloxy)-, trimethylsilyl ester	21.8272	444	16004019	832	2078-17-3	mainlib
611	Dimethyl(isopropyl)silyloxycyclohexane	21.8438	52	407816	488	213737-69-0	mainlib
612	3-Methyl-1,2-diazirine	21.8535	40	1912045	696	0-00-0	mainlib
613	Benzo(a)acridine	21.9035	359	22590	399	225-11-6	replib
614	2,3,4-Trihydroxybutyric acid tetrakis(trimethylsilyl) deriv., (, (R*,R*)-)	21.9076	292	170141	548	38191-88-7	replib
615	Glucopyranose, pentakis-O-trimethylsilyl-	21.9257	204	4492766	864	0-00-0	mainlib
616	Ribitol, 1,2,3,4,5-pentakis-O-(trimethylsilyl)-	21.9465	361	193337	715	32381-53-6	replib
617	2,4,6-Trihydroxybenzoic acid, tetra-TMS	22.0019	443	53809	518	0-00-0	mainlib
618	2-Thiobarbituric acid, S-trimethylsilyl-, bis(trimethylsilyl) ether	22.0116	345	43120	491	0-00-0	mainlib
619	l-4,5-Dimethyl-3-(1-carboxyethyl)-?4)-thiazoline-2-thione	22.0213	394	7399.7	433	75624-96-3	mainlib
620	2-(4-Methoxyphenyl)-4-propyl-1, 9b-dihydro-5-oxa-3,3a-diazacyclopenta[a]naphtalene	22.0491	322	9542.4	424	0-00-0	mainlib
621	Trimethylsilyl [3-methoxy-4-(trimethylsilyloxy)phenyl]acetate	22.0643	187	5109	359	37148-61-1	replib
622	Methylphosphonic acid, bis[(dimethyl)(tert-butyl)silyl] ester	22.0782	374	8050.5	426	154660-12-5	replib
623	Heptasiloxane, hexadecamethyl-	22.0976	295	174982	724	541-01-5	mainlib
624	2-(2-Furoyl)-1-(furan-2-yl)-2(1H)-isoquinoline	22.1156	196	28725	365	0-00-0	mainlib
625	Phosphorothioic acid, O-(6-ethoxy-2-ethyl-4-pyrimidinyl) O,O-dimethyl ester	22.1309	384	7497.5	336	38260-54-7	replib
626	Benzeneacetic acid, ?3,4-tris[(trimethylsilyl)oxy]-, trimethylsilyl ester	22.1364	356	49264	513	37148-65-5	replib
627	Ribonic acid, 2,3,4,5-tetrakis-O-(trimethylsilyl)-, trimethylsilyl ester	22.1489	333	798300	785	57197-35-0	mainlib
628	Propanoic acid, 2,3-bis[(trimethylsilyl)oxy]-, trimethylsilyl ester	22.1545	415	12341	589	38191-87-6	mainlib
629	N,N,O-Tris-(trimethylsilyl)-4-aminomethylcyclohexane carboxylic acid	22.1725	174	45947	360	66434-49-9	mainlib
630	Ribitol, 1,2,3,4,5-pentakis-O-(trimethylsilyl)-	22.1836	288	52676	765	32381-53-6	replib
631	Ribitol, 1,2,3,4,5-pentakis-O-(trimethylsilyl)-	22.2002	429	5377.6	791	32381-53-6	replib
632	Diacenaphtho[1,2-b:1',2'-d]thiophene	22.2155	456	17764	341	203-42-9	replib
633	Ribonic acid, 2,3,4,5-tetrakis-O-(trimethylsilyl)-, trimethylsilyl ester	22.2363	333	207726	767	57197-35-0	mainlib
634	1,4:5,8-Dimethanonaphthalene-2,3-diol, 5,6,7,8,9,9-hexachloro-1,2,3,4,4a,5,8,8a-octahydro-, diacetate, (1?2?3?4?4a?5?8?8a?-	22.2446	447	17639	412	34408-22-5	mainlib
635	Benzoic acid, 2,6-bis(trimethylsiloxy)-, methyl ester	22.2557	297	208274	670	27798-57-8	mainlib
636	Nickel, bis(2-butyl-8-quinolinolato)-	22.2682	257	50413	351	30049-17-3	mainlib
637	Dihydrofolic acid	22.2793	156	52842	324	4033-27-6	nist_msms
638	4-[N-(2-Chlorophenyl)-N-methylamino]-2-methoxy-2a-(4-chlorophenyl)-1,2,2a,3-tetrahydroazeto(1,2-a)(1,5)-benzodiazepin-1-one	22.2945	358	30185	418	122503-55-3	mainlib
639	2-Keto-3-methylvaleric acid tbo-tms	22.3028	200	154957	506	0-00-0	mainlib
640	2,2',5',2''-Terthiophene, 5-nitro-	22.3153	293	130669	497	122845-17-4	mainlib
641	?L-Mannopyranose, 6-deoxy-1,2,3,4-tetrakis-O-(trimethylsilyl)-	22.3306	204	624874	614	55057-21-1	mainlib
642	Ribitol, 1,2,3,4,5-pentakis-O-(trimethylsilyl)-	22.3652	83	61992	757	32381-53-6	replib
643	L-(+)-Tartaric acid, bis(trimethylsilyl) ether, bis(trimethylsilyl) ester	22.3694	333	303210	728	0-00-0	mainlib
644	2-[2-[2-[2-[2-[2-(2-Methoxyethoxy)ethoxy]ethoxy]ethoxy]ethoxy]ethoxy]ethanol	22.3888	456	15235	474	0-00-0	mainlib
645	Prost-13-en-1-oic acid, 9-(methoxyimino)-11,15-bis[(trimethylsilyl)oxy]-, trimethylsilyl ester, (8.xi.,12.xi.)-	22.4013	146	122165	505	72150-30-2	mainlib
646	2-[(Trimethylsilyl)oxy]tetradecanoic acid, bis(trimethylsilyl) ester	22.4096	259	40791	516	0-00-0	mainlib
647	Acetamide, N,N-dimethyl-(4-phenyl)diphenyl-	22.4221	243	66855	455	72572-08-8	mainlib
648	Talose, 2,3,4,5,6-pentakis-O-(trimethylsilyl)-	22.4359	175	30170	573	56192-85-9	mainlib
649	D-Allofuranose, pentakis(trimethylsilyl) ether	22.4512	305	113019	681	0-00-0	mainlib
650	Silane, [bicyclo[4.2.0]octa-3,7-diene-7,8-diylbis(oxy)]bis[trimethyl-	22.4859	282	576164	577	36461-33-3	mainlib
651	2-Isopropyl-3-ketobutyrate, bis(O-trimethylsilyl)-	22.4942	273	68541	502	0-00-0	mainlib
652	Glutaric acid, monomethylester	22.5011	324	34803	362	1501-27-5	nist_msms
653	Butanedioic acid, 2,3-bis[(trimethylsilyl)oxy]-, bis(trimethylsilyl) ester, (R*,S*)-	22.5136	333	69737	481	38165-94-5	mainlib
654	Morphine	22.5233	286	18735	383	57-27-2	nist_msms
655	Benzoic acid, 2,4-bis[(trimethylsilyl)oxy]-, trimethylsilyl ester	22.5358	355	161948	495	10586-16-0	mainlib
656	1,3-Dithiolane, 2-benzyl-2-methyl-	22.5441	107	10277	341	20137-72-8	replib
657	Estra-1,3,5(10)-trien-17-one, 2,3,4-tris[(trimethylsilyl)oxy]-	22.576	341	51195	554	77904-52-0	mainlib
658	9-Hydrazinomethyl-1-phenyl-3,6-diazahomoadamantan-9-ol	22.594	270	17696	388	0-00-0	mainlib
659	Pymetrozin, tert-butyldimethylsilyl deriv.	22.6065	274	90018	423	0-00-0	mainlib
660	L-(+)-Tartaric acid, bis(trimethylsilyl) ether, bis(trimethylsilyl) ester	22.6426	333	394654	652	0-00-0	mainlib
661	Heptasiloxane, 1,1,3,3,5,5,7,7,9,9,11,11,13,13-tetradecamethyl-	22.6661	281	1652976	583	19095-23-9	mainlib
662	Bis-trimethylsilyl-?9-tetrahydrocannabinol acid b	22.6745	487	8288.8	325	77196-10-2	mainlib
663	2-Ethoxyethanol	22.6911	214	29870	434	110-80-5	nist_msms
664	Papaverine	22.7174	341	38055	379	58-74-2	nist_msms
665	Pentenoic acid, 4-[(trimethylsilyl)oxy]-, trimethylsilyl ester	22.7369	143	12306001	644	72101-11-2	mainlib
666	Octanoic acid, trimethylsilyl ester	22.7507	372	17130	587	55494-06-9	replib
667	Bis(trimethylsilyl)psilocin	22.7549	291	46110	471	55760-24-2	replib
668	Hexadecandioic acid, bis(tert-butyldimethylsilyl) ester	22.7771	280	40256	504	0-00-0	mainlib
669	Benzoic acid, 2,4-bis[(trimethylsilyl)oxy]-, trimethylsilyl ester	22.7965	146	54252	428	10586-16-0	replib
670	Sulfamethazine	22.8325	174	26420	514	57-68-1	nist_msms
671	2-Ketoisocaproic acid oxime, bis(trimethylsilyl)- deriv.	22.8367	200	688498	648	51621-80-8	replib
672	Nitroglycerin	22.8866	493	4881.3	392	55-63-0	replib
673	Androst-4-en-3-one, 17-(1-oxo-3-phenylpropoxy)-, (17?-	22.9102	214	4273.4	333	1255-49-8	replib
674	Morpholine, 4-[2,3,4,6-tetrakis-O-(trimethylsilyl)-?d-mannopyranosyl]-	22.9462	204	59766	393	72021-26-2	mainlib
675	N-Acetyl-D-glucosamine, tetrakis(trimethylsilyl) ether, methyloxime (anti)	22.9657	87	181897	766	0-00-0	mainlib
676	10,12,14-Nonacosatriynoic acid	22.9698	97	10047	361	0-00-0	mainlib
677	Leu-Asn	23.0003	245	12794	554	0-00-0	nist_msms
678	Citrazinic triTMS	23.0294	371	5936.6	389	0-00-0	mainlib
679	N-Formylglycine	23.0336	255	13705	579	2491-15-8	nist_msms
680	Maltitol	23.0572	327	27151	496	585-88-6	nist_msms
681	?Hydroxypyruvic acid, trimethylsilyl ether, trimethylsilyl ester	23.1126	442	19916	704	0-00-0	mainlib
682	D-Allofuranose, pentakis(trimethylsilyl) ether	23.1196	217	96948492	749	0-00-0	mainlib
683	?Hydroxypyruvic acid, trimethylsilyl ether, trimethylsilyl ester	23.1279	84	600498	708	0-00-0	mainlib
684	3-Methyl-1,2-diazirine	23.1473	25	223899	789	0-00-0	mainlib
685	Sinapic acid, tert-butyldimethylsilyl ether, tert-butyldimethylsilyl ester	23.1889	396	61881	476	0-00-0	mainlib
686	2-Butenedioic acid (E)-, bis(trimethylsilyl) ester	23.2	245	119095	467	17962-03-7	replib
687	Silane, tetramethyl-	23.2305	355	75762	510	75-76-3	mainlib
688	d-Galactose, 2,3,4,5,6-pentakis-O-(trimethylsilyl)-, o-methyloxyme, (1Z)-	23.243	319	2438754	858	128705-71-5	replib
689	trimethylsilyl 1-trimethylsilyl-5-trimethylsiloxy-3-(2-trimethylsilylamino)indolepropionate	23.2971	290	55119	595	69937-47-9	mainlib
690	Silane, diethylbutoxypentyloxy-	23.3193	217	365708	709	0-00-0	mainlib
691	Picolinyl 17-thia-stearate	23.3664	378	8247.6	399	0-00-0	mainlib
692	d-Galactose, 2,3,4,5,6-pentakis-O-(trimethylsilyl)-, o-methyloxyme, (1Z)-	23.383	319	225341	822	128705-71-5	replib
693	Heptasiloxane, hexadecamethyl-	23.3941	221	674184	702	541-01-5	mainlib
694	Octasiloxane, 1,1,3,3,5,5,7,7,9,9,11,11,13,13,15,15-hexadecamethyl-	23.4038	429	115374	559	19095-24-0	mainlib
695	1,3-Dioxolane-2-methanol	23.4108	261	20923	685	5694-68-8	mainlib
696	N,9-bis(Trimethylsilyl)-6-[(trimethylsilyl)oxy]-9H-purin-2-amine	23.4357	352	99501	480	0-00-0	mainlib
697	d-Galactose, 2,3,4,5,6-pentakis-O-(trimethylsilyl)-, o-methyloxyme, (1Z)-	23.4427	262	103549	839	128705-71-5	replib
698	1H-Indene-1,3(2H)-dione, 2,2-bis[(trimethylsilyl)oxy]-	23.4607	322	167374	570	95920-26-6	mainlib
699	Gluconic acid, ?lactone, 5-methoximine, tri(trimethylsilyl)-	23.494	174	37920	504	0-00-0	mainlib
700	d-Galactose, 2,3,4,5,6-pentakis-O-(trimethylsilyl)-, o-methyloxyme, (1Z)-	23.5009	319	685439	859	128705-71-5	replib
701	Lys-Cys	23.5273	185	12015	350	0-00-0	nist_msms
702	Trimethylsilyl 3,4-bis(trimethylsiloxy)cinnamate	23.5467	219	105880	718	10586-03-5	replib
703	d-Galactose, 2,3,4,5,6-pentakis-O-(trimethylsilyl)-, o-methyloxyme, (1Z)-	23.591	384	43709	686	128705-71-5	replib
704	3,8-Dioxa-2,9-disiladecane, 2,2,9,9-tetramethyl-5,6-bis[[(trimethylsilyl)oxy]methyl]-	23.6146	274	449364	602	74779-61-6	replib
705	N-Ethyl-2-amino-octadecan-1,3-diol butaneboronate	23.6313	395	33494	339	66237-72-7	mainlib
706	Chlortoluron	23.6992	241	7689.8	355	15545-48-9	nist_msms
707	[5-(5-Chloro-3,4-dimethyl-1H-pyrrol-2-ylmethylene)-3,4-dimethyl-5H-pyrrol-2-yl]-[5-(5-cyano-4,4,5-trimethyl-4,5-dihydro-3H-pyrrol-2-ylmethylene)-4,4-dimethylpyrrolidin-2-ylene]-acetic acid, tert.-butyl ester	23.7228	409	8632.7	479	0-00-0	mainlib
708	Trimethyl(3,3-difluoro-2-propenyl)silane	23.7436	221	64064	480	40207-81-6	mainlib
709	Ethyl 2,3,4,6-tetrakis-O-(trimethylsilyl)-D-glucopyranoside	23.7477	249	92615	750	0-00-0	mainlib
710	Phthalazine, 1-phenyl-	23.7602	346	23282	450	7188-22-9	mainlib
711	Acetyl-L-carnitine	23.7727	311	9297.7	511	3040-38-8	nist_msms
712	Glycoside, ?methyl-trtrakis-O-(trimethylsilyl)-	23.7977	235	806649	820	0-00-0	mainlib
713	Glycoside, ?methyl-trtrakis-O-(trimethylsilyl)-	23.8018	146	45590	612	0-00-0	mainlib
714	Codeine	23.8295	213	72655	340	76-57-3	nist_msms
715	Lyxose, tetra-(trimethylsilyl)-ether	23.8601	567	24511	557	73745-85-4	mainlib
716	Glycoside, ?methyl-trtrakis-O-(trimethylsilyl)-	23.8711	204	297602	668	0-00-0	mainlib
717	D-Xylopyranose, 1,2,3,4-tetrakis-O-(trimethylsilyl)-	23.8864	357	17038	654	55555-45-8	mainlib
718	1,3-Disila-2,4-diazacyclobutane,1,1,3,3-tetramethyl-2-(1,1-dimethyl-1-sila-2-azaethyl)-4-(1,1,3,3-tetrametyl-1,3-disila-2,4-dizabutyl)-	23.9044	261	16095	425	0-00-0	mainlib
719	Malonic acid, bis(2-trimethylsilylethyl ester	23.9197	156	13072	509	90744-45-9	mainlib
720	4-(1,3-Dioxolan-2-yl)-2(1H)-quinolinone	23.946	217	46135	648	15495-17-7	mainlib
721	N,O-Bis(trimethylsilyl)-5-(aminomethyl)isoxazol-3-ol	24.0223	243	19920	436	0-00-0	mainlib
722	Lycoxanthin	24.0445	192	11290	471	19891-74-8	mainlib
723	D-(+)-Ribono-1,4-lactone, tris(trimethylsilyl) ether	24.0542	117	131839	630	0-00-0	mainlib
724	2-Deoxy-galactopyranose, tetrakis(trimethylsilyl)	24.057	204	84198	682	0-00-0	mainlib
725	4-(Allylthio)-2-(4-methoxyphenyl)quinazoline	24.0916	348	5470.2	428	105251-01-2	mainlib
726	D-Erythro-Pentofuranose, 2-deoxy-1,3-bis-O-(trimethylsilyl)-, bis(trimethylsilyl) phosphate	24.136	227	129150	610	69688-43-3	mainlib
727	1,3:2,5-Dimethylene-l-rhamnitol	24.1956	71	61752	497	0-00-0	mainlib
728	Methanamine, N,N-di(2-trimethylsilyloxyethyl)-	24.2012	314	310888	532	76710-52-6	mainlib
729	Acetic acid, octyl ester	24.2067	112	47761	416	112-14-1	replib
730	Malonic acid, bis(2-trimethylsilylethyl ester	24.2428	249	24416	622	90744-45-9	mainlib
731	Glucopyranose, 1,2,3,4,6-pentakis-O-(trimethylsilyl)-, D-	24.2539	217	110639	505	19126-99-9	mainlib
732	Silane, tetramethyl-	24.2705	363	18278	497	75-76-3	replib
733	10-Undecenoic acid, trimethylsilyl ester	24.2844	117	232259	643	24338-09-8	replib
734	L-Tryptophan, N,1-bis(trimethylsilyl)-, trimethylsilyl ester	24.2996	202	2677781	873	55429-28-2	replib
735	Hexanoic acid	24.3329	468	6003.6	367	142-62-1	nist_msms
736	Tyr-Pro-Lys	24.3412	467	5689.3	439	0-00-0	nist_msms
737	Ethyl 2,3,4,6-tetrakis-O-(trimethylsilyl)-D-glucopyranoside	24.3509	204	174244	637	0-00-0	mainlib
738	Val-Val	24.3703	319	13064	470	3918-94-3	nist_msms
739	5H-Indeno[1,2-b]pyrazin-5-one, 7,8,9-tribromo-N,N'-diethyl-1,2,3,4-tetrahydro-6-(phenoxycarbonyl)-	24.3856	207	35400	398	0-00-0	mainlib
740	Glycoside, ?methyl-trtrakis-O-(trimethylsilyl)-	24.4022	204	692600	799	0-00-0	mainlib
741	Noraporphin-7-one, 4,5,6,6a-tetradehydro-2-hydroxy-1,3-dimethoxy-, acetate (ester)	24.4092	307	40485	434	5140-37-4	mainlib
742	2-Amino-4,6-pteridinediol	24.4244	112	15933	337	5979-01-01	replib
743	4-(2-Aminoethyl)benzenesulfonyl fluoride	24.4494	249	12942	510	0-00-0	nist_msms
744	5H-Indeno[1,2-b]pyrazin-5-one, 7,8,9-tribromo-N,N'-diethyl-1,2,3,4-tetrahydro-6-(phenoxycarbonyl)-	24.4716	183	4329.4	327	0-00-0	mainlib
745	L-Homoserine lactone	24.4841	214	10628	364	1192-20-7	nist_msms
746	Octadecanoic acid, trimethylsilyl ester	24.5021	117	278689	711	18748-91-9	replib
747	(Z)-Bis-1,2-(trimethylsilyloxy)ethylene	24.5062	315	7961	585	26327-98-0	mainlib
748	[2,2'-Binaphthalene]-8,8'-dicarbonitrile, 1,1'-dihydroxy-6,6',7,7'-tetramethoxy-3,3'-dimethyl-5,5'-bis(1-methylethyl)-	24.5257	217	52913	437	125366-92-9	mainlib
749	2,4-Imidazolidinedione, 5-[3,4-bis[(trimethylsilyl)oxy]phenyl]-3-methyl-5-phenyl-1-(trimethylsilyl)-	24.5783	214	26681	546	55517-85-6	mainlib
750	Heptasiloxane, hexadecamethyl-	24.5881	221	520626	692	541-01-5	mainlib
751	Mannose, 6-deoxy-2,3,4,5-tetrakis-O-(trimethylsilyl)-, L-	24.6033	204	177206	594	19127-15-2	mainlib
752	Arabinofuranose, 1,2,3,5-tetrakis-O-(trimethylsilyl)-	24.6227	144	9072.6	522	55399-49-0	mainlib
753	2-Quinolinecarboxylic acid, 4,8-bis[(trimethylsilyl)oxy]-, trimethylsilyl ester	24.6588	406	12408	678	55319-89-6	mainlib
754	L-(+)-Rhamnopyranose, tetrakis(trimethylsilyl) ether	24.6907	204	525717	627	0-00-0	mainlib
755	Ribitol, 1,2,3,4,5-pentakis-O-(trimethylsilyl)-	24.7073	290	1004218	700	32381-53-6	replib
756	Unknown 3	24.7129	114	36220	297	0-00-0	mainlib
757	Silane, (2-methoxyethoxy)trimethyl-	24.7239	469	7770.1	361	18173-74-5	mainlib
758	Ile-Ser	24.7628	241	4929.2	504	0-00-0	nist_msms
759	cis-13-Docosenoic acid, tert-butyldimethylsilyl ester	24.7725	395	29269	550	0-00-0	mainlib
760	N-?(tert-Butoxycarbonyl)-L-Alanine	24.7794	112	80496	635	15761-38-3	nist_msms
761	Ribitol, 1,2,3,4,5-pentakis-O-(trimethylsilyl)-	24.8085	259	18616	678	32381-53-6	replib
762	Mannose, 6-deoxy-2,3,4,5-tetrakis-O-(trimethylsilyl)-, L-	24.8182	204	244419	702	19127-15-2	mainlib
763	Gluconic acid, ?lactone, 5-methoximine, tri(trimethylsilyl)-	24.8557	174	123704	523	0-00-0	mainlib
764	Glycoside, ?methyl-trtrakis-O-(trimethylsilyl)-	24.8709	159	483248	705	0-00-0	mainlib
765	D-Erythro-Pentose, 2-deoxy-3,4-bis-O-(trimethylsilyl)-, O-methyloxime, 5-[bis(trimethylsilyl) phosphate]	24.9292	315	202354	566	55520-88-2	mainlib
766	Glycoside, ?methyl-trtrakis-O-(trimethylsilyl)-	24.9541	204	4446725	825	0-00-0	mainlib
767	Propanoic acid, 3-[[bis[(trimethylsilyl)oxy]phosphinyl]oxy]-2-[(trimethylsilyl)oxy]-, trimethylsilyl ester, (S)-	24.9652	387	72668	533	55622-45-2	mainlib
768	Silane, diethyloctyloxypropoxy-	24.9957	245	94896	585	0-00-0	mainlib
769	Flurazepam	25.0429	595	5051.1	348	17617-23-1	nist_msms
770	Propanoic acid, 3-[[bis[(trimethylsilyl)oxy]phosphinyl]oxy]-2-[(trimethylsilyl)oxy]-, trimethylsilyl ester, (S)-	25.0665	387	154968	671	55622-45-2	mainlib
771	Octane, 3,5-dimethyl-	25.0734	57	148575	466	15869-93-9	replib
772	DL-3-Methyl-2-butanol	25.09	183	15789	507	598-75-4	nist_msms
773	Threitol, 1,2,3,4-tetrakis-O-(trimethylsilyl)-, D-	25.1386	173	16065	474	32381-52-5	mainlib
774	(2R)-Butanedioic acid, 2-(1-ethoxy)ethoxy-, diethyl ester	25.1427	72	62959	477	0-00-0	mainlib
775	Ethyl 2,3,4,6-tetrakis-O-(trimethylsilyl)-D-glucopyranoside	25.1483	204	247461	754	0-00-0	mainlib
776	4-Pyrenamine	25.1718	259	19348	416	17075-03-5	mainlib
777	Gluconic acid, ?lactone, 5-methoximine, tri(trimethylsilyl)-	25.237	73	28454829	647	0-00-0	mainlib
778	1-Dimethyl(isopropyl)silyloxypropane	25.2412	30	379470	518	0-00-0	mainlib
779	Zirconium acetylacetonate	25.2731	387	39031	450	17501-44-9	replib
780	Benzene, 1,1'-(1,1,2,2,3,3-hexafluoro-1,3-propanediyl)bis[2,3,4,5,6-pentafluoro-	25.3188	71	57029	406	25078-75-5	mainlib
781	[5-(5-Chloro-3,4-dimethyl-1H-pyrrol-2-ylmethylene)-3,4-dimethyl-5H-pyrrol-2-yl]-[5-(5-cyano-4,4,5-trimethyl-4,5-dihydro-3H-pyrrol-2-ylmethylene)-4,4-dimethylpyrrolidin-2-ylene]-acetic acid, tert.-butyl ester	25.3493	146	6168.3	393	0-00-0	mainlib
782	Hydantoin, 5-benzylidene-2-thio-	25.3701	204	108950	457	583-46-0	mainlib
783	1,3-Dioxolane-2-methanol	25.3826	87	16307	544	5694-68-8	mainlib
784	Ribitol, 1,2,3,4,5-pentakis-O-(trimethylsilyl)-	25.4228	393	8971.4	483	32381-53-6	replib
785	D-(+)-Galacturonic acid, O-pentakis(trimethylsilyl) deriv.	25.4949	204	4117031	779	0-00-0	mainlib
786	?Pentamethylcyclopentadienyl-ethylisonitril-(N,N,N',N'-tetramethylethin-1,2-diamin)-molybdaeniodid	25.5033	468	2528.8	474	0-00-0	mainlib
787	Ribitol, 1,2,3,4,5-pentakis-O-(trimethylsilyl)-	25.5504	172	125209	679	32381-53-6	replib
788	Ribitol, 1,2,3,4,5-pentakis-O-(trimethylsilyl)-	25.5573	433	68705	664	32381-53-6	replib
789	Ribitol, 1,2,3,4,5-pentakis-O-(trimethylsilyl)-	25.5698	262	192742	760	32381-53-6	replib
790	DL-Ornithine, N,N,N'-tris(trimethylsilyl)-, trimethylsilyl ester	25.574	86	69504	401	0-00-0	mainlib
791	17-(1,5-Dimethylhexyl)-10,13-dimethyl-3-styrylhexadecahydrocyclopenta[a]phenanthren-2-one	25.6558	164	16249	415	0-00-0	mainlib
792	9-Decenoic Acid	25.6724	153	89450	487	14436-32-9	nist_msms
793	?D-(+)-Xylopyranose, tetrakis(trimethylsilyl) ether	25.714	91	6165764	720	0-00-0	mainlib
794	Butane-1-sulfonic acid (3-methyl-4-oxo-3,4-dihydroquinazolin-6-yl)amide	25.7223	174	55063	370	0-00-0	mainlib
795	Pentanedioic acid, 3-methyl-3-[(trimethylsilyl)oxy]-, bis(trimethylsilyl) ester	25.7348	273	20397	331	55590-95-9	replib
796	d-Arabinal	25.7639	153	167671	522	496-61-7	mainlib
797	2-Butenedioic acid (Z)-, bis(trimethylsilyl) ester	25.7709	245	70408	441	23508-82-9	replib
798	Ribitol, 1,2,3,4,5-pentakis-O-(trimethylsilyl)-	25.8361	262	36171	745	32381-53-6	replib
799	Heptasiloxane, hexadecamethyl-	25.8485	221	522671	737	541-01-5	mainlib
800	Ethyl 2,3,4,6-tetrakis-O-(trimethylsilyl)-D-glucopyranoside	25.8874	159	129586	720	0-00-0	mainlib
801	Pentonic acid, 2-deoxy-3,5-bis-O-(trimethylsilyl)-, ?lactone	25.9026	259	23002	571	74742-34-0	mainlib
802	Ribitol, 1,2,3,4,5-pentakis-O-(trimethylsilyl)-	25.9095	84	10080	705	32381-53-6	replib
803	Ribitol, 1,2,3,4,5-pentakis-O-(trimethylsilyl)-	25.9151	307	30885	600	32381-53-6	replib
804	Glycoside, ?methyl-trtrakis-O-(trimethylsilyl)-	25.965	153	129342	736	0-00-0	mainlib
805	?D-Glucopyranose, 6-O-methyl-1,2,3,4-tetrakis-O-(trimethylsilyl)-	25.9761	247	20230	423	55515-35-0	mainlib
806	[5-(5-Chloro-3,4-dimethyl-1H-pyrrol-2-ylmethylene)-3,4-dimethyl-5H-pyrrol-2-yl]-[5-(5-cyano-4,4,5-trimethyl-4,5-dihydro-3H-pyrrol-2-ylmethylene)-4,4-dimethylpyrrolidin-2-ylene]-acetic acid, tert.-butyl ester	26.0094	187	9299.6	537	0-00-0	mainlib
807	5-Methyluridine, tris(trimethylsilyl) deriv.	26.0205	259	346407	727	0-00-0	mainlib
808	1-Iodo-2-methylundecane	26.0565	57	107414	570	73105-67-6	mainlib
809	D-Xylopyranose, 2,3,4-tris-O-(trimethylsilyl)-, bis(trimethylsilyl) phosphate	26.0843	318	49346	564	69688-47-7	replib
810	Ethyl 2,3,4,6-tetrakis-O-(trimethylsilyl)-D-glucopyranoside	26.155	204	108055	678	0-00-0	mainlib
811	Ribitol, 1,2,3,4,5-pentakis-O-(trimethylsilyl)-	26.2229	217	140227	625	32381-53-6	replib
812	7,8-Epoxylanostan-11-ol, 3-acetoxy-	26.2354	230	8695.4	377	0-00-0	mainlib
813	2-Butenedioic acid (Z)-, bis(trimethylsilyl) ester	26.2423	245	206825	617	23508-82-9	replib
814	Pregn-4-ene-3,20-dione, 11,17-bis[(trimethylsilyl)oxy]-, bis(O-methyloxime), (11?-	26.3547	114	33827	507	57305-37-0	mainlib
815	Ribitol, 1,2,3,4,5-pentakis-O-(trimethylsilyl)-	26.3685	73	16790515	669	32381-53-6	replib
816	Uridine, tetra(trimethylsilyl)-	26.4185	224	61040	596	0-00-0	mainlib
817	Galactopyranose, 1,2,3,4,6-pentakis-O-(trimethylsilyl)-, ?d-	26.4878	261	14981	490	1769-00-2	replib
818	.psi.,.psi.-Carotene, 1,1',2,2'-tetrahydro-1,1'-dimethoxy-	26.5072	259	73568	434	13833-01-7	mainlib
819	D-(-)-Tagatofuranose, pentakis(trimethylsilyl) ether (isomer 2)	26.5543	217	201553	623	0-00-0	mainlib
820	Prostaglandin D(2), O,O'-bis(trimethylsilyl)-, trimethylsilyl ester	26.5682	187	15587	355	0-00-0	mainlib
821	Mannose, 6-deoxy-2,3,4,5-tetrakis-O-(trimethylsilyl)-, L-	26.6029	112	14220	539	19127-15-2	replib
822	?D-(+)-Talopyranose, pentakis(trimethylsilyl) ether	26.6154	245	42968	612	0-00-0	mainlib
823	Silane, tetramethyl-	26.6708	314	16293	489	75-76-3	replib
824	Ethyl 2,3,4,6-tetrakis-O-(trimethylsilyl)-D-glucopyranoside	26.6847	321	48808	746	0-00-0	mainlib
825	L-Asparagine	26.7083	126	19772	341	70-47-3	nist_msms
826	Glycoside, ?methyl-trtrakis-O-(trimethylsilyl)-	26.7291	103	835950	771	0-00-0	mainlib
827	Pyrido[3,4-d]pyrimidine-2,4(1H,3H)-dione, 6,8-dimethyl-	26.7679	146	16231	405	22389-87-3	mainlib
828	Ethyl 5-bromo-4-chloro-2-hydroxy-3-methylbenzoate tms	26.7998	321	9584.2	354	0-00-0	mainlib
829	Glycoside, ?methyl-trtrakis-O-(trimethylsilyl)-	26.8053	261	144952	773	0-00-0	mainlib
830	1,5-Anhydro-D-sorbitol, tetrakis(trimethylsilyl) ether	26.8164	260	13112	656	0-00-0	mainlib
831	Silanol, trimethyl-, formate	26.8303	105	119636	463	18243-21-5	mainlib
832	Ethyl 2,3,4,6-tetrakis-O-(trimethylsilyl)-D-glucopyranoside	26.8636	361	61427	598	0-00-0	mainlib
833	D-Arabino-Hexonic acid, 3-deoxy-2,5,6-tris-O-(trimethylsilyl)-, ?lactone	26.8747	183	14445	457	33648-66-7	mainlib
834	Uridine, 2',3',5'-tris-O-(trimethylsilyl)-	26.9759	259	26896	501	10457-16-6	replib
835	L-(-)-Sorbose, pentakis(trimethylsilyl) ether, methyloxime (anti)	26.9967	103	350863	565	0-00-0	mainlib
836	Lyxose, tetra-(trimethylsilyl)-ether	27.0064	173	38496	528	73745-85-4	mainlib
837	Arg-Trp	27.03	55	109375	472	25615-38-7	nist_msms
838	Mannose, 6-deoxy-2,3,4,5-tetrakis-O-(trimethylsilyl)-, L-	27.066	204	521059	720	19127-15-2	mainlib
839	Ethyl 2,3,4,6-tetrakis-O-(trimethylsilyl)-D-glucopyranoside	27.1284	160	15885	610	0-00-0	mainlib
840	Ribitol, 1,2,3,4,5-pentakis-O-(trimethylsilyl)-	27.1728	57	155586	512	32381-53-6	replib
841	?D-Glucopyranose, 1,2,3,4,6-pentakis-O-(trimethylsilyl)-	27.1964	245	86420	766	2775-90-8	mainlib
842	3-Pyridinecarboxylic acid, 2,7,10-tris(acetyloxy)-1,1a,2,3,4,6,7,10,11,11a-decahydro-1,1,3,6,9-pentamethyl-4-oxo-4a,7a-epoxy-5H-cyclopenta[a]cyclopropa[f]cycloundecen-11-yl ester, [1aR-(1aR*,2R*,3S*,4aR*,6S*,7S*,7aS*,8E,10R*,11R*,11aS*)]-	27.2255	263	11828	321	51906-00-4	mainlib
843	Glycoside, ?methyl-trtrakis-O-(trimethylsilyl)-	27.2602	219	214072	639	0-00-0	mainlib
844	1,5-Anhydro-D-sorbitol, tetrakis(trimethylsilyl) ether	27.2934	259	110250	674	0-00-0	mainlib
845	2-Deoxy-galactopyranose, tetrakis(trimethylsilyl)	27.3101	175	87202	728	0-00-0	mainlib
846	Heptasiloxane, hexadecamethyl-	27.3517	221	506070	761	541-01-5	mainlib
847	2-Furanacetaldehyde, tetrahydro-?3,4,5-tetrakis[(trimethylsilyl)oxy]-	27.3739	69	106622	637	74685-70-4	mainlib
848	Hexopyranose, 1,2,3,4,6-pentakis-O-(trimethylsilyl)-	27.3891	361	100446	581	55521-15-8	mainlib
849	4-Pyrenamine	27.4266	345	10657	326	17075-03-5	mainlib
850	Methamfetamine-D5	27.4529	121	7431.5	415	60124-88-1	nist_msms
851	4H-1-Benzopyran-4-one, 2-(3,4-dimethoxyphenyl)-5-hydroxy-3,6,7-trimethoxy-	27.5597	387	16538	444	479-90-3	mainlib
852	(Methoxymethyl)trimethylsilane	27.5763	179	62116	435	14704-14-4	replib
853	9-Desoxo-9x-hydroxy-7-ketoingol 3,8,9,12-tetraacetate	27.6124	259	14046	358	0-00-0	mainlib
854	Ribitol, 1,2,3,4,5-pentakis-O-(trimethylsilyl)-	27.6373	172	17323	697	32381-53-6	replib
855	Ethyl 2,3,4,6-tetrakis-O-(trimethylsilyl)-D-glucopyranoside	27.6595	204	2558811	806	0-00-0	mainlib
856	2-(16-Acetoxy-11-hydroxy-4,8,10,14-tetramethyl-3-oxohexadecahydrocyclopenta[a]phenanthren-17-ylidene)-6-methyl-hept-5-enoic acid, methyl ester	27.6789	155	119577	376	0-00-0	mainlib
857	trans-3-Hexen-1-ol, trimethylsilyl ether	27.6928	83	70312	446	0-00-0	mainlib
858	Benzoic acid, 4-[(tert-butyldimethylsilyl)oxy]-, tert-butyldimethylsilyl ester	27.7108	309	23435	487	78324-14-8	mainlib
859	1,5-Diaminonaphthalene	27.7399	158	20637	433	2243-62-1	nist_msms
860	Hydroquinone-?tetrakis(O-trimethylsilyl)-d-glucopyranoside	27.8176	254	60742	542	0-00-0	mainlib
861	Butane, 1,2,3-tris(trimethylsiloxy)-	27.8703	117	446332	645	33581-76-9	mainlib
862	Acetyl-L-carnitine	27.8869	85	34446	362	3040-38-8	nist_msms
863	Copper, [2,8,12,18-tetraethyl-3,7,13,17-tetramethyl-21H,23H-porphinato(2-)-N21,N22,N23,N24]-, (SP-4-1)-	27.9133	230	30786	502	14055-18-6	mainlib
864	D-(-)-Fructofuranose, pentakis(trimethylsilyl) ether (isomer 2)	27.9216	259	29497	501	0-00-0	mainlib
865	4-Isopropylphenol, trifluoroacetate	27.9798	109	43460	458	0-00-0	mainlib
866	l-Leucine, N-butoxycarbonyl-, tetradecyl ester	28.0325	186	307583	474	0-00-0	mainlib
867	1,2,4-Thiadiazole, 5-hydrazino-3-methyl-	28.0409	174	7602.5	336	38362-20-8	mainlib
868	Butyric acid	28.0589	220	23385	337	107-92-6	nist_msms
869	L-Homoserine lactone	28.0672	568	5349.1	304	1192-20-7	nist_msms
870	D-Xylopyranose, 1,2,3,4-tetrakis-O-(trimethylsilyl)-	28.0935	204	1349095	728	55555-45-8	mainlib
871	Silane, [1-(5-ethenyltetrahydro-5-methyl-2-furanyl)-1-methylethoxy]trimethyl-, cis-	28.1019	131	709396	594	57428-80-5	mainlib
872	3-(1-Ethoxy-ethoxy)-butan-1-ol	28.1241	169	187441	426	82614-87-7	mainlib
873	Diphosphine, 1,2-bis[2-[bis(1,1-dimethylethyl)phosphino]ethyl]-1,2-bis(1,1-dimethylethyl)-	28.1351	71	142462	345	107783-61-9	mainlib
874	Unknown 4	28.1407	335	4497	282	0-00-0	mainlib
875	N-Acetylputrescine	28.2045	114	103321	666	5699-41-2	nist_msms
876	Silane, tetramethyl-	28.2267	331	4322.5	420	75-76-3	replib
877	7-Amino-2-methyl-3-?d-ribofuranosylpyrazolo[4,3-d]pyrimidine	28.2322	178	56466	407	0-00-0	mainlib
878	8-Quinolinamine, N-(trimethylsilyl)-6-[(trimethylsilyl)oxy]-	28.2807	289	51740	459	36972-87-9	mainlib
879	1,5-Anhydro-D-sorbitol, tetrakis(trimethylsilyl) ether	28.3348	160	110236	609	0-00-0	mainlib
880	?D-(+)-Xylopyranose, tetrakis(trimethylsilyl) ether	28.382	217	2627870	825	0-00-0	mainlib
881	N-1-Naphthyl-N'-4-[N-aziridyl]butylurea	28.4887	65	18393	337	0-00-0	mainlib
882	D-Xylopyranose, 1,2,3,4-tetrakis-O-(trimethylsilyl)-	28.4943	217	2177065	795	55555-45-8	mainlib
883	tert-Butyl-[2-(2-ethoxyethoxy)ethoxy]dimethylsilane	28.5151	225	50357	479	0-00-0	mainlib
884	Opipramol	28.5234	363	6575	310	315-72-0	replib
885	3,6,9-Trioxaundecanedioic acid	28.5803	423	6744.9	389	13887-98-4	nist_msms
886	Ethane	28.6954	28	5909829	618	74-84-0	replib
887	?Hydroxypyruvic acid, trimethylsilyl ether, trimethylsilyl ester	28.7189	49	145065	662	0-00-0	mainlib
888	Thymol-?d-glucopyranoside, tetrakis(O-trimethylsilyl)-	28.7578	217	150658214	749	0-00-0	mainlib
889	?D-Galactopyranoside, methyl 2,3-bis-O-(trimethylsilyl)-, cyclic butylboronate	28.7661	284	289278	498	56211-10-0	mainlib
890	Thr-Leu-Lys	28.7772	84	1505233	463	0-00-0	nist_msms
891	Silanol, trimethyl-	28.7841	50	370044	694	1066-40-6	replib
892	Ethane	28.8021	28	108286388	696	74-84-0	replib
893	1,1,4-Butanetricarboxylic acid, 4-(acetylamino)-, 4-[2,6-bis(1,1-dimethylethyl)-4-methoxyphenyl] 1,1-dimethyl ester	28.8451	236	78909	504	113719-15-6	mainlib
894	[1,1'-Biphenyl-3-ol], 6-chloro-	28.8867	553	7084.3	663	21345-13-1	mainlib
895	Silane, diethyldihexyloxy-	28.9588	351	5110.5	593	0-00-0	mainlib
896	Allyltriphenylsilane	28.9671	160	113570	577	18752-21-1	mainlib
897	D-Xylopyranose, 1,2,3,4-tetrakis-O-(trimethylsilyl)-	28.9782	204	160161	748	55555-45-8	mainlib
898	Ribitol, 1,2,3,4,5-pentakis-O-(trimethylsilyl)-	29.0878	284	104431	599	32381-53-6	replib
899	1,5-Anhydro-D-sorbitol, tetrakis(trimethylsilyl) ether	29.0989	259	217868	705	0-00-0	mainlib
900	1,5-cis,8-cis-Undecatriene-3,7-diol bis(trimethylsilyl)ether	29.1322	268	8240.5	571	69948-50-1	mainlib
901	2H-Indol-2-one, 1,3-dihydro-3,3-bis(4-hydroxy-3-methylphenyl)-	29.171	345	15510	360	47465-97-4	mainlib
902	5H-Indeno[1,2-b]pyrazin-5-one, 7,8,9-tribromo-N,N'-diethyl-1,2,3,4-tetrahydro-6-(phenoxycarbonyl)-	29.1904	193	7652.6	406	0-00-0	mainlib
903	Ethane	29.3013	26	151511	793	74-84-0	replib
904	1,5-Anhydro-D-sorbitol, tetrakis(trimethylsilyl) ether	29.3402	217	124305031	767	0-00-0	mainlib
905	3,8-Dioxa-2,9-disiladec-5-ene, 2,2,9,9-tetramethyl-, (E)-	29.3582	30	1650082	633	53326-59-3	mainlib
906	Ethane	29.3707	26	1430323	501	74-84-0	replib
907	Germacyclopentane, 1-butyl-1-[2-(triethylgermyl)ethyl]-	29.6646	259	76471	388	56438-27-8	mainlib
908	Malonic acid, bis(2-trimethylsilylethyl ester	29.6785	355	258385	713	90744-45-9	mainlib
909	Glycoside, ?methyl-trtrakis-O-(trimethylsilyl)-	29.6841	361	507842	746	0-00-0	mainlib
910	2-Methyl-3-hexanol	29.7187	98	32950	329	617-29-8	nist_msms
911	4-Diethylaminophenyl isothiocyanate	29.874	253	11991	347	84381-54-4	mainlib
912	D-(+)-Ribono-1,4-lactone, tris(trimethylsilyl) ether	29.8893	259	7046165	743	0-00-0	mainlib
913	1,5-Anhydro-D-sorbitol, tetrakis(trimethylsilyl) ether	29.9683	321	38747	624	0-00-0	mainlib
914	D-Allofuranose, pentakis(trimethylsilyl) ether	29.9766	318	679747	694	0-00-0	mainlib
915	Hexopyranose, 1,2,3,4,6-pentakis-O-(trimethylsilyl)-	30.1611	361	103593	456	55521-15-8	mainlib
916	Ethyl 2,3,4,6-tetrakis-O-(trimethylsilyl)-D-glucopyranoside	30.1694	117	257352	643	0-00-0	mainlib
917	Dodecamethylpentasiloxane	30.2054	207	24468	540	141-63-9	nist_msms
918	5H-Indeno[1,2-b]pyrazin-5-one, 7,8,9-tribromo-N,N'-diethyl-1,2,3,4-tetrahydro-6-(phenoxycarbonyl)-	30.2151	298	3776.2	355	0-00-0	mainlib
919	1,2-Dihydroxyanthraquinone, O,O'-bis(trimethylsilyl)-	30.3081	369	5429.3	467	7336-61-0	mainlib
920	D-(+)-Ribono-1,4-lactone, tris(trimethylsilyl) ether	30.4051	160	444868	666	0-00-0	mainlib
921	?D-Galactopyranoside, methyl 2,3-bis-O-(trimethylsilyl)-, cyclic phenylboronate	30.4162	205	270164	364	56211-20-2	mainlib
922	Trp-Arg	30.4412	361	197796	649	0-00-0	nist_msms
923	Methapyrilene	30.4675	137	41418	516	91-80-5	nist_msms
924	D-Arabinopyranose, tetrakis(trimethylsilyl) ether (isomer 2)	30.5077	433	115653	748	0-00-0	mainlib
925	1,4-Bis-(benzoxazol-2-yl)naphthalene	30.5854	361	197131	444	0-00-0	mainlib
926	Silane, tetramethyl-	30.7033	27	715181	794	75-76-3	mainlib
927	Galactopyranose, 1,2,3,4,6-pentakis-O-(trimethylsilyl)-, ?d-	30.7532	191	158097369	738	1769-00-2	replib
928	3,8-Dioxa-2,9-disiladec-5-ene, 2,2,9,9-tetramethyl-, (E)-	30.7615	84	1012473	740	53326-59-3	mainlib
929	Propane	30.7781	38	269158	560	74-98-6	replib
930	Ethane	30.7906	26	3179072	780	74-84-0	replib
931	Silane, tetramethyl-	30.871	361	171902	612	75-76-3	replib
932	Heptalene, 7,7'-dihydro-6,6'-bis(trimethylsilyl)methyl-	30.9099	280	1171715	587	0-00-0	mainlib
933	Butanoic acid, 2-(pentafluoropropionylamino)-, isopropyl ester, D-	31.0055	369	52795	446	0-00-0	mainlib
934	Trimethyl(3,3-difluoro-2-propenyl)silane	31.0347	297	7424.4	409	40207-81-6	mainlib
935	9H-Fluorene, 2,7-dibromo-	31.0416	324	104467	367	16433-88-8	mainlib
936	Zirconium, dichloro-[dimethylbis(2-methyl-3H-benz[e]indenyl)silane]	31.1442	132	86304	472	0-00-0	mainlib
937	?D-(+)-Xylopyranose, tetrakis(trimethylsilyl) ether	31.2135	191	2052705	791	0-00-0	mainlib
938	4-Norlanosta-17(20),24-diene-11,16-diol-21-oic acid, 3-oxo-16,21-lactone	31.2302	185	9551.8	373	0-00-0	mainlib
939	Mannonic acid, 2,3,5,6-tetrakis-O-(trimethylsilyl)-, lactone	31.2399	362	16376	472	55515-30-5	mainlib
940	Glycerol 1-myristate	31.3245	400	11599	492	1330-67-2	nist_msms
941	1,3-Dioxolane-2-methanol	31.4091	73	1365206	586	5694-68-8	mainlib
942	Cyano(5-{5-[5-(5-cyano-3,4-dimethylpyrrol-2-ylidenemethyl)-3,4-dimethyl-1H-pyrrol-2-ylmethylene]-4,4-dimethyl-4,5-dihydro-3H-pyrro-2-ylmethylene}-4,4-dimethylpyrrolidin-2-ylene]-acetic acid, tert.-butyl ester	31.4146	160	14170	518	0-00-0	mainlib
943	?DL-Lyxopyranose, 1,2,3,4-tetrakis-O-(trimethylsilyl)-	31.4215	204	45241	414	56271-66-0	mainlib
944	D-Xylose, tetrakis(trimethylsilyl)-	31.642	204	94682	681	18623-22-8	replib
945	Ribitol, 1,2,3,4,5-pentakis-O-(trimethylsilyl)-	31.6864	319	11715	510	32381-53-6	replib
946	Carda-16,20(22)-dienolide, 3-[(6-deoxy-3,4-O-methylenehexopyranos-2-ulos-1-yl)oxy]-7,8-epoxy-11,14-dihydroxy-12-oxo-, (3?5?7?11?-	31.7197	236	38866	439	38945-72-1	mainlib
947	N-(Trifluoroacetyl)-N,O,O',O''-tetrakis(trimethylsilyl)norepinephrine	31.8001	355	72426	514	0-00-0	mainlib
948	1,1,1,3,5,5,7,7,7-Nonamethyl-3-(trimethylsiloxy)tetrasiloxane	31.8348	370	42621	475	38146-99-5	mainlib
949	Heptasiloxane, hexadecamethyl-	31.8542	221	435436	661	541-01-5	mainlib
950	Ethyl 2,3,4,6-tetrakis-O-(trimethylsilyl)-D-glucopyranoside	31.911	160	155017	732	0-00-0	mainlib
951	dl-Homocysteine	31.9582	486	15046	341	454-29-5	nist_msms
952	Glycerol, tris(trimethylsilyl) ether	32.0622	297	107981	566	6787-10-06	replib
953	Lyxose, tetra-(trimethylsilyl)-ether	32.083	217	359300	584	73745-85-4	mainlib
954	Thymol-?d-glucopyranoside, tetrakis(O-trimethylsilyl)-	32.0969	361	241309	550	0-00-0	mainlib
955	Prost-13-en-1-oic acid, 9-(methoxyimino)-11,15-bis[(trimethylsilyl)oxy]-, trimethylsilyl ester, (8.xi.,12.xi.)-	32.1204	356	23666	443	72150-30-2	mainlib
956	Zirconium, dichloro-[dimethylbis(2-methyl-3H-benz[e]indenyl)silane]	32.2064	219	39941	420	0-00-0	mainlib
957	1-Methyl-3-?d-ribofuranosylpyrazolo[4,3-d]pyrimidin-7-one	32.4823	179	20998	434	74024-59-2	mainlib
958	2,4-Imidazolidinedione, 5-[3,4-bis[(trimethylsilyl)oxy]phenyl]-3-methyl-5-phenyl-1-(trimethylsilyl)-	32.5087	205	51431	571	55517-85-6	mainlib
959	Benzenehexacarboxylic acid, hexamethyl ester	32.7389	395	9522.6	568	6237-59-8	mainlib
960	Propanetriol, 2-methyl-, tris-O-(trimethylsilyl)-	32.8845	345	1043738	611	0-00-0	mainlib
961	[2-(4-methylphenyl)-[benzo(f)(1-nickela-2,3-diazaindene)]]-cyclopentadienyl	32.915	368	110973	421	0-00-0	mainlib
962	Propanetriol, 2-methyl-, tris-O-(trimethylsilyl)-	32.9968	401	310889	566	0-00-0	mainlib
963	Erythro-Pentonic acid, 2-deoxy-3,4,5-tris-O-(trimethylsilyl)-, trimethylsilyl ester	33.0037	361	73099	588	74742-30-6	mainlib
964	Benzoic acid, 2,6-bis(trimethylsiloxy)-, methyl ester	33.1105	298	30062	858	27798-57-8	mainlib
965	Ribitol, 1,2,3,4,5-pentakis-O-(trimethylsilyl)-	33.2131	361	35809	539	32381-53-6	replib
966	N-(Trifluoroacetyl)-N,O,O',O''-tetrakis(trimethylsilyl)norepinephrine	33.2589	356	130454	707	0-00-0	mainlib
967	Ethyl 2,3,4,6-tetrakis-O-(trimethylsilyl)-D-glucopyranoside	33.3615	204	112203	574	0-00-0	mainlib
968	Diethyl phthalate	33.3684	217	15531	663	84-66-2	nist_msms
969	Trioctylmethylammonium cation	33.4281	368	17632	780	0-00-0	nist_msms
970	Ribitol, 1,2,3,4,5-pentakis-O-(trimethylsilyl)-	33.5015	332	42115	606	32381-53-6	replib
971	1,2-Benzenediol, 4-(2-amino-1-hydroxyethyl)-, tetrakis(trimethylsilyl) deriv., (R)-	33.6014	280	13013	383	56145-09-6	mainlib
972	D-Arabinose, tetrakis(trimethylsilyl)-	33.7803	191	42661	514	18622-97-4	mainlib
973	2-Trimethylsilyloxyethyltrimethylsilylsulfonate	34.0118	345	4486144	565	0-00-0	mainlib
974	2-(16-Acetoxy-11-hydroxy-4,8,10,14-tetramethyl-3-oxohexadecahydrocyclopenta[a]phenanthren-17-ylidene)-6-methyl-hept-5-enoic acid, methyl ester	34.0202	143	586341	608	0-00-0	mainlib
975	Tungsten, dicarbonyl-(?4-2-methylenecycloheptanone)[1,2-bis(dimethylphosphino)ethane]	34.3724	456	25389	591	0-00-0	mainlib
976	Uridine, 2',3',5'-tris-O-(trimethylsilyl)-	34.6289	320	4909.7	425	10457-16-6	mainlib
977	Thymol-?d-glucopyranoside, tetrakis(O-trimethylsilyl)-	34.6636	361	442186	588	0-00-0	mainlib
978	?Hydroxypyruvic acid, trimethylsilyl ether, trimethylsilyl ester	34.6941	73	19370092	652	0-00-0	mainlib
979	Ethanaminium, N-[4-[bis[4-(diethylamino)phenyl]methylene]-2,5-cyclohexadien-1-ylidene]-N-ethyl-	34.7315	456	464207	473	2390-59-2	nist_msms
980	Rhodoxanthin	34.7551	443	6022.3	566	116-30-3	mainlib
981	Mannose, 6-deoxy-2,3,4,5-tetrakis-O-(trimethylsilyl)-, L-	35.2321	308	35817	594	19127-15-2	mainlib
982	Heptasiloxane, hexadecamethyl-	35.3999	221	355372	653	541-01-5	mainlib
983	3-Pyridinecarboxylic acid, 2,7,10-tris(acetyloxy)-1,1a,2,3,4,6,7,10,11,11a-decahydro-1,1,3,6,9-pentamethyl-4-oxo-4a,7a-epoxy-5H-cyclopenta[a]cyclopropa[f]cycloundecen-11-yl ester, [1aR-(1aR*,2R*,3S*,4aR*,6S*,7S*,7aS*,8E,10R*,11R*,11aS*)]-	35.5261	206	21081	510	51906-00-4	mainlib
984	N-(Trifluoroacetyl)-N,O,O'-tris(trimethylsilyl)normetanephrine	35.5469	179	13999	496	0-00-0	mainlib
985	Gulonic acid, 2,3,5,6-tetrakis-O-(trimethylsilyl)-, lactone	36.0807	361	15865	505	55528-75-1	replib
986	Ruthenium, tricarbonyl[(3,4-?-4,5-diethyl-2,2-dimethyl-3-(1-methylethenyl)-1-selena-2-sila-5-boracyclopent-3-ene]-	36.3137	369	63373	467	118772-38-6	mainlib
987	Silane, (2-ethyl-3,3-dimethyl-4-methylene-1-cyclopenten-1-yl)trimethyl-	36.3955	255	122205	562	95798-13-3	mainlib
988	Astaxanthin	36.4177	105	608476	674	472-61-7	mainlib
989	?D-(+)-Talopyranose, pentakis(trimethylsilyl) ether	36.4593	204	6685849	842	0-00-0	mainlib
990	D-Galactose, 2,3,4,5,6-pentakis-O-(trimethylsilyl)-	37.509	204	112820	711	6736-94-3	mainlib
991	1,2-Dihydroxyanthraquinone, O,O'-bis(trimethylsilyl)-	37.7364	369	46292	682	7336-61-0	mainlib
992	Trimethyl(3,3-difluoro-2-propenyl)silane	37.8612	73	591140	497	40207-81-6	mainlib
993	Heptasiloxane, hexadecamethyl-	38.3424	281	105880	630	541-01-5	mainlib
994	Propanetriol, 2-methyl-, tris-O-(trimethylsilyl)-	38.6086	219	9658987	621	0-00-0	mainlib
995	Ursa-9(11),12-dien-28-oic acid, 3-(acetyloxy)-, methyl ester, (3?-	38.6336	260	13995	467	107180-44-9	replib
996	1,3-Dioxolane, 2-(1-methylpropyl)-	39.0205	221	45767	532	14447-25-7	mainlib
997	Nickel tetracarbonyl	39.0676	28	393463	482	13463-39-3	mainlib

## Sheet: G
Peak #	Name	1st Dimension Time (minutes)	Quant Masses	Area	Similarity	CAS	Library
1	2,4-Pentadienenitrile	7.60832	31	139423	588	1615-70-9	mainlib
2	Cyclotrisiloxane, hexamethyl-	7.65824	207	3202197	658	541-05-9	replib
3	2-Thiobarbituric acid	7.68043	28	770774	389	504-17-6	nist_msms
4	Benzenamine, 3,5-dimethyl-	7.76085	121	2969675	720	108-69-0	replib
5	(Z)-Bis-1,2-(trimethylsilyloxy)ethylene	7.80384	89	75065	560	26327-98-0	mainlib
6	Tris(trimethylsilyl)carbamate	7.83851	151	1640070	680	0-00-0	mainlib
7	Trimethyl(3,3-difluoro-2-propenyl)silane	7.86208	318	368738	553	40207-81-6	mainlib
8	Tetrasiloxane, decamethyl-	7.88427	207	2422123	711	141-62-8	replib
9	DL-3-Aminoisobutyric acid	7.92309	102	4196086	768	144-90-1	nist_msms
10	Tetrasiloxane, decamethyl-	7.93557	98	103300	624	141-62-8	replib
11	[5-(5-Chloro-3,4-dimethyl-1H-pyrrol-2-ylmethylene)-3,4-dimethyl-5H-pyrrol-2-yl]-[5-(5-cyano-4,4,5-trimethyl-4,5-dihydro-3H-pyrrol-2-ylmethylene)-4,4-dimethylpyrrolidin-2-ylene]-acetic acid, tert.-butyl ester	7.96747	270	19577	502	0-00-0	mainlib
12	Silanamine, 1,1,1-trimethyl-N-propyl-N-(trimethylsilyl)-	7.99243	114	1564107	663	7331-84-2	mainlib
13	Propanoic acid, 2-(methoxyimino)-, trimethylsilyl ester	8.0576	207	650080	499	55493-92-0	mainlib
14	4-Hydroxypyridine, trimethylsilyl ether	8.10613	152	14116562	720	0-00-0	mainlib
15	Pyridine, 3-trimethylsiloxy-	8.12693	115	3901232	544	41571-88-4	replib
16	Propanoic acid, 2-[(trimethylsilyl)oxy]-, trimethylsilyl ester	8.1824	117	5477661	865	17596-96-2	mainlib
17	N,N-Diethyl(trimethylsilyl)carbamate	8.224	130	464152	500	0-00-0	mainlib
18	2-Ethynyl pyridine	8.25451	242	6765	354	1945-84-2	mainlib
19	3-Imidazoline-2-thione, 5-methyl-4-phenyl-	8.2656	272	11845	361	33289-24-6	mainlib
20	Ethanedioic acid, bis(trimethylsilyl) ester	8.27115	100	383851	562	18294-04-7	replib
21	1,6-Anhydro-?D-glucose	8.29333	127	106712	421	498-07-7	nist_msms
22	5-Benzofuranmethanamine, 2,3-dihydro-2-methyl-N-propyl-	8.33632	151	71783	474	0-00-0	mainlib
23	Acetic acid, [(trimethylsilyl)oxy]-, trimethylsilyl ester	8.35851	177	133342	818	33581-77-0	replib
24	Hematoporphyrin	8.37515	223	23265	553	14459-29-1	mainlib
25	Methylphosphonic acid	8.41397	79	112439	377	993-13-5	nist_msms
26	Iron, tetracarbonyl(pyridine)-, (tb-5-12)-	8.42091	163	61840	355	53317-88-7	mainlib
27	Ile-Ser	8.46251	128	82159	428	0-00-0	nist_msms
28	Benzaldehyde, 3,5-difluoro-2-methoxy-4-trimethylsilicyl-	8.51104	151	112135	466	152434-92-9	mainlib
29	Propanoic acid, 2-oxo-3-(trimethylsilyl)-, trimethylsilyl ester	8.52075	147	1224794	831	55887-51-9	mainlib
30	Lys-Cys	8.55957	42	486754	498	0-00-0	nist_msms
31	2,6-Difluoro-3-methylbenzoic acid, heptadecyl ester	8.64	173	63883	334	0-00-0	mainlib
32	Silanol, dimethyl-	8.66635	157	42878	537	5906-76-3	mainlib
33	2,3-Butanediol, 1,4-bis(dimethylamino)-	8.67467	89	303057	495	84808-89-9	mainlib
34	l-Alanine, N-(trimethylsilyl)-, trimethylsilyl ester	8.68299	116	8033291	847	27844-07-1	mainlib
35	Propanedioic acid, methyl-, bis(trimethylsilyl) ester	8.71349	144	57029	603	40333-07-1	replib
36	5H-Indeno[1,2-b]pyrazin-5-one, 7,8,9-tribromo-N,N'-diethyl-1,2,3,4-tetrahydro-6-(phenoxycarbonyl)-	8.73568	50	81687	441	0-00-0	mainlib
37	Cyanogen	8.74816	273	8552.9	377	460-19-5	replib
38	Glycine, N-formyl-, trimethylsilyl ester	8.83275	116	1303539	591	55836-37-8	mainlib
39	Glycine, N-(trimethylsilyl)-, trimethylsilyl ester	8.87157	129	33725	622	7364-42-3	mainlib
40	Ethanedioic acid, bis(trimethylsilyl) ester	8.91872	147	5896372	880	18294-04-7	replib
41	Butanenitrile, 4-(dimethylamino)-	8.95477	58	1419056	688	13989-82-7	replib
42	Silane, methoxytrimethyl-	8.9936	89	264148	450	1825-61-2	replib
43	L-(+)-Rhamnose	9.00747	103	320706	474	3615-41-6	nist_msms
44	Cyclopentasiloxane, decamethyl-	9.04491	267	78563	538	541-02-6	mainlib
45	Glycine, N-acetyl-, trimethylsilyl ester	9.07957	188	4016944	659	25436-19-5	mainlib
46	Ethanedioic acid, bis(trimethylsilyl) ester	9.11008	156	698347	677	18294-04-7	mainlib
47	Ethanedioic acid, bis(trimethylsilyl) ester	9.12395	100	14699324	673	18294-04-7	mainlib
48	Pyridine	9.15723	125	23412	758	110-86-1	replib
49	2H-Naphtho[2,3-b]pyran-5,10-dione, 3,4-bis(acetyloxy)-3,4-dihydro-2-methyl-, [2S-(2?3?4?]-	9.17387	242	12657	393	75420-30-3	mainlib
50	Gallium, hexaethyl[?(tetramethyldiphosphine-P:P')]di-	9.21131	127	123339	339	118323-47-0	mainlib
51	Pyridine, 3-trimethylsiloxy-	9.28757	152	402364	557	41571-88-4	replib
52	3-Hexen-1-yne	9.31253	50	30854	477	2806-56-6	mainlib
53	Pentasiloxane, dodecamethyl-	9.34027	281	5026641	875	141-63-9	replib
54	N-Trimethylsilyl-2-pyrrolidinone	9.36939	142	348052	730	14468-90-7	replib
55	Adipic acid	9.39157	86	93002	958	124-04-9	nist_msms
56	Ile-Ser	9.4096	128	96520	999	0-00-0	nist_msms
57	Bis(trimethylsilyl) sulfate	9.43179	227	130479	776	18306-29-1	mainlib
58	Silane, trimethyl(phenylmethoxy)-	9.4512	267	38239	742	14642-79-6	replib
59	Propadiene, 1,1-diphenyl-3-trimethylsilyl-	9.47477	221	690377	588	0-00-0	mainlib
60	Silane, trimethyl(phenylmethoxy)-	9.50944	130	26233	757	14642-79-6	replib
61	Phosphoric acid, bis(trimethylsilyl)monomethyl ester	9.56768	241	1215763	827	18291-81-1	mainlib
62	Ethanedioic acid, bis(trimethylsilyl) ester	9.58432	147	192872	479	18294-04-7	replib
63	2-Propenoic acid, 2-[(trimethylsilyl)oxy]-, trimethylsilyl ester	9.59541	217	41015	565	55191-13-4	mainlib
64	1H-Benzimidazole, 2-(2-methylpropyl)-	9.60789	202	9525.1	360	5851-45-6	mainlib
65	Methyl cis-2-trimethylsilyl-cyclopropane-1-carboxylate	9.65781	113	214994	475	0-00-0	mainlib
66	Tris(trimethylsilyl)borate	9.66752	117	31557	406	4325-85-3	replib
67	Decamethyltetrasiloxane	9.67584	86	206408	564	141-62-8	nist_msms
68	1-Methyl-1H-tetraazol-5-amine tbdms	9.71051	156	43014	428	0-00-0	mainlib
69	dl-Proline	9.73685	70	347599	457	609-36-9	mainlib
70	1-(2-Methoxyethoxy)-2-methyl-2-propanol, trimethylsilyl ether	9.77291	131	447685	558	0-00-0	mainlib
71	Malonic acid, bis(2-trimethylsilylethyl ester	9.78955	132	429702	601	90744-45-9	mainlib
72	2-(16-Acetoxy-11-hydroxy-4,8,10,14-tetramethyl-3-oxohexadecahydrocyclopenta[a]phenanthren-17-ylidene)-6-methyl-hept-5-enoic acid, methyl ester	9.80064	188	67919	479	0-00-0	mainlib
73	Acetamide, 2,2,2-trifluoro-N,N-bis(trimethylsilyl)-	9.81451	174	68488	515	21149-38-2	replib
74	Bamifylline	9.84917	82	306778	376	2016-63-9	mainlib
75	N,O-Bis-(trimethylsilyl)alanine	9.90048	96	719483	625	2899-44-7	mainlib
76	Piperidinium, 1,1-dimethyl-	9.91573	173	9155.8	491	24307-26-4	nist_msms
77	4-Phosphorinanone, 1-methyl-	9.9296	130	82237	505	16327-48-3	replib
78	1,3-Benzenediol, 5-[2-[(1,1-dimethylethyl)amino]-1-hydroxyethyl]-	9.94624	226	11279	542	23031-25-6	nist_msms
79	2-Penten-2,4-diol, 4-methyl-, bis(trimethylsilyl)ether	9.98368	245	144323	672	0-00-0	mainlib
80	3-Pyridinecarboxylic acid, 2,7,10-tris(acetyloxy)-1,1a,2,3,4,6,7,10,11,11a-decahydro-1,1,3,6,9-pentamethyl-4-oxo-4a,7a-epoxy-5H-cyclopenta[a]cyclopropa[f]cycloundecen-11-yl ester, [1aR-(1aR*,2R*,3S*,4aR*,6S*,7S*,7aS*,8E,10R*,11R*,11aS*)]-	10.0031	281	88126	514	51906-00-4	mainlib
81	Heptanedinitrile	10.0239	82	470804	444	646-20-8	replib
82	Silylamine, 1,1,1-trimethyl-N-(?methylphenethyl)-	10.0391	116	1138038	574	14629-65-3	replib
83	?Pentamethylcyclopentadienyl-ethylisonitril-(N,N,N',N'-tetramethylethin-1,2-diamin)-molybdaeniodid	10.0516	221	69912	395	0-00-0	mainlib
84	L-Valine, N-(trimethylsilyl)-, trimethylsilyl ester	10.0863	144	723333	743	7364-44-5	replib
85	Ile-Trp	10.1043	318	7826	370	0-00-0	nist_msms
86	3,7-Dioxa-2,8-disilanonan-5-one, 2,2,8,8-tetramethyl-	10.1404	174	45554	585	17877-42-8	replib
87	DL-3-Phenyllactic acid	10.1681	212	12447	531	828-01-3	nist_msms
88	Unknown 1	10.2028	191	23882	288	13734-41-3	nist_msms
89	Propanoic acid, 2-oxo-3-(trimethylsilyl)-, trimethylsilyl ester	10.218	147	352015	684	55887-51-9	mainlib
90	Methyl 2,5,8,11,14,17,20,23,26,29-decaoxahentriacontan-31-oate	10.2277	117	248608	515	0-00-0	mainlib
91	Fumaric acid, 2-ethoxyethyl heptyl ester	10.2582	100	142541	345	0-00-0	mainlib
92	4-Hydroxy-3-nitropyridine N-oxide	10.279	156	121679	527	31872-57-8	mainlib
93	5-Aminovaleric acid	10.2929	184	7925.6	471	660-88-8	nist_msms
94	Glycyl-L-proline	10.3248	233	7841.3	493	704-15-4	nist_msms
95	Urea, N,N'-bis(trimethylsilyl)-	10.3373	128	77252	766	18297-63-7	replib
96	DL-?Homophenylalanine, N-dimethylaminomethylene-, ethyl ester	10.3525	171	324054	472	0-00-0	mainlib
97	2-Dicyanomethylpyrimidine	10.383	144	10557	327	0-00-0	mainlib
98	1-Aminocyclopropanecarboxylic acid	10.4205	102	434301	601	22059-21-8	nist_msms
99	Silane, trimethyl(2-phenylethoxy)-	10.4538	179	105035	749	14629-58-4	replib
100	Silane, (butoxymethyl)trimethyl-	10.4759	213	37010	560	18246-52-1	mainlib
101	l-Alanine, N-(trimethylsilyl)-, trimethylsilyl ester	10.5245	152	10098	382	27844-07-1	replib
102	Silylamine, 1,1,1-trimethyl-N-(?methylphenethyl)-	10.5383	110	83663	572	14629-65-3	replib
103	1-Trimethylsiloxy-2-trimethylsilylaminoethane	10.5619	102	760939	642	17165-52-5	replib
104	1H-1,3-Benzimidazole-1-acetamide, N-(1-methylethyl)-	10.6063	217	40324	625	0-00-0	mainlib
105	2-Isopropylidene-2,5,6,7,8,9-hexahydro-imidazo[1,2-a]azepin-3- one	10.6659	192	2051545	535	172882-46-1	mainlib
106	Tricyclo[3.2.1.0(2,4)]octane, 8-methylene-, (1?2?4?5?-	10.6812	231	10118	338	38310-48-4	mainlib
107	Glycerol, tris(trimethylsilyl) ether	10.7491	205	4808009	906	6787-10-06	replib
108	Silanol, trimethyl-, phosphate (3:1)	10.799	299	18407851	857	10497-05-9	mainlib
109	Silane, tetramethyl-	10.8046	114	658973	556	75-76-3	replib
110	Silanamine, 1,1,1-trimethyl-N-(trimethylsilyl)-N-[2-[(trimethylsilyl)oxy]ethyl]-	10.8379	174	5346274	761	5630-81-9	replib
111	2-Piperidinecarboxylic acid, 2-methyl-	10.8836	98	178584	466	72518-41-3	mainlib
112	Carbonochloridothioic acid, S-ethyl ester	10.9225	124	35384	385	2941-64-2	replib
113	2,2'-Bi-1,3-dioxolane	10.9793	114	16932	516	6705-89-1	replib
114	Sulfamic acid, (trimethylsilyl)-, trimethylsilyl ester	10.9862	84	81738	502	18187-06-9	mainlib
115	Dimethyl(trimethylsilyl)methoxysilane	10.9973	147	392835	608	18107-29-4	mainlib
116	6-Methyl-1,2,3,4-tetrahydroquinoline	11.014	167	32364	418	91-61-2	replib
117	2-Mercaptoethanol	11.032	204	39710	374	60-24-2	nist_msms
118	Silane diethyl(2-chloro-5-methylphenoxy)nonyloxy-	11.0542	55	59692	439	0-00-0	mainlib
119	Prunasin	11.0708	117	57454	465	99-18-3	mainlib
120	Nicotinic acid, tert-butyldimethylsilyl ester	11.0861	180	7025.2	500	0-00-0	mainlib
121	L-Isoleucine, N-(trimethylsilyl)-, trimethylsilyl ester	11.1651	158	482685	790	7483-92-3	mainlib
122	Dimethyl(trimethylsilyl)methoxysilane	11.1804	102	64396	587	18107-29-4	mainlib
123	3,8-Dioxa-2,9-disiladec-5-ene, 2,2,9,9-tetramethyl-, (E)-	11.2123	129	257609	706	53326-59-3	mainlib
124	Thr-Pro	11.222	217	88648	367	46398-79-2	nist_msms
125	?Pentamethylcyclopentadienyl-ethylisonitril-(N,N,N',N'-tetramethylethin-1,2-diamin)-molybdaeniodid	11.2414	130	434084	509	0-00-0	mainlib
126	Epitestosterone	11.2566	224	16477	332	481-30-1	nist_msms
127	Alanylalanine, N,N'-dimethyl-N-ethoxycarbonyl-, propyl ester	11.2941	156	26974	562	0-00-0	mainlib
128	2-Butenedioic acid (Z)-, bis(trimethylsilyl) ester	11.3204	147	452017	602	23508-82-9	mainlib
129	7,8-Epoxylanostan-11-ol, 3-acetoxy-	11.3315	246	5272.6	487	0-00-0	mainlib
130	L-Proline, 1-(trimethylsilyl)-, trimethylsilyl ester	11.3509	142	1089277	792	7364-47-8	replib
131	Silane, dimethyl(2-methoxyethoxy)octyloxy-	11.3606	217	14890	379	0-00-0	mainlib
132	Glycine, methyl ester	11.3745	201	6469.2	367	616-34-2	replib
133	Formyl colchicine	11.3842	341	6418.1	359	0-00-0	mainlib
134	3-Pyridinecarboxylic acid, trimethylsilyl ester	11.4092	180	203445	832	25436-37-7	mainlib
135	Butanoic acid, 4-[bis(trimethylsilyl)amino]-, trimethylsilyl ester	11.43	306	26064	697	39508-23-1	replib
136	Butanedioic acid, bis(trimethylsilyl) ester	11.448	147	15571251	891	40309-57-7	replib
137	Acetic acid, [(aminocarbonyl)amino]oxo-	11.4549	79	239962	463	585-05-7	replib
138	Ethylamine, N,N-dioctyl-2-phenylthio	11.5159	254	25242	627	0-00-0	mainlib
139	3,5-Diacetyl-4-methyl-1-phenyl-1,4-dihydropyridine	11.5728	240	82743	516	93008-87-8	mainlib
140	Decanoic acid, 3-hydroxy-, methyl ester	11.5825	140	24627	351	56618-58-7	replib
141	Propanoic acid, 2,3-bis[(trimethylsilyl)oxy]-, trimethylsilyl ester	11.5991	189	4451367	866	38191-87-6	mainlib
142	1H-1,3-Benzimidazole, 5,6-dimethyl-1-[(2,3,5,6-tetramethylphenyl)methyl]-	11.613	70	411063	444	0-00-0	mainlib
143	dl-2-Aminopimelic acid	11.6213	114	244065	428	627-76-9	mainlib
144	Methylmalonic acid	11.631	197	75768	494	516-05-2	nist_msms
145	Carbamazepine 10,11-epoxide	11.6421	210	238974	434	36507-30-9	nist_msms
146	Trisiloxane, octamethyl-	11.6796	221	189561	434	107-51-7	replib
147	Silane, methoxytrimethyl-	11.699	159	63299	460	1825-61-2	mainlib
148	Zirconium, bis(?-2,4-cyclopentadien-1-yl)bis[(1,2,3,4,5-?-1-methyl-2,4-cyclopentadien-1-yl]bis[?[(1-?1,2-?-1-propynyl]]di-	11.7156	167	47644	337	119144-91-1	mainlib
149	4-Penten-2-ol	11.7517	69	74666	360	625-31-0	nist_msms
150	Picolinic acid, trimethylsilyl ester	11.7891	180	74007	421	17881-49-1	mainlib
151	Cys-Ile-Arg	11.803	196	80906	420	0-00-0	nist_msms
152	Butane, 2,3-bis(trimethylsiloxy)-	11.8099	117	52389	586	53274-85-4	replib
153	Zirconium, dichloro-[dimethylbis(2-methyl-3H-benz[e]indenyl)silane]	11.8266	156	44844	390	0-00-0	mainlib
154	Silanamine, N-[2-[3,4-bis[(trimethylsilyl)oxy]phenyl]ethyl]-1,1,1-trimethyl-N-(trimethylsilyl)-	11.8557	174	11949	407	55606-74-1	replib
155	Methylmaleic acid, bis(trimethylsilyl) ester	11.8709	99	147239	726	77220-12-3	replib
156	Propanoic acid, 2-oxo-3-(trimethylsilyl)-, trimethylsilyl ester	11.8779	141	25982	611	55887-51-9	mainlib
157	Hexasiloxane, tetradecamethyl-	11.9264	221	11371	384	107-52-8	mainlib
158	3,10-Dioxa-2,11-disiladodecane, 2,2,11,11-tetramethyl-	11.9625	55	155438	689	6222-22-6	mainlib
159	2-Butenedioic acid (E)-, bis(trimethylsilyl) ester	11.9777	245	495294	889	17962-03-7	mainlib
160	Methylmaleic acid, bis(trimethylsilyl) ester	11.9943	259	5388.1	634	77220-12-3	replib
161	Silane, tetramethyl-	12.0678	82	133726	673	75-76-3	replib
162	Serine, N,O-bis(trimethylsilyl)-, trimethylsilyl ester	12.0831	204	8701154	886	64625-17-8	mainlib
163	(Methoxymethyl)trimethylsilane	12.0886	52	503687	597	14704-14-4	mainlib
164	Mercaptoacetic acid, bis(trimethylsilyl)-	12.1081	160	226991	595	6398-62-5	mainlib
165	Propionylpromazine	12.1358	240	21793	385	3568-24-9	nist_msms
166	Sarcosine, N-(4-ethylbenzoyl)-, ethyl ester	12.1677	248	5007.4	432	0-00-0	mainlib
167	Pyrazine, 2,5-bis(trimethylsilyloxy)-	12.1843	241	42623	384	0-00-0	mainlib
168	?-Allyl-nickel, bis-(trimethylsilyl)phosphido- (dimer)	12.1968	182	5061.8	434	0-00-0	mainlib
169	Ethanamine, N-methyl-	12.2426	193	16300	385	624-78-2	mainlib
170	2-(4'-Methoxyphenyl)-2-(3'-methyl-4'methoxyphenyl)propane	12.2592	255	53921	555	0-00-0	mainlib
171	(E)-1-(4-Methoxyphenyl)-N-(trimethylsilyloxy)ethanimine	12.2717	143	16916	372	0-00-0	mainlib
172	2-Thiophenecarboxylic acid	12.298	83	86813	593	527-72-0	nist_msms
173	Val-Gly	12.3119	174	21397	384	686-43-1	nist_msms
174	Butane, 1-methoxy-	12.323	217	9954.9	401	628-28-4	replib
175	Butanenitrile, 4,4-diethoxy-	12.3313	112	310627	498	18381-45-8	mainlib
176	2-Piperidin-2-ylidene-malonic acid, dimethyl ester	12.3687	213	55510	470	54031-26-4	mainlib
177	?Hydroxypyruvic acid, trimethylsilyl ether, trimethylsilyl ester	12.3729	221	169891	631	0-00-0	mainlib
178	Sulfacetamide	12.4159	156	200051	641	144-80-9	nist_msms
179	2-Ethyl-3-trimethylsilyloxy(trimethylsilyl)butyrate	12.4214	224	27068	704	0-00-0	mainlib
180	Chlorbufam	12.445	166	12867	408	1967-16-4	replib
181	2(3H)-Furanone, dihydro-3,4-bis[(trimethylsilyl)oxy]-, trans-	12.4811	247	205783	852	55220-79-6	replib
182	N,O,O-Tris(trimethylsilyl)-L-threonine	12.4922	219	904121	854	7537-02-02	replib
183	Acetonitrile	12.531	298	14103	364	75-05-8	nist_msms
184	Pyrocatechol	12.5407	228	20832	447	120-80-9	nist_msms
185	Silanol, trimethyl-, 2-aminobenzoate	12.5546	194	77148	543	25432-39-7	replib
186	Propanedioic acid, (methoxyimino)-, bis(trimethylsilyl) ester	12.567	172	34357	703	55494-03-6	mainlib
187	3,5-Diacetyl-4-methyl-1-phenyl-1,4-dihydropyridine	12.5975	240	93726	635	93008-87-8	mainlib
188	5-Aminolevulinic acid	12.6128	143	10342	306	106-60-5	nist_msms
189	beta-Ala-Gly-Gly	12.6419	129	24086	553	0-00-0	nist_msms
190	Butanoic acid, 4-[bis(trimethylsilyl)amino]-, trimethylsilyl ester	12.6655	174	34093	546	39508-23-1	replib
191	O,O,O'-Tris-trimethylsilylmalonate	12.6724	305	23531	628	40333-06-0	mainlib
192	Chlorthalidone, tris(trimethylsilyl) derivative	12.6932	131	80687	489	0-00-0	mainlib
193	Benzaldehyde, 4-[(trimethylsilyl)oxy]-	12.739	179	17705	492	1012-12-0	mainlib
194	Methylmaleic acid, bis(trimethylsilyl) ester	12.7584	184	23713	656	77220-12-3	mainlib
195	Hydroxylamine, O-methyl-	12.7667	202	6708.8	345	67-62-9	replib
196	3-(tert-Butyldimethylsilyl)oxyiminobutan-2-one	12.7889	158	131701	659	0-00-0	mainlib
197	2-Ethoxyethanol	12.8388	127	10889	489	110-80-5	nist_msms
198	Butanedioic acid, methyl-, bis(trimethylsilyl) ester	12.8541	261	15067	668	55557-26-1	replib
199	2-[(Trimethylsilyl)oxy]tetradecanoic acid, bis(trimethylsilyl) ester	12.8652	373	21472	471	0-00-0	mainlib
200	Butane, 1,2,4-tris(trimethylsiloxy)-	12.886	103	322754	704	33581-75-8	replib
201	4-Cyano-1-trimethylsilyloxybenzene	12.9095	176	182276	611	0-00-0	mainlib
202	Hydroquinone bis(trimethylsilyl) ether	12.9206	254	36984	654	2117-24-0	replib
203	1,2,4,6-Tetrathiepane	12.9456	244	16945	336	292-45-5	replib
204	4,7-Benzofurandione, 3-acetyl-3a,7a-dihydro-2-methyl-3a,5,6,7a-tetrakis[(trimethylsilyl)oxy]-	12.9775	190	25023	443	95920-37-9	mainlib
205	Pyrimidine, 5-methyl-2,4-bis[(trimethylsilyl)oxy]-	13.0149	270	37306	594	7288-28-0	replib
206	Trimethylsilyl 2-(2-methoxyethoxy)acetate	13.0371	127	63833	591	0-00-0	mainlib
207	4,7,10,12,12,13,13-Heptamethyl-2,5,8,11-tetraoxa-12-silatetradecane	13.0954	131	86477	612	0-00-0	mainlib
208	Ethylbis(trimethylsilyl)amine	13.1009	174	552611	693	2477-39-6	replib
209	2-Pentanol	13.1175	183	6008.5	389	6032-29-7	nist_msms
210	Unknown 2	13.1314	218	7854.8	285	58-85-5	nist_msms
211	2,2-Diethyl-3-methyl-N-ethylpyrrolidine	13.1633	140	17831	409	89214-95-9	mainlib
212	D-(-)-Erythrose, tris(trimethylsilyl) ether, methyloxime (syn)	13.2049	201	203239	703	0-00-0	mainlib
213	l-Aspartic acid, bis(trimethylsilyl) ester	13.2174	117	1637233	869	0-00-0	mainlib
214	Ethylbis(trimethylsilyl)amine	13.2548	174	1322651	653	2477-39-6	replib
215	N-[4-(4-Chlorophenyl)isothiazol-5-yl)-1-methylpiperidin-2-imine	13.2618	90	70663	406	0-00-0	mainlib
216	Methyl 2-(2-(trimethylsilyloxy)ethoxy)acetate	13.2812	89	715085	638	0-00-0	mainlib
217	3,5-Dimethylphenol tbdms	13.2923	163	28114	391	255837-12-8	replib
218	Meperidine	13.3131	248	16510	548	57-42-1	nist_msms
219	Silanamine, 1,1,1-trimethyl-N,N-bis[2-[(trimethylsilyl)oxy]ethyl]-	13.3533	218	20827	432	20836-41-3	replib
220	2(3H)-Furanone, dihydro-3,4-bis[(trimethylsilyl)oxy]-, cis-	13.3616	247	15161	641	55220-75-2	replib
221	Triethylamine, 2-chloro-2'-(trimethyl)silyloxy-	13.4254	174	419077	716	0-00-0	mainlib
222	Ile-Lys	13.4351	172	28225	383	0-00-0	nist_msms
223	Coumaran-6-ol-3-one, 2-[4-methoxybenzylidene]-	13.4517	139	20154	408	20727-61-1	mainlib
224	Benzene, 1-(trimethylsilyloxy)-2-(trimethylsilyloxymethyl)-	13.4642	179	22322	592	18544-92-8	mainlib
225	L-(+)-Threose, tris(trimethylsilyl) ether, methyloxime (syn)	13.5058	205	31664	445	0-00-0	mainlib
226	Formaldehyde	13.5183	30	34746	603	50-00-0	replib
227	Acetamide, N-2-thienyl-	13.5322	141	26310	492	13053-81-1	mainlib
228	2,4-Imidazolidinedione, 5-[3,4-bis[(trimethylsilyl)oxy]phenyl]-3-methyl-5-phenyl-1-(trimethylsilyl)-	13.5557	341	31039	503	55517-85-6	mainlib
229	Butanoic acid, 2,2-dimethyl-3-[(trimethylsilyl)oxy]-, trimethylsilyl ester	13.5738	117	238445	706	55530-56-8	mainlib
230	mono-Ethyl malonate	13.6167	69	75160	443	1071-46-1	nist_msms
231	Trimethylsilyl 2-(2-methoxyethoxy)acetate	13.6209	127	89875	557	0-00-0	mainlib
232	3-Hexanol	13.6403	243	27092	371	623-37-0	nist_msms
233	Bis-N,N-(trimethylsilyl)formamide	13.6528	169	77311	602	15500-60-4	mainlib
234	Ethanedioic acid, bis(trimethylsilyl) ester	13.6667	350	95787	696	18294-04-7	mainlib
235	Proline	13.7235	70	472598	472	147-85-3	replib
236	Butanoic acid, 2-(methoxyimino)-3-methyl-, trimethylsilyl ester	13.736	54	51090	358	55493-95-3	mainlib
237	4-Ketoglucose, bis(O-methyloxime), tetrakis(trimethylsilyl)	13.7513	173	105555	723	67104-27-2	mainlib
238	Ala-Gly-Arg	13.797	232	10894	535	0-00-0	nist_msms
239	Tert-butyl(methoxy)dimethylsilane	13.8164	89	220428	544	0-00-0	mainlib
240	Met-Gly-Lys	13.8372	132	239222	511	0-00-0	nist_msms
241	Ethylbis(trimethylsilyl)amine	13.8511	156	122717	570	2477-39-6	mainlib
242	Ethylbis(trimethylsilyl)amine	13.8761	154	617119	646	2477-39-6	replib
243	4-Ketoglucose, bis(O-methyloxime), tetrakis(trimethylsilyl)	13.9149	173	150441	696	67104-27-2	mainlib
244	Arabino-Hexos-2-ulose, 3,4,5,6-tetrakis-O-(trimethylsilyl)-, bis(dimethyl acetal)	13.9537	234	118241	827	74685-71-5	mainlib
245	Uracil, 1,3-bis(trimethylsilyl)-	13.9606	98	54489	428	3442-82-8	mainlib
246	D-(-)-Citramalic acid, O-trimethylsilyl-, bis(trimethylsilyl) ester	13.9953	247	148789	733	0-00-0	mainlib
247	Cyclopentene-3-carboxylic acid, 1-(trimethylsilyl)oxy-, methyl ester	14.0563	155	223995	666	0-00-0	mainlib
248	Zirconium, dichloro-[dimethylbis(2-methyl-3H-benz[e]indenyl)silane]	14.0785	255	32109	428	0-00-0	mainlib
249	Nickel tetracarbonyl	14.1104	28	24419777	893	13463-39-3	mainlib
250	Ethane	14.1575	50	147049	688	74-84-0	replib
251	Silane, tetramethyl-	14.1659	79	471463	742	75-76-3	replib
252	Butanedioic acid, [(trimethylsilyl)oxy]-, bis(trimethylsilyl) ester	14.1881	233	50237735	923	38166-11-9	mainlib
253	?Hydroxypyruvic acid, trimethylsilyl ether, trimethylsilyl ester	14.1964	95	394733	692	0-00-0	mainlib
254	Silanol, trimethyl-	14.2019	52	2239929	698	1066-40-6	mainlib
255	Nickel tetracarbonyl	14.2102	26	6576893	630	13463-39-3	mainlib
256	Methylmalonic acid	14.2851	109	81672	624	516-05-2	nist_msms
257	Carbonic acid, dithio-, S-methyl O-(2-methylcyclohexyl) ester, cis-	14.2921	193	45857	321	15288-12-7	mainlib
258	L-5-Hydroxytryptophan	14.3239	162	10882	380	4350-09-08	nist_msms
259	Propanedioic acid, bis(trimethylsilyl) ester	14.3794	126	38783	556	18457-04-0	replib
260	DL-2-Aminoadipic acid	14.3919	140	9344.9	617	542-32-5	nist_msms
261	Silane, (2-ethoxyethoxy)trimethyl-	14.4127	179	192020	634	16654-45-8	replib
262	meso-Erythritol, tetrakis(trimethylsilyl) ether	14.4307	205	111308	832	0-00-0	mainlib
263	Pentanoic acid, 2-oxo-, trimethylsilyl ester	14.4751	245	20350	482	74367-69-4	replib
264	3,9-Dioxa-2,10-disilaundecane, 2,2,10,10-tetramethyl-5-[(trimethylsilyl)oxy]-	14.489	143	1079017	747	74685-22-6	mainlib
265	Silanamine, 1,1,1-trimethyl-N-[2-[(trimethylsilyl)oxy]-1,1-bis[[(trimethylsilyl)oxy]methyl]ethyl]-	14.5209	102	71592	431	136281-54-4	mainlib
266	Isopropyl 5,11-dihydroxy-3,7,11-trimethyl-2-dodecenoate	14.5347	82	19938	449	0-00-0	mainlib
267	Malonic acid, bis(2-trimethylsilylethyl ester	14.5472	313	18668	506	90744-45-9	mainlib
268	Propanoic acid, 2-methyl-3-(trimethylsilyl)-, methyl ester	14.5597	159	49472	450	18388-42-6	mainlib
269	?Hydroxypyruvic acid, trimethylsilyl ether, trimethylsilyl ester	14.5833	186	22834	562	0-00-0	mainlib
270	?Carotene	14.5999	223	29399	397	7235-40-7	replib
271	Dodecanamide, N,N-diethyl-	14.6332	100	166456	579	3352-87-2	mainlib
272	2-Pyrrolidone-5-carboxylic acid, trimethylsilyl ester	14.6512	84	1990747	823	0-00-0	mainlib
273	Sulfallate	14.6637	188	43375	370	95-06-7	nist_msms
274	Silane, (2-ethoxyethoxy)trimethyl-	14.6775	179	31240	678	16654-45-8	replib
275	8Z,11Z,14Z-eicosatrienoic acid	14.7067	305	51202	456	0-00-0	nist_msms
276	L-Aspartic acid, N-(trimethylsilyl)-, bis(trimethylsilyl) ester	14.751	157	219679	720	55268-53-6	replib
277	L-Aspartic acid, N-(trimethylsilyl)-, bis(trimethylsilyl) ester	14.7677	232	28910246	894	55268-53-6	mainlib
278	Benzoic acid, 2-[(trimethylsilyl)oxy]-, trimethylsilyl ester	14.7926	267	1611393	808	3789-85-3	replib
279	2-Nitrobenzyl alcohol, methyl ether	14.8065	107	63934	536	0-00-0	mainlib
280	N-?(tert-Butoxycarbonyl)-L-Alanine	14.8273	186	28772	561	15761-38-3	nist_msms
281	Ethanedioic acid, bis(trimethylsilyl) ester	14.8647	190	84657	727	18294-04-7	replib
282	Ribitol, 1,2,3,4,5-pentakis-O-(trimethylsilyl)-	14.8717	217	1230930	796	32381-53-6	replib
283	2-Phenyl-6-methyl-2-methoxy-1,3-dioxa-6-aza-2-silacyclooctane	14.8883	121	54443	394	71573-92-7	mainlib
284	S-(4-Chlorophenyl) 3-(4-ethoxyphenyl)-2-propenethioate	14.9091	128	161248	566	0-00-0	nist_msms
285	4-ethyl-2-methyl-6-(propan-2-yl)-1,3,5-dithiazinane	14.923	304	20446	381	0-00-0	mainlib
286	N,N'-Dimethylurea	14.9438	290	26252	448	96-31-1	nist_msms
287	Methylmaleic acid, bis(trimethylsilyl) ester	14.9826	244	101891	658	77220-12-3	replib
288	Hexacarbonylbis(?-cyclopenta-2,4-dien-1-yl)dimolybdenum	14.9923	379	5197.6	352	12091-64-4	replib
289	L-Proline, 5-oxo-1-(trimethylsilyl)-, trimethylsilyl ester	14.9979	156	160192589	893	30274-77-2	replib
290	Butanoic acid, 3-methyl-2-oxo-, trimethylsilyl ester	15.009	24	79970	666	74367-70-7	replib
291	Androst-2-en-17-amine, 4,4-dimethyl-N-(2-phenylethyl)-, (5?-	15.0339	314	51646	442	53286-45-6	mainlib
292	1-Ethyl-1-heptanoyloxy-1-silacyclopentane	15.0617	276	55153	538	0-00-0	mainlib
293	2,3,4-Trihydroxybutyric acid tetrakis(trimethylsilyl) deriv., (, (R*,R*)-)	15.0714	292	781479	801	38191-88-7	replib
294	Butanoic acid, 4-[bis(trimethylsilyl)amino]-, trimethylsilyl ester	15.0797	304	192009	846	39508-23-1	replib
295	2-Pyrrolidinone, 1-ethenyl-	15.1171	111	31555341	674	88-12-0	mainlib
296	1,2-Bis(trimethylsiloxy)cyclohexene	15.1657	233	6877.2	360	6838-67-1	mainlib
297	?Estradiol	15.1767	185	58877	393	50-28-2	nist_msms
298	2-Methylacetoacetic acid, di(trimethylsilyl) deriv.	15.1865	245	92630	638	98779-02-3	mainlib
299	Flurbiprofen	15.2017	199	20402	745	5104-49-4	nist_msms
300	2-Cyclohexen-1-one	15.2586	96	50935	414	930-68-7	replib
301	L-Norvaline, N-(trimethylsilyl)-5-[(trimethylsilyl)oxy]-, trimethylsilyl ester	15.2683	142	2418976	742	53261-79-3	mainlib
302	1-Aminocyclopentanecarboxylic acid, N-neopentyloxycarbonyl-, octyl ester	15.2835	198	42926	403	0-00-0	mainlib
303	Benzene, 1,2,3-tris[(trimethylsilyl)oxy]-	15.3057	239	2335548	757	17864-23-2	replib
304	Adenosine, N-(2,3-dihydroxy-3-methylbutyl)-	15.321	174	213355	429	17179-59-8	mainlib
305	L-Threonic acid, tris(trimethylsilyl) ether, trimethylsilyl ester	15.3348	292	3558009	851	0-00-0	mainlib
306	Butane, 2-methyl-3-(methylthio)-	15.3598	347	6931.6	427	53897-51-1	mainlib
307	Thiophene-2-carboxylic acid, 2,4,6-trichlorophenyl ester	15.3667	331	37984	588	0-00-0	mainlib
308	Ethane	15.3764	26	1909553	535	74-84-0	replib
309	Penconazole	15.4194	254	11199	454	66246-88-6	nist_msms
310	1-Methyl-3,3'-bi(1H-indole)	15.4416	246	10330	485	0-00-0	mainlib
311	L-Cysteine, N,S-bis(trimethylsilyl)-, trimethylsilyl ester	15.4652	220	81051	791	7364-50-3	mainlib
312	2-Thiophenecarboxylic acid, 4-cyanophenyl ester	15.4985	217	143058	649	0-00-0	mainlib
313	(Z)-4,6-Dioxohept-2-enoic acid, di-TMS	15.5179	183	678180	629	0-00-0	mainlib
314	[2,2'-Binaphthalene]-8,8'-dicarbonitrile, 1,1'-dihydroxy-6,6',7,7'-tetramethoxy-3,3'-dimethyl-5,5'-bis(1-methylethyl)-	15.5276	303	2978	541	125366-92-9	mainlib
315	N-trimethylsilylaziridine	15.5442	128	131849	457	2116-90-7	mainlib
316	Ephedrine	15.5581	143	17082	326	299-42-3	nist_msms
317	2-Propenoic acid, 3-phenyl-, trimethylsilyl ester	15.5914	161	57113	675	2078-20-8	mainlib
318	L-(+)-Erythrulose, tris(trimethylsilyl) ether, trimethylsilyloxime (isomer 2)	15.6038	320	58160	525	0-00-0	mainlib
319	2,2'-Ditrimethylsiloxybiphenyl	15.6662	330	22468	668	1094-10-6	mainlib
320	Pentanedioic acid, 2-[(trimethylsilyl)oxy]-, bis(trimethylsilyl) ester	15.6898	129	563520	797	55530-62-6	mainlib
321	Pentanoic acid, 4-methyl-2-oxo-, bis(trimethylsilyl) deriv.	15.7051	149	218089	650	72088-30-3	replib
322	Pentanedioic acid, 2-(methoxyimino)-, bis(trimethylsilyl) ester	15.712	198	615428	784	60022-87-9	mainlib
323	Silane, methylidynetris[trimethyl-	15.7397	217	193610	585	1068-69-5	mainlib
324	Glycerol, tris(trimethylsilyl) ether	15.7647	306	64741	709	6787-10-06	replib
325	2,3'-Dipyridyl	15.7813	155	111641	712	581-50-0	mainlib
326	2-Isopropylmalic acid, O-trimethylsilyl-, bis(trimethylsilyl) ester	15.8271	275	386754	747	0-00-0	mainlib
327	Dimethyl(trimethylsilyl)methoxysilane	15.8368	245	23287	486	18107-29-4	mainlib
328	Glycine, N-(trimethylsilyl)-, trimethylsilyl ester	15.8507	102	447542	625	7364-42-3	mainlib
329	Glycerol, tris(trimethylsilyl) ether	15.8631	306	266137	718	6787-10-06	replib
330	Silane, dimethylbis[(trimethylsilyl)methyl]-	15.8937	217	320320	586	5695-47-6	mainlib
331	Benzene, 1-cyclopenten-1-yl-	15.92	114	8036.4	378	825-54-7	replib
332	Triethylamine, 2-(trimethylsiloxy)-	15.945	174	10049	363	17048-35-0	mainlib
333	Arabinofuranose, 1,2,3,5-tetrakis-O-(trimethylsilyl)-	15.9644	217	177017	631	55399-49-0	mainlib
334	Silane, [[3-(3-bromophenyl)-3-butenyl]oxy]trimethyl-	16.0171	103	184385	624	55724-00-0	mainlib
335	Silane, methoxytrimethyl-	16.0323	160	9860.4	534	1825-61-2	replib
336	1-Cyclohexyldimethylsilyloxy-3-phenylpropane	16.0698	193	32658	646	0-00-0	mainlib
337	Silane, diethylhexyloxypropoxy-	16.0878	217	620539	613	0-00-0	mainlib
338	Ribitol, 1,2,3,4,5-pentakis-O-(trimethylsilyl)-	16.1127	105	52991	703	32381-53-6	replib
339	(R*,S*)-2,3-Dihydroxybutanoic acid, tris(trimethylsilyl) deriv.	16.1238	292	484872	715	38165-91-2	mainlib
340	Pregnan-20-one, 3,11,21-tris[(trimethylsilyl)oxy]-, O-methyloxime, (3?5?11?-	16.1516	272	15359	392	32206-68-1	mainlib
341	3-Oxaoct-4-en-2-imine, N-trimethylsilyl-4-trimethylsilyloxy-	16.1641	258	108565	518	0-00-0	mainlib
342	Silanamine, N-[2-[3,4-bis[(trimethylsilyl)oxy]phenyl]ethyl]-1,1,1-trimethyl-N-(trimethylsilyl)-	16.1932	174	63491	487	55606-74-1	replib
343	Ferrocene	16.214	186	19864	462	102-54-5	replib
344	Fumaric acid, ethyl 3-nitrophenyl ester	16.2306	127	470337	583	0-00-0	mainlib
345	D-Xylopyranose, 1,2,3,4-tetrakis-O-(trimethylsilyl)-	16.2459	204	82567	612	55555-45-8	mainlib
346	1,8-cis-Undecadien-5-yne 3,7-bis-trimethylsilyl ether	16.2653	129	557478	673	69948-49-8	mainlib
347	Arabinofuranose, 1,2,3,5-tetrakis-O-(trimethylsilyl)-	16.2819	239	38751	654	55399-49-0	mainlib
348	N-Butyryl-DL-homoserine lactone	16.3207	214	6151.2	368	98426-48-3	nist_msms
349	Hexadecanoic acid, 1a,2,5,5a,6,9,10,10a-octahydro-5a-hydroxy-4-(hydroxymethyl)-1,1,7,9-tetramethyl-6,11-dioxo-1H-2,8a-methanocyclopenta[a]cyclopropa[e]cyclodecen-5-yl ester, [1aR-(1a?2?5?5a?8a?9?10a?]-	16.3457	261	5689.7	400	77508-69-1	mainlib
350	1,2-Bis(1-phenyl-3,6-diazahomoadamantantydene-9) hydrazine	16.3499	240	15436	411	0-00-0	mainlib
351	?Hydroxypyruvic acid, trimethylsilyl ether, trimethylsilyl ester	16.3693	73	1258542	642	0-00-0	mainlib
352	Pyrrole, 2-methyl-5-phenyl-	16.3901	156	226836	508	3042-21-5	mainlib
353	Copper, [2,8,12,18-tetraethyl-3,7,13,17-tetramethyl-21H,23H-porphinato(2-)-N21,N22,N23,N24]-, (SP-4-1)-	16.4622	184	15071	376	14055-18-6	mainlib
354	9H-Xanthen-9-one, 1,3,8-trihydroxy-	16.483	244	66185	459	6052-93-3	mainlib
355	Cys-Gly-Lys	16.4996	190	30158	345	0-00-0	nist_msms
356	Glutamic acid, N-(trimethylsilyl)-, bis(trimethylsilyl) ester, L-	16.5357	246	1341416	753	15985-07-6	mainlib
357	L-Tryptophan	16.5454	146	57161	311	73-22-3	nist_msms
358	Mannose, 2,3,4,5,6-pentakis-O-(trimethylsilyl)-, D-	16.5717	204	275328	530	6736-99-8	mainlib
359	Dodecamethylcyclohexasiloxane	16.5773	192	18225	327	540-97-6	nist_msms
360	Zirconium, dichloro-[dimethylbis(2-methyl-3H-benz[e]indenyl)silane]	16.6119	160	15174	419	0-00-0	mainlib
361	Cipemastat	16.6286	262	11919	835	190648-49-8	nist_msms
362	Copper, [2,8,12,18-tetraethyl-3,7,13,17-tetramethyl-21H,23H-porphinato(2-)-N21,N22,N23,N24]-, (SP-4-1)-	16.6411	106	23962	348	14055-18-6	mainlib
363	4-[(4-Acetylaminophenyl)methyl]-2-methyl-6,7-methylenedioxyquinazoline	16.6549	333	7378.5	354	85591-04-4	mainlib
364	Copper, [2,8,12,18-tetraethyl-3,7,13,17-tetramethyl-21H,23H-porphinato(2-)-N21,N22,N23,N24]-, (SP-4-1)-	16.6841	188	16617	460	14055-18-6	mainlib
365	Silane, (2-methoxyethoxy)trimethyl-	16.6979	185	12852	472	18173-74-5	mainlib
366	3-Isopropoxy-1,1,1,7,7,7-hexamethyl-3,5,5-tris(trimethylsiloxy)tetrasiloxane	16.7173	221	141425	678	71579-69-6	mainlib
367	L-(+)-Tartaric acid, bis(trimethylsilyl) ether, bis(trimethylsilyl) ester	16.7395	292	40857	722	0-00-0	mainlib
368	Glycoside, ?methyl-trtrakis-O-(trimethylsilyl)-	16.7492	204	56833	509	0-00-0	mainlib
369	Pyrazolo[5,1-c][1,2,4]benzotriazin-8-ol	16.7783	186	60644	405	14394-47-9	mainlib
370	2-Ketoisocaproic acid eo-tms pk1	16.7881	200	371786	542	0-00-0	mainlib
371	d-Erythrotetrofuranose, tris-O-(trimethylsilyl)-	16.7991	129	138378	605	0-00-0	mainlib
372	8-(4-Chlorophenylthio)guanosine-3',5'-cyclic monophosphorothioate, Rp-isomer, sodium salt	16.8213	318	8266.3	335	153660-04-9	nist_msms
373	5-Methoxy-2-methyl-3-indoleacetic acid	16.8394	174	18266	364	2882-15-7	mainlib
374	N,O-Bis-(trimethylsilyl)phenylalanine	16.8671	218	451701	807	2899-52-7	mainlib
375	Benzoic acid, 4-[(trimethylsilyl)oxy]-, trimethylsilyl ester	16.8782	223	224599	743	2078-13-9	mainlib
376	5H-Tetrazole-5-thione, 1,4-dihydro-1-methyl-4-phenyl-	16.8851	289	10020	338	1455-91-0	mainlib
377	2,4,6-Decatrienoic acid, 1a,2,5,5a,6,9,10,10a-octahydro-5,5a-dihydroxy-4-(hydroxymethyl)-1,7,9-trimethyl-1-[[(2-methyl-1-oxo-2-butenyl)oxy]methyl]-11-oxo-1H-2,8a-methanocyclopenta[a]cyclopropa[e]cyclodecen-6-yl ester	16.9323	84	279032	381	77646-20-9	mainlib
378	2-Butenedioic acid (Z)-, bis(trimethylsilyl) ester	16.9475	160	168039	626	23508-82-9	replib
379	1,3,5-Tris(trimethylsiloxy)benzene	16.9572	342	1082885	669	10586-12-6	replib
380	Gluconic acid, 2-methoxime, tetra(trimethylsilyl)-, trimethylsilyl ester	17.0501	204	279891	715	0-00-0	mainlib
381	D-(+)-Xylose, tetrakis(trimethylsilyl) ether, methyloxime (syn)	17.064	217	1249674	846	0-00-0	mainlib
382	3-Methylene-1,4-bis(trimethylsilyloxy) butane	17.0973	141	115059	474	0-00-0	mainlib
383	4-Methylene-3,4-dihydroisocoumarin	17.1111	295	4471.6	376	92608-98-5	mainlib
384	DL-Arabinose, tetrakis(trimethylsilyl) ether, methyloxime	17.1957	103	20105005	868	0-00-0	mainlib
385	?Hydroxypyruvic acid, trimethylsilyl ether, trimethylsilyl ester	17.2179	201	366365	684	0-00-0	mainlib
386	1,3,5-Trioxane	17.247	245	94404	443	110-88-3	replib
387	Phenol, 4-[(phenylmethyl)amino]-	17.2956	199	13937	350	103-14-0	replib
388	3,8-Dioxa-2,9-disiladecane, 2,2,9,9-tetramethyl-5,6-bis[[(trimethylsilyl)oxy]methyl]-	17.3275	212	76898	511	74779-61-6	replib
389	4-Ketoglucose, bis(O-methyloxime), tetrakis(trimethylsilyl)	17.333	161	128524	720	67104-27-2	mainlib
390	3-Oxaoct-4-en-2-imine, N-trimethylsilyl-4-trimethylsilyloxy-	17.3441	258	104922	488	0-00-0	mainlib
391	Hexanedioic acid, 2-trimethylsilyloxy-, bis(trimethylsilyl) ester	17.4218	171	175411	802	0-00-0	mainlib
392	2-Butenedioic acid (Z)-, bis(trimethylsilyl) ester	17.4384	330	16184	559	23508-82-9	replib
393	D-(-)-Erythrose, tris(trimethylsilyl) ether, trimethylsilyloxime (isomer 1)	17.4634	205	346209	618	0-00-0	mainlib
394	D-(+)-Xylose, tetrakis(trimethylsilyl) ether, methyloxime (anti)	17.4703	103	5419988	814	0-00-0	mainlib
395	D-(-)-Lactic acid, trimethylsilyl ester	17.4925	294	184164	570	0-00-0	mainlib
396	1,3-Dithiane, 2-(3-hydroxybutyl)-2-(4-hydroxybutyl)-	17.5119	157	173600	400	0-00-0	mainlib
397	Terephthalic acid, piperidide, heptyl ester	17.5507	330	29741	449	0-00-0	mainlib
398	2-Piperidinecarboxylic acid, 1-(trimethylsilyl)-5-[(trimethylsilyl)oxy]-, trimethylsilyl ester	17.5882	100	429985	550	55517-48-1	mainlib
399	?Hydroxypyruvic acid, trimethylsilyl ether, trimethylsilyl ester	17.6103	231	234370	688	0-00-0	mainlib
400	Unknown 3	17.6325	257	20378	281	19127-15-2	replib
401	Pentanedioic acid, bis(trimethylsilyl) ester	17.6547	220	151720	520	55494-07-0	replib
402	Stigmastanol	17.6963	234	69010	397	19466-47-8	replib
403	Ribitol, 1,2,3,4,5-pentakis-O-(trimethylsilyl)-	17.7074	73	1386207	603	32381-53-6	replib
404	Formaldehyde	17.7199	68	136155	342	50-00-0	replib
405	Butanoic acid, 2-(methoxyimino)-3-methyl-, trimethylsilyl ester	17.7282	200	11065	497	55493-95-3	mainlib
406	Phe-Leu-Lys	17.7546	204	47536	999	0-00-0	nist_msms
407	Heptasiloxane, hexadecamethyl-	17.7975	221	252432	738	541-01-5	replib
408	2-Hexenoic acid, 5-(1-ethoxyethoxy)-, (2-trimethylsilyl)ethyl ester	17.8558	123	440951	618	79414-16-7	mainlib
409	Ethyl(dimethyl)methoxysilane	17.8738	244	98521	596	52686-75-6	mainlib
410	Ribitol, 1,2,3,4,5-pentakis-O-(trimethylsilyl)-	17.8918	307	75326	781	32381-53-6	replib
411	D-Ribonic acid, 5-deoxy-2,3-bis-O-(trimethylsilyl)-, ?lactone	17.9404	231	331663	662	62338-19-6	mainlib
412	DL-Ethionine	17.9598	128	54475	505	67-21-0	nist_msms
413	Oleanolic acid	17.9778	158	56653	398	508-02-1	mainlib
414	Inosose, 2-desoxy-, O-methyloxime, tetrakis-O-(trimethylsilyl)-	17.9903	133	2004179	702	0-00-0	mainlib
415	Milbemycin B, 5-demethoxy-5-one-6,28-anhydro-25-ethyl-4-methyl-13-chloro-oxime	18.0194	217	54582	494	0-00-0	mainlib
416	2,5-Dihydroxybenzyl alcohol, tris(O-trimethylsilyl)-	18.0333	356	308895	638	0-00-0	mainlib
417	Succinic acid, 2,4-dimethylpent-3-yl ethyl ester	18.0749	306	8065.6	599	0-00-0	mainlib
418	[1,1'-Biphenyl]-3,3'-dicarboxaldehyde, 6,6'-dihydroxy-5,5'-dimethoxy-	18.0901	302	28035	453	2092-49-1	mainlib
419	Levoglucosan, tris(trimethylsilyl)-	18.1082	204	185705	794	7449-14-1	mainlib
420	Silane, trimethyl(1-methyldodecyloxy)-	18.1636	255	20025	388	122873-65-8	replib
421	L-Theanine	18.2288	139	42770	655	3081-61-6	mainlib
422	Inosose, 2-desoxy-, O-methyloxime, tetrakis-O-(trimethylsilyl)-	18.2343	133	7934094	739	0-00-0	mainlib
423	2,3-Butanediol, O-(trimethylsilyl)-, monoacetate	18.2579	117	3292421	712	0-00-0	mainlib
424	D-(+)-Arabitol, pentakis(trimethylsilyl) ether	18.2704	217	752766	719	0-00-0	mainlib
425	Methylmalonic acid	18.2857	209	17754	611	516-05-2	nist_msms
426	1,1'-Biazulene, 3,3',8,8'-tetramethyl-5,5'-bis(1-methylethyl)-	18.3619	166	12831	366	17509-79-4	mainlib
427	D-(-)-Rhamnose, tetrakis(trimethylsilyl) ether, methyloxime (syn)	18.3758	160	370279	777	0-00-0	mainlib
428	Ribitol, 1,2,3,4,5-pentakis-O-(trimethylsilyl)-	18.3827	217	1629708	869	32381-53-6	replib
429	Flurbiprofen	18.4049	199	384306	637	5104-49-4	nist_msms
430	Trimethylsilyl 2-methoxyacetate	18.4285	303	85435	624	0-00-0	mainlib
431	Inosose, 2-desoxy-, O-methyloxime, tetrakis-O-(trimethylsilyl)-	18.4396	133	5233098	676	0-00-0	mainlib
432	D-(-)-Rhamnose, tetrakis(trimethylsilyl) ether, methyloxime (syn)	18.4479	160	213606	734	0-00-0	mainlib
433	2-Pyrimidinamine, 4-chloro-6-methyl-	18.4923	181	68008	334	5600-21-5	replib
434	Trimethylsilyl 2-methoxyacetate	18.52	239	21342	643	0-00-0	mainlib
435	4-Ketoglucose, bis(O-methyloxime), tetrakis(trimethylsilyl)	18.5283	302	957161	603	67104-27-2	mainlib
436	Trimethylsilyl 2-methoxyacetate	18.5408	36	149742	658	0-00-0	mainlib
437	3,4-Dimethyl-benzoic acid 4-tert-butyl-phenyl ester	18.5547	357	15176	373	0-00-0	mainlib
438	?Chlorononafluoro-1,3-xylene	18.5644	267	29140	388	136264-68-1	mainlib
439	4-Ketoglucose, bis(O-methyloxime), tetrakis(trimethylsilyl)	18.5977	217	282767	669	67104-27-2	mainlib
440	Dimethyl 3,6,9,12,15,18,21,24-octaoxahexacosane-1,26-dioate	18.6517	262	12416	529	0-00-0	mainlib
441	Benzene, 1-ethenyl-4-(2-methylpropyl)-	18.6628	416	7802.2	624	63444-56-4	mainlib
442	Ribitol, 1,2,3,4,5-pentakis-O-(trimethylsilyl)-	18.7197	205	2479856	794	32381-53-6	replib
443	2,3,4,5-Tetrahydroxypentanoic acid-1,4-lactone, tris(trimethylsilyl)-	18.7571	296	9994.2	669	0-00-0	mainlib
444	Ribo-hexos-3-ulose, 2,4,5,6-tetrakis-O-(trimethylsilyl)-, bis(O-methyloxime)	18.7918	288	58195	461	62108-14-9	mainlib
445	Arabino-Hexonic acid, 2-deoxy-3,5,6-tris-O-(trimethylsilyl)-, ?lactone	18.8084	276	96197	504	74778-25-9	mainlib
446	Inosose, 2-desoxy-, O-methyloxime, tetrakis-O-(trimethylsilyl)-	18.8375	133	2255913	735	0-00-0	mainlib
447	1-Propene-1,2,3-tricarboxylic acid, tris(trimethylsilyl) ester, (E)-	18.8445	229	135878	703	55530-72-8	mainlib
448	Ribonic acid, 2,3,4,5-tetrakis-O-(trimethylsilyl)-, trimethylsilyl ester	18.9374	333	303786	749	57197-35-0	mainlib
449	Ethanolamine	18.9942	450	24089	434	141-43-5	nist_msms
450	D-(+)-Xylose, tetrakis(trimethylsilyl) ether, methyloxime (anti)	18.9998	232	71198	530	0-00-0	mainlib
451	4-Ketoglucose, bis(O-methyloxime), tetrakis(trimethylsilyl)	19.0081	89	19617076	651	67104-27-2	mainlib
452	2,3,4-Trifluorobenzoic acid, 2-formyl-4,6-dichlorophenyl ester	19.0372	159	893504	506	0-00-0	mainlib
453	Ribonic acid, 2,3,4,5-tetrakis-O-(trimethylsilyl)-, trimethylsilyl ester	19.0927	277	70356	826	57197-35-0	mainlib
454	Propanoic acid, 2,3-bis[(trimethylsilyl)oxy]-, trimethylsilyl ester	19.1038	430	24615	624	38191-87-6	replib
455	Propanoic acid, 2,3-bis[(trimethylsilyl)oxy]-, trimethylsilyl ester	19.1468	334	30160	711	38191-87-6	replib
456	L-Homocystine, N,N'-bis(dimethylaminomethylene)-, diethyl ester	19.1551	308	45442	442	0-00-0	mainlib
457	2-Isopropyl-3-ketobutyrate, bis(O-trimethylsilyl)-	19.1745	273	1717507	569	0-00-0	mainlib
458	D-(-)-Tagatofuranose, pentakis(trimethylsilyl) ether (isomer 2)	19.1898	217	7431020	751	0-00-0	mainlib
459	1,3-Propanediol, bis(tert-butyldimethylsilyl) ether	19.2244	420	6899.3	493	0-00-0	mainlib
460	Inosose, 2-desoxy-, O-methyloxime, tetrakis-O-(trimethylsilyl)-	19.2369	116	2555130	743	0-00-0	mainlib
461	Ribonic acid, 2,3,4,5-tetrakis-O-(trimethylsilyl)-, trimethylsilyl ester	19.3062	292	623247	810	57197-35-0	mainlib
462	tert-Butyl-(2-methoxyethoxy)dimethylsilane	19.3146	199	26975	505	0-00-0	mainlib
463	Glycerol, tris(trimethylsilyl) ether	19.3589	255	105348	725	6787-10-06	replib
464	d-Galactose, 2,3,4,5,6-pentakis-O-(trimethylsilyl)-, o-methyloxyme, (1E)-	19.3631	319	1250071	548	128705-64-6	replib
465	Glycerol, tris(trimethylsilyl) ether	19.3811	110	78597	723	6787-10-06	replib
466	l-Glutamine, tris(trimethylsilyl) deriv.	19.3978	155	1169364	563	70591-28-5	mainlib
467	?Hydroxypyruvic acid, trimethylsilyl ether, trimethylsilyl ester	19.431	355	94420	594	0-00-0	mainlib
468	N,O-Bis(trimethylsilyl)-L-phenylalanine	19.4505	226	12949990	612	7364-51-4	replib
469	Imidodicarbonic acid, diethyl ester	19.4713	353	99018	507	19617-44-8	mainlib
470	Trichloronitromethane	19.5031	379	20839	385	76-06-2	replib
471	4-Propyl-3-thiosemicarbazide	19.5101	307	71596	568	13431-35-1	mainlib
472	Pyridine-2,6-dicarboxylic acid, bis(trimethylsilyl) ester	19.5614	224	142616	395	0-00-0	mainlib
473	?Hydroxypyruvic acid, trimethylsilyl ether, trimethylsilyl ester	19.578	392	1296852	651	0-00-0	mainlib
474	L-Asparagine, N,N2-bis(tert-butyldimethylsilyl)-, tert-butyldimethylsilyl ester	19.5947	111	54049334	584	96381-41-8	replib
475	L-Homoserine, O-ethyl-	19.6058	377	38895	475	17268-93-8	mainlib
476	(1,2,3,4-Tetrahydro-naphthalen-2-yloxy)-acetic acid benzo[1,3]dioxol-5-ylmethylene-hydrazide	19.6196	121	528805	519	0-00-0	mainlib
477	11H-Benzo[a]carbazole, 1,2,3,4-tetrachloro-6a,11a-dihydro-11-methyl-	19.6917	204	21449	338	68464-50-6	mainlib
478	1,2-Dihydroxyanthraquinone, O,O'-bis(trimethylsilyl)-	19.7195	125	22863	631	7336-61-0	mainlib
479	?Hydroxypyruvic acid, trimethylsilyl ether, trimethylsilyl ester	19.7458	276	75344	652	0-00-0	mainlib
480	7-Methyl-4-(1-pyrrolidinyl)pyrido[3,2-c]pyridazine	19.7638	377	2973.9	329	0-00-0	mainlib
481	Cinnamic acid, p-(trimethylsiloxy)-, trimethylsilyl ester	19.7735	293	82818	680	10517-30-3	mainlib
482	Quinoline, 7-propyl-	19.7916	171	49995	430	7661-59-8	mainlib
483	Disiloxane, ethylpentamethyl-	19.8096	302	53881	422	6231-60-3	mainlib
484	(Z)-Bis-1,2-(trimethylsilyloxy)ethylene	19.8567	114	175457	581	26327-98-0	mainlib
485	1-Cyclohexene-1-carboxylic acid, 3,4,5-tris[(trimethylsilyl)oxy]-, trimethylsilyl ester, [3R-(3?4?5?]-	19.8637	204	85192433	840	55520-78-0	mainlib
486	1,3-Isobenzofurandione, 4-nitro-	19.9067	319	86946	445	641-70-3	mainlib
487	L-(+)-Tartaric acid, bis(trimethylsilyl) ether, bis(trimethylsilyl) ester	19.9108	292	1750887	705	0-00-0	mainlib
488	Ile-Ala-Lys	19.9413	174	29908	436	0-00-0	nist_msms
489	1-(4-Methoxyphenyl)-4-(p-tolyl)-2(1H)-pyrimidinthion	19.9594	307	1798535	627	72491-67-9	mainlib
490	Silane, tetramethyl-	20.0481	51	284719	754	75-76-3	replib
491	Butanedioic acid, 2-[(tert-butyldimethylsilyl)oxy]-, bis(tert-butyldimethylsilyl) ester	20.0647	245	3608950	604	99461-86-6	replib
492	1,2,3-Propanetricarboxylic acid, 2-[(trimethylsilyl)oxy]-, tris(trimethylsilyl) ester	20.0842	273	157770321	882	14330-97-3	mainlib
493	?Hydroxypyruvic acid, trimethylsilyl ether, trimethylsilyl ester	20.0939	204	11095484	695	0-00-0	mainlib
494	Silanol, trimethyl-	20.105	51	692250	642	1066-40-6	mainlib
495	Ribo-5-Hexulosonic acid, 2,3,4,6-tetrakis-O-(trimethylsilyl)-, trimethylsilyl ester	20.1202	292	1355327	466	38166-08-4	mainlib
496	3-Hydroxymandelic acid	20.1438	260	26045	337	17119-15-2	nist_msms
497	N-Methylglycine	20.1507	89	727112	536	107-97-1	replib
498	Dimethylamine	20.1729	193	213550	535	124-40-3	mainlib
499	O-(Carboxymethyl)hydroxylamine	20.1979	58	1343098	533	645-88-5	nist_msms
500	3-Methyl-1,2-diazirine	20.2145	160	127820	530	0-00-0	mainlib
501	Ethanolamine	20.2325	304	35306	456	141-43-5	nist_msms
502	N,O,O-Tris(trimethylsilyl)-L-threonine	20.2589	292	35846	577	7537-02-02	replib
503	Trimethyl(3,3-difluoro-2-propenyl)silane	20.2714	188	39843	570	40207-81-6	mainlib
504	L-Serine, N,O-bis(tert-butyldimethylsilyl)-, tert-butyldimethylsilyl ester	20.2838	362	51290	479	107715-93-5	replib
505	Flurbiprofen	20.2922	230	226655	434	5104-49-4	nist_msms
506	N-Acetylglucosaminylasparagine	20.3074	337	14127	346	2776-93-4	nist_msms
507	D-Erythro-Hex-2-enonic acid, 2,3-di-O-methyl-5,6-bis-O-(trimethylsilyl)-, ?lactone	20.3254	333	28963	457	57397-28-1	mainlib
508	Butanal, 2,3,4-tris[(trimethylsilyl)oxy]-, O-methyloxime, [R-(R*,R*)]-	20.3407	206	88414	594	56196-36-2	replib
509	L-Proline, 1-acetyl-, methyl ester	20.3518	112	383659	480	27460-51-1	mainlib
510	Anthraquinone, 1-(p-chlorophenyl)-	20.3712	318	23772	420	20600-81-1	mainlib
511	trans-6-Carboxy-2-(p-hydroxystyryl)chromone	20.3892	308	18374	431	76808-19-0	mainlib
512	Methyl 2-(tert-butyldimethylsilyloxy)acetate	20.4128	347	16844	390	0-00-0	mainlib
513	Heptasiloxane, hexadecamethyl-	20.4225	275	183195	453	541-01-5	mainlib
514	Methyl 2,5,8,11,14,17,20,23,26,29,32-undecaoxatetratriacontan-34-oate	20.4433	179	16179	362	0-00-0	mainlib
515	Ribitol, 1,2,3,4,5-pentakis-O-(trimethylsilyl)-	20.4544	235	49124	746	32381-53-6	replib
516	Trimethylsilyl 2-methoxyacetate	20.4697	292	190558	650	0-00-0	mainlib
517	Clonazepam	20.4807	316	78820	398	1622-61-3	nist_msms
518	D-Ribose, 2-O-methyl-3,4,5-tris-O-(trimethylsilyl)-, O-methyloxime	20.4918	146	958203	649	56196-10-2	mainlib
519	Indole-3-pyruvic acid	20.5251	310	6902	477	392-12-1	nist_msms
520	Ethane	20.5473	32	16417453	454	74-84-0	replib
521	Hydrocinnamic acid	20.5667	173	3721619	512	501-52-0	nist_msms
522	Clonazepam	20.5695	30	637087	589	1622-61-3	nist_msms
523	2,3-Butanediol, [R-(R*,R*)]-	20.6055	49	67879	709	24347-58-8	mainlib
524	1,5-Anhydro-D-sorbitol, tetrakis(trimethylsilyl) ether	20.6666	257	33951803	594	0-00-0	mainlib
525	Silane, (5?pregnane-3?17,20?triyltrioxy)tris[trimethyl-	20.6818	537	6469870	530	33287-34-2	mainlib
526	Octanedioic acid, bis(tert-butyldimethylsilyl) ester	20.6985	77	7852263	629	104255-96-1	replib
527	3-Methyl-1,2-diazirine	20.7123	28	37386732	568	0-00-0	mainlib
528	Silane, tetramethyl-	20.7581	52	361448	837	75-76-3	replib
529	D-Psicose, pentakis(trimethylsilyl) ether, methyloxime (anti)	20.8066	278	9543699	859	0-00-0	mainlib
530	D-Fructose, 1,3,4,5,6-pentakis-O-(trimethylsilyl)-, O-methyloxime	20.8108	406	162297	537	56196-14-6	mainlib
531	D-(-)-Tagatose, pentakis(trimethylsilyl) ether, methyloxime (anti)	20.8246	199	775600	786	0-00-0	mainlib
532	Ethane	20.8399	32	5942974	607	74-84-0	replib
533	4-Penten-1-ol, 3-methyl-	20.8718	38	1250873	579	51174-44-8	mainlib
534	(?-?Lipoamide, N-(tert-butyldimethylsilyl)-	20.8926	160	860419	410	0-00-0	mainlib
535	D-(-)-Fructose, pentakis(trimethylsilyl) ether, methyloxime (syn)	20.9162	364	13249645	856	0-00-0	mainlib
536	L-(-)-Sorbose, pentakis(trimethylsilyl) ether, methyloxime (syn)	20.9259	264	4166986	841	0-00-0	mainlib
537	Caffeine	20.9411	109	131217277	939	58-08-2	mainlib
538	2-(Ethylideneamino)acetonitrile	20.9494	24	608304	742	151171-30-1	mainlib
539	Xanthurenic acid	20.9647	20	62578	627	59-00-7	nist_msms
540	[2-(4-methylphenyl)-[benzo(f)(1-nickela-2,3-diazaindene)]]-cyclopentadienyl	21.0077	368	101474	424	0-00-0	mainlib
541	Phenethylamine, N-methyl-?3,4-tris(trimethylsiloxy)-	21.0146	355	286972	569	10538-85-9	replib
542	d-Galactose, 2,3,4,5,6-pentakis-O-(trimethylsilyl)-, o-methyloxyme, (1E)-	21.0493	234	1150775	933	128705-64-6	replib
543	3-Methyl-1,2-diazirine	21.0742	281	424607	470	0-00-0	mainlib
544	4-Chloro-6-aminopyrimidine	21.102	66	4577360	514	5305-59-9	mainlib
545	Gly-Val	21.1172	355	264076	847	1963-21-9	nist_msms
546	d-Glucose, 2,3,4,5,6-pentakis-O-(trimethylsilyl)-, o-methyloxyme, (1E)-	21.1505	147	375026675	911	130405-10-6	replib
547	d-Mannose, 2,3,4,5,6-pentakis-O-(trimethylsilyl)-, o-methyloxyme, (1Z)-	21.1561	406	278680	741	128705-67-9	replib
548	2-Fluoro-4-bromobenzaldehyde	21.1852	66	1633969	394	57848-46-1	replib
549	Silanol, trimethyl-	21.1949	49	864703	551	1066-40-6	replib
550	Methanamine, N,N-di(2-trimethylsilyloxyethyl)-	21.2282	179	191454	548	76710-52-6	replib
551	Alanine, N-methyl-N-(2-methoxyethoxycarbonyl)-, decyl ester	21.2517	273	58282	548	0-00-0	mainlib
552	Terbutaline, N-trifluoroacetyl-O,O,o-tris(trimethylsilyl)deriv.	21.2656	355	78664	455	325836-92-8	mainlib
553	D-Glucose, 3-O-methyl-2,4,5,6-tetrakis-O-(trimethylsilyl)-, O-methyloxime	21.2809	275	504614	637	56196-03-3	mainlib
554	Silane, dimethyl(1-phenylpropoxy)dodecyloxy-	21.3058	349	121829	562	0-00-0	mainlib
555	Silane, tetramethyl-	21.353	52	794006	784	75-76-3	replib
556	D-(-)-Rhamnose, tetrakis(trimethylsilyl) ether, methyloxime (anti)	21.3599	369	41518	666	0-00-0	mainlib
557	d-Galactose, 2,3,4,5,6-pentakis-O-(trimethylsilyl)-, o-methyloxyme, (1Z)-	21.3793	319	76277964	931	128705-71-5	replib
558	?Hydroxypyruvic acid, trimethylsilyl ether, trimethylsilyl ester	21.3987	51	572959	740	0-00-0	mainlib
559	Coronene	21.4348	300	88467	439	191-07-1	mainlib
560	Butanoic acid, 4-[bis(trimethylsilyl)amino]-, trimethylsilyl ester	21.475	174	239718	617	39508-23-1	replib
561	5,9-Methanobenzocycloocten-4(1H)-one, 2,3,5,6,7,8,9,10-octahydro-5-hydroxy-2,2,7,7,9-pentamethyl-	21.4833	303	19253	337	6244-16-2	mainlib
562	Ribitol, 1,2,3,4,5-pentakis-O-(trimethylsilyl)-	21.5013	319	604323	809	32381-53-6	replib
563	Isoquinolinium, 2-methyl-1-phenyl-, iodide	21.5083	204	613573	717	52806-07-2	mainlib
564	?Hydroxypyruvic acid, trimethylsilyl ether, trimethylsilyl ester	21.5249	275	34636	646	0-00-0	mainlib
565	1,3-Benzenediol, o-cyclopropanecarbonyl-o'-(thiophene-2-carbonyl)-	21.5415	288	53106	548	0-00-0	mainlib
566	Silane, [[4-[1,2-bis[(trimethylsilyl)oxy]ethyl]-1,2-phenylene]bis(oxy)]bis[trimethyl-	21.5582	355	171789	587	56114-62-6	mainlib
567	1,3-Disila-2,4-diazacyclobutane,1,1,3,3-tetramethyl-2-(1,1-dimethyl-1-sila-2-azaethyl)-4-(1,1,3,3-tetrametyl-1,3-disila-2,4-dizabutyl)-	21.5693	333	487687	360	0-00-0	mainlib
568	d-Galactose, 2,3,4,5,6-pentakis-O-(trimethylsilyl)-, o-methyloxyme, (1E)-	21.5748	73	9981995	748	128705-64-6	replib
569	3,6-Dioxa-2,7-disilaoctane, 2,2,4,7,7-pentamethyl-	21.5873	244	550728	468	17887-27-3	mainlib
570	6-Hydroxy-3-[2-methyl-2-[2-hydroxy-3-(2-cyano-4-hydroxyphenoxy)propylamino]propyl]indol, N,O,O-tris(trimethylsilyl) deriv.	21.6026	393	25306	501	0-00-0	mainlib
571	Ribitol, 1,2,3,4,5-pentakis-O-(trimethylsilyl)-	21.6289	307	62029	705	32381-53-6	replib
572	Acetic acid, tris(4-methoxyphenyl)-	21.6414	333	138177	453	95431-48-4	mainlib
573	Tris(trimethylsilyl) 5-nitrobarbiturate	21.6553	374	428517	580	0-00-0	mainlib
574	Sulfamethazine	21.6733	204	737923	576	57-68-1	nist_msms
575	5,5'-Dihydroxy-3,3'-dimethyl-2,2'-binaphthalene-1,1',4,4'-tetrone	21.6982	198	11983	418	85485-16-1	mainlib
576	3,6-Bis(trimethylsilyl)-1,4-cyclohexadiene	21.7038	324	19721	694	18090-43-2	mainlib
577	L-Ascorbic acid, 2,3,5,6-tetrakis-O-(trimethylsilyl)-	21.7121	332	578563	753	55517-56-1	replib
578	Acetic acid, 6-[1,3]dithian-2-ylidenemethyl-3a,6-dimethyl-7-(2-oxopropyl)-dodecahydrocyclopenta[a]naphthalen-3-yl ester	21.7412	301	6394.4	349	0-00-0	mainlib
579	Cinnamic acid, m-(trimethylsiloxy)-, trimethylsilyl ester	21.7509	293	230964	690	32342-01-1	replib
580	Silane, dimethyl(dimethyloctyloxysilyloxy)pentyloxy-	21.7606	292	34349	522	0-00-0	mainlib
581	Silane, tetramethyl-	21.8009	52	332103	766	75-76-3	mainlib
582	Ribitol, 1,2,3,4,5-pentakis-O-(trimethylsilyl)-	21.8064	361	621380	588	32381-53-6	replib
583	Benzoic acid, 3,4,5-tris(trimethylsiloxy)-, trimethylsilyl ester	21.8189	281	142013961	833	2078-17-3	mainlib
584	Silane, tetramethyl-	21.8341	52	462375	800	75-76-3	mainlib
585	1-Ethyl-2-pentamethyldisilanyloxycyclohexane	21.8535	32	27105795	494	0-00-0	mainlib
586	Pyraclostrobin	21.8674	379	40522	415	175013-18-0	nist_msms
587	Ribonic acid, 2,3,4,5-tetrakis-O-(trimethylsilyl)-, trimethylsilyl ester	21.9021	292	217959	666	57197-35-0	mainlib
588	?D-(+)-Talopyranose, pentakis(trimethylsilyl) ether	21.9215	204	3478541	862	0-00-0	mainlib
589	Ribitol, 1,2,3,4,5-pentakis-O-(trimethylsilyl)-	21.9423	361	183185	720	32381-53-6	replib
590	2,4,6-Trihydroxybenzoic acid, tetra-TMS	21.9978	443	30352	618	0-00-0	mainlib
591	2H-1-Benzopyran-2-one, 7-(4-methyl-5-phenyl-2H-1,2,3-triazol-2-yl)-3-phenyl-	22.0061	379	12625	437	19683-09-1	mainlib
592	Xylitol, 1,2,3,4,5-pentakis-O-(trimethylsilyl)-	22.0186	394	7508.9	451	14199-72-5	replib
593	Mercaptoacetic acid, bis(trimethylsilyl)-	22.0879	268	7229.5	634	6398-62-5	mainlib
594	Heptasiloxane, hexadecamethyl-	22.0934	295	82291	680	541-01-5	replib
595	Benzeneacetic acid, ?3,4-tris[(trimethylsilyl)oxy]-, trimethylsilyl ester	22.135	355	73824	544	37148-65-5	replib
596	Ribonic acid, 2,3,4,5-tetrakis-O-(trimethylsilyl)-, trimethylsilyl ester	22.1447	333	1477975	780	57197-35-0	mainlib
597	Ribitol, 1,2,3,4,5-pentakis-O-(trimethylsilyl)-	22.1531	236	10884	761	32381-53-6	replib
598	Guanine	22.1697	174	36103	544	73-40-5	nist_msms
599	Ribitol, 1,2,3,4,5-pentakis-O-(trimethylsilyl)-	22.178	288	96288	780	32381-53-6	replib
600	1,1':4',1'':4'',1''':4''',1'''':4'''',1'''''-Sexiphenyl	22.2127	456	12352	333	4499-83-6	replib
601	1,2-Dihydroxyanthraquinone, O,O'-bis(trimethylsilyl)-	22.2224	369	46675	438	7336-61-0	mainlib
602	Ribitol, 1,2,3,4,5-pentakis-O-(trimethylsilyl)-	22.2335	333	297508	762	32381-53-6	replib
603	Stanozolol	22.2404	447	8195.8	324	10418-03-8	nist_msms
604	Benzeneacetic acid, 3-methoxy-?4-bis[(trimethylsilyl)oxy]-, trimethylsilyl ester	22.2515	297	469864	831	55268-66-1	replib
605	Gln-Asn	22.2626	257	63983	363	0-00-0	nist_msms
606	Estra-1,3,5(10)-trien-17-ol, 2,3-dimethoxy-, acetate, (17?-	22.2903	358	21971	461	5976-70-5	mainlib
607	Imidazo(2,1-b)thiazole, 6-phenyl-	22.3014	200	101078	365	7008-63-1	mainlib
608	1-(1-Adamantyl)-2-triisopropylsilyloxyethane	22.3111	293	164599	500	0-00-0	mainlib
609	Glycoside, ?methyl-trtrakis-O-(trimethylsilyl)-	22.3181	57	526651	646	0-00-0	mainlib
610	Xylitol, 1,2,3,4,5-pentakis-O-(trimethylsilyl)-	22.3444	124	3768.7	344	14199-72-5	mainlib
611	Ribonic acid, 2,3,4,5-tetrakis-O-(trimethylsilyl)-, trimethylsilyl ester	22.3652	333	418262	763	57197-35-0	mainlib
612	3,6-Dioxa-2,7-disilanonane-4,5-dicarboxylic acid, 2,2,7,7-tetramethyl-, dimethyl ester, [R-(R*,R*)]-	22.3902	235	27273	625	55659-11-5	mainlib
613	Prost-13-en-1-oic acid, 9-(methoxyimino)-11,15-bis[(trimethylsilyl)oxy]-, trimethylsilyl ester, (8.xi.,12.xi.)-	22.3985	146	188073	522	72150-30-2	mainlib
614	Acetic acid, 17-acetoxy-3-hydroxyimino-4,4,13-trimethyl-hexadecahydrocyclopenta[a]phenanthren-10-ylmethyl ester	22.4027	270	23419	363	0-00-0	mainlib
615	1,2,4-Trimethoxydibenzofuran	22.4165	243	60833	488	88256-09-1	mainlib
616	L-5-Hydroxytryptophan	22.4318	204	184638	489	4350-09-08	nist_msms
617	D-Allofuranose, pentakis(trimethylsilyl) ether	22.447	305	93074	683	0-00-0	mainlib
618	Silane, [bicyclo[4.2.0]octa-3,7-diene-7,8-diylbis(oxy)]bis[trimethyl-	22.4817	282	371754	565	36461-33-3	mainlib
619	Ribitol, 1,2,3,4,5-pentakis-O-(trimethylsilyl)-	22.5053	293	22921	646	32381-53-6	replib
620	4-Butyl-1-phenylpyrazolidine-3,5-diol, O,O'-bis(trimethylsilyl ether	22.5094	333	76435	399	0-00-0	mainlib
621	Methanone, 1,4-phenylenebis[phenyl-	22.5178	286	8163.8	350	3016-97-5	replib
622	Silane, [[4-[1,2-bis[(trimethylsilyl)oxy]ethyl]-1,2-phenylene]bis(oxy)]bis[trimethyl-	22.5316	532	11746	403	56114-62-6	replib
623	Estra-1,3,5(10)-trien-17-one, 2,3,4-tris[(trimethylsilyl)oxy]-	22.5705	341	16880	495	77904-52-0	mainlib
624	Val-Val	22.5815	258	13073	466	3918-94-3	nist_msms
625	2-Decanol	22.5885	174	4359.1	355	1120-06-5	nist_msms
626	Brompheniramine	22.601	274	19274	417	86-22-6	nist_msms
627	L-(+)-Tartaric acid, bis(trimethylsilyl) ether, bis(trimethylsilyl) ester	22.6384	333	507371	670	0-00-0	mainlib
628	Acetic acid, [o-(trimethylsiloxy)phenyl]-, trimethylsilyl ester	22.6592	532	97628	567	27750-52-3	replib
629	(-)-Epinephrine, tris(trimethylsilyl) ether	22.6661	309	36298	500	0-00-0	mainlib
630	Pentadecanoic acid, tripropylsilyl ester	22.6953	188	23687	462	0-00-0	mainlib
631	1-Triethylsilyloxyheptadecane	22.7147	341	23812	463	0-00-0	mainlib
632	Pentenoic acid, 4-[(trimethylsilyl)oxy]-, trimethylsilyl ester	22.7327	143	12350275	651	72101-11-2	mainlib
633	?Hydroxypyruvic acid, trimethylsilyl ether, trimethylsilyl ester	22.7535	290	231162	692	0-00-0	mainlib
634	Phenanthrene, 9-ethyl-3,6-dimethoxy-10-methyl-	22.7715	280	14247	399	5025-37-6	mainlib
635	Heptafluorobutyryl-codeine	22.7826	495	16059	458	66091-21-2	mainlib
636	Prost-13-en-1-oic acid, 9-(methoxyimino)-11,15-bis[(trimethylsilyl)oxy]-, trimethylsilyl ester, (8.xi.,12.xi.)-	22.7909	146	52939	408	72150-30-2	mainlib
637	?D-Galactopyranoside, methyl 2,3-bis-O-(trimethylsilyl)-, diacetate	22.8228	204	105522	566	52419-52-0	mainlib
638	2-Keto-3-methylvalerate oxime, bis(trimethylsilyl)- deriv.	22.8298	156	132194	597	51621-79-5	mainlib
639	Leu-Ala-Lys	22.8381	331	12380	361	0-00-0	nist_msms
640	Glycerol tricaprylate	22.8852	493	5635.1	549	538-23-8	nist_msms
641	Propanedioic acid, ethyl-, bis(trimethylsilyl) ester	22.8894	207	16729	509	55557-24-9	replib
642	D-(+)-Galactopyranose, pentakis(trimethylsilyl) ether (isomer 1)	22.8991	191	29102	564	0-00-0	mainlib
643	Zirconium, dichloro-[dimethylbis(2-methyl-3H-benz[e]indenyl)silane]	22.9199	283	4112.9	406	0-00-0	mainlib
644	Hydrocinnamic acid	22.9449	263	4662.7	432	501-52-0	nist_msms
645	N-Acetyl-D-glucosamine, tetrakis(trimethylsilyl) ether, methyloxime (syn)	22.9615	202	53831	733	0-00-0	mainlib
646	2-Quinolinecarboxylic acid, 4-[(trimethylsilyl)oxy]-, trimethylsilyl ester	22.9767	231	22154	471	36972-84-6	replib
647	D-Sphingosine	22.9892	282	20061	428	123-78-4	nist_msms
648	Leu-Asn	22.9989	245	17710	714	0-00-0	nist_msms
649	4-Pyrimidinecarboxylic acid, 1,2,3,6-tetrahydro-2,6-dioxo-1,3-bis(trimethylsilyl)-, trimethylsilyl ester	23.0322	174	29852	440	55530-63-7	mainlib
650	Silane, dimethyl(4-(2-phenylprop-2-yl)phenoxy)butoxy-	23.053	327	29364	575	0-00-0	mainlib
651	D-Allofuranose, pentakis(trimethylsilyl) ether	23.1168	217	109527178	756	0-00-0	mainlib
652	Cyano(5-{5-[5-(5-cyano-3,4-dimethylpyrrol-2-ylidenemethyl)-3,4-dimethyl-1H-pyrrol-2-ylmethylene]-4,4-dimethyl-4,5-dihydro-3H-pyrro-2-ylmethylene}-4,4-dimethylpyrrolidin-2-ylene]-acetic acid, tert.-butyl ester	23.1279	84	651434	404	0-00-0	mainlib
653	Ethane, nitro-	23.1362	49	109842	592	79-24-3	replib
654	Ethane	23.1515	28	102907883	728	74-84-0	replib
655	Sinapic acid, tert-butyldimethylsilyl ether, tert-butyldimethylsilyl ester	23.1875	396	39601	474	0-00-0	mainlib
656	2-Butenedioic acid (E)-, bis(trimethylsilyl) ester	23.1958	245	128583	498	17962-03-7	replib
657	Acetic acid, 17-acetoxy-3-hydroxyimino-4,4,13-trimethyl-hexadecahydrocyclopenta[a]phenanthren-10-ylmethyl ester	23.2291	355	29846	423	0-00-0	mainlib
658	d-Galactose, 2,3,4,5,6-pentakis-O-(trimethylsilyl)-, o-methyloxyme, (1Z)-	23.2374	319	3597185	860	128705-71-5	replib
659	Heptasiloxane, hexadecamethyl-	23.2679	295	12961	408	541-01-5	mainlib
660	1H-Indole-2-carboxylic acid, 1-(trimethylsilyl)-, trimethylsilyl ester	23.2929	290	69846	461	55255-80-6	mainlib
661	d-Galactose, 2,3,4,5,6-pentakis-O-(trimethylsilyl)-, o-methyloxyme, (1Z)-	23.3775	205	294076	835	128705-71-5	replib
662	Heptasiloxane, hexadecamethyl-	23.3872	221	299579	619	541-01-5	mainlib
663	Cyclotetrasiloxane, octamethyl-	23.3955	429	16441	363	556-67-2	replib
664	Ethylmalonic acid	23.408	261	15460	432	601-75-2	nist_msms
665	N,9-bis(Trimethylsilyl)-6-[(trimethylsilyl)oxy]-9H-purin-2-amine	23.4302	352	54380	567	0-00-0	mainlib
666	d-Galactose, 2,3,4,5,6-pentakis-O-(trimethylsilyl)-, o-methyloxyme, (1Z)-	23.4385	262	67509	833	128705-71-5	replib
667	1-Pentene, 1-trimethylsilyloxy-1-(4'-trimethylsilyloxyphenyl)-	23.4565	322	70898	469	0-00-0	mainlib
668	2-Picolinic acid	23.4649	456	2639.5	311	98-98-6	nist_msms
669	Ribitol, 1,2,3,4,5-pentakis-O-(trimethylsilyl)-	23.4843	179	10924	538	32381-53-6	replib
670	d-Galactose, 2,3,4,5,6-pentakis-O-(trimethylsilyl)-, o-methyloxyme, (1Z)-	23.4967	319	395803	848	128705-71-5	replib
671	DL-3-Phenyllactic acid	23.5092	307	40634	386	828-01-3	nist_msms
672	L-(-)-Fucose	23.5203	185	15805	419	2438-80-4	nist_msms
673	Trimethylsilyl 3,4-bis(trimethylsiloxy)cinnamate	23.5425	219	106392	634	10586-03-5	replib
674	Desoximetasone	23.5633	160	7381.7	327	382-67-2	replib
675	1H-Indole, 3-phenyl-2-(3'-phenyl-1H-indol-2'-yl)-	23.5855	384	39652	391	164936-84-9	mainlib
676	Ribitol, 1,2,3,4,5-pentakis-O-(trimethylsilyl)-	23.6021	372	78179	665	32381-53-6	replib
677	Pentanoic acid, 4-methyl-2-oxo-, bis(trimethylsilyl) deriv.	23.6105	274	825818	567	72088-30-3	replib
678	3-(1-Ethoxy-ethoxy)-butan-1-ol	23.6257	395	24310	588	82614-87-7	mainlib
679	N,N-Dimethylformamide	23.6313	290	3693.7	432	68-12-2	nist_msms
680	D-Xylopyranose, 1,2,3,4-tetrakis-O-(trimethylsilyl)-	23.7436	249	156797	791	55555-45-8	mainlib
681	Sodium perchlorate	23.7671	311	5247.9	407	7601-89-0	nist_msms
682	Glycoside, ?methyl-trtrakis-O-(trimethylsilyl)-	23.7935	235	2045349	821	0-00-0	mainlib
683	Silanol, trimethyl-	23.824	213	36644	504	1066-40-6	mainlib
684	3-Oxa-6-thia-2,7-disilaoctane, 2,2,7,7-tetramethyl-	23.8559	567	149694	560	78921-31-0	mainlib
685	Mannose, 6-deoxy-2,3,4,5-tetrakis-O-(trimethylsilyl)-, L-	23.8656	145	76591	735	19127-15-2	mainlib
686	Trp(Dioxidation)-Asn	23.8933	333	5451.7	340	0-00-0	nist_msms
687	Phe-Ile-Lys	23.9003	261	14143	632	0-00-0	nist_msms
688	Trp-Ser-Lys	23.9127	202	7716	508	0-00-0	nist_msms
689	Ile-Tyr-Lys	23.9308	292	4322.4	334	0-00-0	nist_msms
690	Mannose, 6-deoxy-2,3,4,5-tetrakis-O-(trimethylsilyl)-, L-	24.0015	204	77547	638	19127-15-2	mainlib
691	Prosta-5,13-dien-1-oic acid, 9,11,15-tris[(trimethylsilyl)oxy]-, methyl ester	24.014	243	15652	445	52058-16-9	mainlib
692	D-Arabinonic acid, 2,3,5-tris-O-(trimethylsilyl)-, ?lactone	24.0486	145	19724	652	32384-55-7	replib
693	1,5-Anhydro-D-sorbitol, tetrakis(trimethylsilyl) ether	24.057	217	138318	647	0-00-0	mainlib
694	1,3-Dioxolane, 2-heptyl-	24.0639	160	12903	524	4359-57-3	mainlib
695	4-(Allylthio)-2-(4-methoxyphenyl)quinazoline	24.0861	307	13124	356	105251-01-2	mainlib
696	2-Ethyl-3-trimethylsilyloxy(trimethylsilyl)butyrate	24.1291	255	6441.4	369	0-00-0	mainlib
697	1,3-Dioxolane, 2-(1-methylethyl)-	24.1332	211	23242	458	822-83-3	replib
698	3,6,9,13,16-Pentaoxa-2,17-disilaoctadecane, 2,2,17,17-tetramethyl-	24.1915	71	49376	571	0-00-0	mainlib
699	Methanamine, N,N-di(2-trimethylsilyloxyethyl)-	24.197	314	275036	515	76710-52-6	mainlib
700	Glycoside, ?methyl-trtrakis-O-(trimethylsilyl)-	24.2372	204	1148963	821	0-00-0	mainlib
701	Ribitol, 1,2,3,4,5-pentakis-O-(trimethylsilyl)-	24.2691	211	14771	627	32381-53-6	replib
702	3-Octenoic acid, trimethylsilyl ester	24.2844	257	15298	571	0-00-0	mainlib
703	L-Tryptophan, N,1-bis(trimethylsilyl)-, trimethylsilyl ester	24.2941	202	636971	822	55429-28-2	replib
704	Glucopyranose, 1,2,3,4,6-pentakis-O-(trimethylsilyl)-, D-	24.3523	91	19319	496	19126-99-9	mainlib
705	Thymol-?d-glucopyranoside, tetrakis(O-trimethylsilyl)-	24.3856	361	19917	394	0-00-0	mainlib
706	D-Xylopyranose, 1,2,3,4-tetrakis-O-(trimethylsilyl)-	24.3925	217	92519	771	55555-45-8	mainlib
707	Gluconic acid, 2-methoxime, tetra(trimethylsilyl)-, trimethylsilyl ester	24.4036	307	44957	556	0-00-0	mainlib
708	Mannose, 6-deoxy-2,3,4,5-tetrakis-O-(trimethylsilyl)-, L-	24.4452	249	17180	727	19127-15-2	mainlib
709	(Z)-Bis-1,2-(trimethylsilyloxy)ethylene	24.4799	214	11516	579	26327-98-0	mainlib
710	Octadecanoic acid, trimethylsilyl ester	24.4993	117	217185	674	18748-91-9	replib
711	Mannose, 6-deoxy-2,3,4,5-tetrakis-O-(trimethylsilyl)-, L-	24.5076	204	193820	688	19127-15-2	replib
712	Arabinofuranose, 1,2,3,5-tetrakis-O-(trimethylsilyl)-	24.5159	217	57823	595	55399-49-0	mainlib
713	Ribitol, 1,2,3,4,5-pentakis-O-(trimethylsilyl)-	24.5742	214	26931	719	32381-53-6	replib
714	Heptasiloxane, hexadecamethyl-	24.5839	221	282780	683	541-01-5	mainlib
715	Astaxanthin	24.5908	261	4929.7	438	472-61-7	mainlib
716	Ethyl 2,3,4,6-tetrakis-O-(trimethylsilyl)-D-glucopyranoside	24.5991	114	10799	674	0-00-0	mainlib
717	d-Glucose, 2,3,4,5,6-pentakis-O-(trimethylsilyl)-, o-methyloxyme, (1Z)-	24.6546	406	25603	626	128705-73-7	replib
718	Ribitol, 1,2,3,4,5-pentakis-O-(trimethylsilyl)-	24.6879	204	557995	694	32381-53-6	replib
719	Ribitol, 1,2,3,4,5-pentakis-O-(trimethylsilyl)-	24.7018	290	1145149	713	32381-53-6	replib
720	Demeclocycline	24.7115	307	48088	520	127-33-3	replib
721	cis-13-Docosenoic acid, tert-butyldimethylsilyl ester	24.7683	395	17261	587	0-00-0	mainlib
722	Ribitol, 1,2,3,4,5-pentakis-O-(trimethylsilyl)-	24.803	361	34627	689	32381-53-6	replib
723	Mannose, 6-deoxy-2,3,4,5-tetrakis-O-(trimethylsilyl)-, L-	24.8155	204	272035	761	19127-15-2	mainlib
724	Ambodryl	24.8446	245	38307	490	118-23-0	nist_msms
725	1,3-Dioxolane, 2-(3-bromo-5,5,5-trichloro-2,2-dimethylpentyl)-	24.8501	174	55156	532	0-00-0	mainlib
726	Glycoside, ?methyl-trtrakis-O-(trimethylsilyl)-	24.8668	159	327461	690	0-00-0	mainlib
727	?D-Glucopyranoside, methyl 4,6-di-O-methyl-2,3-bis-O-(trimethylsilyl)-	24.8737	258	5718.1	474	52430-38-3	mainlib
728	Flurazepam	24.9236	315	17538	434	17617-23-1	nist_msms
729	Glycoside, ?methyl-trtrakis-O-(trimethylsilyl)-	24.9514	204	6395882	825	0-00-0	mainlib
730	?N-Acetylneuraminic acid, methyl ester-2-methyl-7,9-methyl-boronate-3,8-di(trimethylsilyl)-	24.9555	160	13369	514	0-00-0	mainlib
731	Pentanedioic acid, 2,4-bis[(trimethylsilyl)oxy]-, bis(trimethylsilyl) ester, (R*,S*)-	24.9902	245	96563	489	38166-12-0	mainlib
732	D-erythro-2-Pentulose, 1,3,4-tris-O-(trimethylsilyl)-, 5-[bis(trimethylsilyl) phosphate]	25.0609	387	14819	475	55520-87-1	mainlib
733	Undecane	25.072	57	99564	695	1120-21-4	replib
734	1-Hepten-3-one	25.0817	158	8158.3	386	2918-13-0	replib
735	Zeaxanthin	25.0942	183	12539	506	144-68-3	replib
736	Propanoic acid, 2-[(trimethylsilyl)oxy]-, trimethylsilyl ester	25.1289	134	85146	441	17596-96-2	replib
737	Ribitol, 1,2,3,4,5-pentakis-O-(trimethylsilyl)-	25.1372	72	134430	582	32381-53-6	replib
738	Mannose, 6-deoxy-2,3,4,5-tetrakis-O-(trimethylsilyl)-, L-	25.1441	204	392350	751	19127-15-2	mainlib
739	(2-Methyl-benzoimidazol-1-yl)-acetic acid, methyl ester	25.2231	145	230425	577	0-00-0	mainlib
740	Ribitol, 1,2,3,4,5-pentakis-O-(trimethylsilyl)-	25.2315	73	28410515	665	32381-53-6	replib
741	Benzene, 1,1'-(1,1,2,2,3,3-hexafluoro-1,3-propanediyl)bis[2,3,4,5,6-pentafluoro-	25.3161	217	37841	574	25078-75-5	mainlib
742	Mannose, 6-deoxy-2,3,4,5-tetrakis-O-(trimethylsilyl)-, L-	25.3674	204	215251	497	19127-15-2	mainlib
743	2-Ethoxyethanol	25.3771	87	24496	374	110-80-5	nist_msms
744	Phosphine imide, N-phenyl-P,P,P-tri-m-tolyl-	25.4117	395	6451.6	369	14796-90-8	mainlib
745	Ribitol, 1,2,3,4,5-pentakis-O-(trimethylsilyl)-	25.4173	393	13081	612	32381-53-6	replib
746	D-(+)-Galacturonic acid, O-pentakis(trimethylsilyl) deriv.	25.4935	204	8060871	779	0-00-0	mainlib
747	5H-Indeno[1,2-b]pyrazin-5-one, 6,7,8-tribromo-9-(ethoxycarbonyl)-N,N'-diethyl-1,2,3,4-tetrahydro-	25.5019	385	5052.5	459	0-00-0	mainlib
748	Ribitol, 1,2,3,4,5-pentakis-O-(trimethylsilyl)-	25.5518	433	78947	665	32381-53-6	replib
749	Ribitol, 1,2,3,4,5-pentakis-O-(trimethylsilyl)-	25.5629	262	177369	758	32381-53-6	replib
750	D-threo-2,5-Hexodiulose, 1-deoxy-3,4,6-tris-O-(trimethylsilyl)-, bis(O-methyloxime)-	25.5754	174	77041	574	67104-29-4	mainlib
751	Disilathiane, hexamethyl-	25.6516	164	19948	461	3385-94-2	mainlib
752	2-Deoxy-galactopyranose, tetrakis(trimethylsilyl)	25.6683	153	66692	524	0-00-0	mainlib
753	?D-(+)-Xylopyranose, tetrakis(trimethylsilyl) ether	25.7113	91	6991375	723	0-00-0	mainlib
754	S-Ethyl phenoxythioacetate	25.7237	483	3651.1	356	29279-13-8	mainlib
755	3,7-Diamino-6-methyl-7H-S-triazino[5,1-c]-S-triazole	25.7542	186	37539	312	13728-23-9	mainlib
756	Trimethyl(3,3-difluoro-2-propenyl)silane	25.7667	245	36051	570	40207-81-6	mainlib
757	Quinoline, 6-methoxy-5-nitro-	25.8083	247	18138	488	6623-91-2	mainlib
758	Ribitol, 1,2,3,4,5-pentakis-O-(trimethylsilyl)-	25.8305	262	23922	721	32381-53-6	replib
759	2,4-Imidazolidinedione, 5-[3,4-bis[(trimethylsilyl)oxy]phenyl]-3-methyl-5-phenyl-1-(trimethylsilyl)-	25.8402	157	111933	461	55517-85-6	mainlib
760	Heptasiloxane, hexadecamethyl-	25.8458	221	294858	617	541-01-5	mainlib
761	Glycoside, ?methyl-trtrakis-O-(trimethylsilyl)-	25.8818	159	165439	719	0-00-0	mainlib
762	1-Methyl-1-(2-buty)oxy)-1-silacyclobutane	25.8887	69	48393	388	0-00-0	mainlib
763	Ribitol, 1,2,3,4,5-pentakis-O-(trimethylsilyl)-	25.904	84	42303	715	32381-53-6	replib
764	Sebacic acid, di(3-phenylallyl) ester	25.9179	185	63870	398	0-00-0	mainlib
765	Acetonitrile	25.9581	42	187893	437	75-05-8	nist_msms
766	Glycoside, ?methyl-trtrakis-O-(trimethylsilyl)-	25.965	204	1346605	804	0-00-0	mainlib
767	Methyl (R)-(+)-2,2-dimethyl-1,3-dioxolane-4-carboxylate	25.9927	187	12383	495	52373-72-5	nist_msms
768	Ribitol, 1,2,3,4,5-pentakis-O-(trimethylsilyl)-	26.0177	259	125947	641	32381-53-6	replib
769	1-Iodo-2-methylnonane	26.0551	57	104480	503	0-00-0	mainlib
770	?D-Glucopyranoside, methyl 4-O-methyl-2,3,6-tris-O-(trimethylsilyl)-	26.0593	159	60395	676	52430-40-7	mainlib
771	Ethyl 2,3,4,6-tetrakis-O-(trimethylsilyl)-D-glucopyranoside	26.1522	204	77405	714	0-00-0	mainlib
772	D-(+)-Glucuronic acid ?lactone, tris(trimethylsilyl) ether, methyloxime (anti)	26.1564	160	7575.8	446	0-00-0	mainlib
773	Asp-Ser-Arg	26.1605	262	5842.1	321	0-00-0	nist_msms
774	2,4-Imidazolidinedione, 5-[3,4-bis[(trimethylsilyl)oxy]phenyl]-3-methyl-5-phenyl-1-(trimethylsilyl)-	26.2271	102	45442	540	55517-85-6	mainlib
775	2-Butenedioic acid (Z)-, bis(trimethylsilyl) ester	26.2368	245	144106	620	23508-82-9	replib
776	Ethyl 2,3,4,6-tetrakis-O-(trimethylsilyl)-D-glucopyranoside	26.2576	253	30354	651	0-00-0	mainlib
777	Lys-Lys-Lys	26.3061	202	48616	872	0-00-0	nist_msms
778	Glycoside, ?methyl-trtrakis-O-(trimethylsilyl)-	26.3436	204	368280	721	0-00-0	mainlib
779	Ribitol, 1,2,3,4,5-pentakis-O-(trimethylsilyl)-	26.3644	430	123763	651	32381-53-6	replib
780	Ent-beyer-15-en-18-ol	26.4143	224	9048.3	334	20107-90-8	mainlib
781	DL-3-Aminoisobutyric acid	26.424	216	31641	599	144-90-1	nist_msms
782	Lyxose, tetra-(trimethylsilyl)-ether	26.4434	204	291065	683	73745-85-4	mainlib
783	Phe-Ile-Lys	26.4822	261	13524	527	0-00-0	nist_msms
784	Allyltriphenylsilane	26.5044	259	47208	327	18752-21-1	mainlib
785	D-Ribofuranose, 1,2,3,5-tetrakis-O-(trimethylsilyl)-	26.5391	185	5698.3	412	56271-69-3	mainlib
786	Ribitol, 1,2,3,4,5-pentakis-O-(trimethylsilyl)-	26.553	247	30364	701	32381-53-6	replib
787	Cyano(5-{5-[5-(5-cyano-3,4-dimethylpyrrol-2-ylidenemethyl)-3,4-dimethyl-1H-pyrrol-2-ylmethylene]-4,4-dimethyl-4,5-dihydro-3H-pyrro-2-ylmethylene}-4,4-dimethylpyrrolidin-2-ylene]-acetic acid, tert.-butyl ester	26.5724	291	5975.5	423	0-00-0	mainlib
788	?L-(-)-Fucopyranose, tetrakis(trimethylsilyl) ether	26.6126	245	28241	698	0-00-0	mainlib
789	Bis(cyclopentadienylmolybdenum), dihydro-, ?(?:?-fulvalene)-	26.6639	443	15535	397	0-00-0	mainlib
790	Ethyl 2,3,4,6-tetrakis-O-(trimethylsilyl)-D-glucopyranoside	26.6847	321	120854	767	0-00-0	mainlib
791	Glycoside, ?methyl-trtrakis-O-(trimethylsilyl)-	26.6972	132	19192	653	0-00-0	mainlib
792	Glycoside, ?methyl-trtrakis-O-(trimethylsilyl)-	26.7249	103	1085871	759	0-00-0	mainlib
793	Ethyl 2,3,4,6-tetrakis-O-(trimethylsilyl)-D-glucopyranoside	26.7942	322	9683	688	0-00-0	mainlib
794	Glycoside, ?methyl-trtrakis-O-(trimethylsilyl)-	26.8039	261	118597	793	0-00-0	mainlib
795	D-(+)-Ribono-1,4-lactone, tris(trimethylsilyl) ether	26.8261	105	122331	635	0-00-0	mainlib
796	Glycoside, ?methyl-trtrakis-O-(trimethylsilyl)-	26.8608	290	20579	683	0-00-0	mainlib
797	Mesoporphyrin ix	26.9482	288	10510	489	493-90-3	mainlib
798	D-Xylopyranose, 1,2,3,4-tetrakis-O-(trimethylsilyl)-	26.9676	259	58772	609	55555-45-8	mainlib
799	Ribitol, 1,2,3,4,5-pentakis-O-(trimethylsilyl)-	26.9898	103	356808	585	32381-53-6	replib
800	Prostaglandin D(2), O,O'-bis(trimethylsilyl)-, trimethylsilyl ester	27.0092	292	8050.6	326	0-00-0	mainlib
801	Ethyl 2,3,4,6-tetrakis-O-(trimethylsilyl)-D-glucopyranoside	27.0203	173	46155	654	0-00-0	mainlib
802	?DL-Arabinofuranoside, methyl 2,3,5-tris-O-(trimethylsilyl)-	27.0522	116	65641	532	56271-63-7	mainlib
803	Mannose, 6-deoxy-2,3,4,5-tetrakis-O-(trimethylsilyl)-, L-	27.0563	112	6048.3	580	19127-15-2	mainlib
804	Unknown 4	27.1159	398	5146.6	292	0-00-0	nist_msms
805	Carbendazim	27.1326	259	12139	340	10605-21-7	nist_msms
806	Copper, [2,8,12,18-tetraethyl-3,7,13,17-tetramethyl-21H,23H-porphinato(2-)-N21,N22,N23,N24]-, (SP-4-1)-	27.1589	355	4828.7	498	14055-18-6	mainlib
807	Butanal, 2,3,4-tris[(trimethylsilyl)oxy]-, O-methyloxime, [R-(R*,R*)]-	27.1686	71	92053	492	56196-36-2	replib
808	Ribitol, 1,2,3,4,5-pentakis-O-(trimethylsilyl)-	27.1894	130	294993	590	32381-53-6	replib
809	Glycoside, ?methyl-trtrakis-O-(trimethylsilyl)-	27.1964	245	225896	769	0-00-0	mainlib
810	Glycoside, ?methyl-trtrakis-O-(trimethylsilyl)-	27.238	215	77182	653	0-00-0	mainlib
811	1-Anliinoisoquinoline	27.2588	219	359794	522	13797-20-1	mainlib
812	Silane, dimethylnonyloxybutyloxy-	27.2934	259	149819	429	0-00-0	mainlib
813	Ribitol, 1,2,3,4,5-pentakis-O-(trimethylsilyl)-	27.3018	157	89730	734	32381-53-6	replib
814	Levulinic acid	27.3239	290	24214	312	123-76-2	nist_msms
815	Heptasiloxane, hexadecamethyl-	27.3586	221	302266	611	541-01-5	mainlib
816	Glycoside, ?methyl-trtrakis-O-(trimethylsilyl)-	27.385	361	87604	735	0-00-0	mainlib
817	Ribitol, 1,2,3,4,5-pentakis-O-(trimethylsilyl)-	27.4058	317	112245	592	32381-53-6	replib
818	1,3-Dioxolane, 2-pentadecyl-	27.4293	283	23552	406	4360-57-0	mainlib
819	3-Hydroxybenzoic acid	27.4501	121	32617	571	99-06-9	nist_msms
820	Silane, trimethyl[1-phenyl-2-[2-(trimethylsilyl)-1-cyclopropen-1-yl]ethoxy]-	27.5722	179	289378	626	97778-19-3	mainlib
821	Methylmalonic acid	27.6041	255	16009	620	516-05-2	nist_msms
822	Ribitol, 1,2,3,4,5-pentakis-O-(trimethylsilyl)-	27.6457	172	15821	516	32381-53-6	replib
823	D-Xylopyranose, 1,2,3,4-tetrakis-O-(trimethylsilyl)-	27.6609	204	6229253	813	55555-45-8	mainlib
824	(Methoxymethyl)trimethylsilane	27.6997	265	33713	609	14704-14-4	replib
825	Silane, tetramethyl-	27.7399	158	25530	485	75-76-3	mainlib
826	5H-Indeno[1,2-b]pyrazin-5-one, 6,7,8-tribromo-9-(ethoxycarbonyl)-N,N'-diethyl-1,2,3,4-tetrahydro-	27.758	200	6780.9	567	0-00-0	mainlib
827	Hydroquinone-?tetrakis(O-trimethylsilyl)-d-glucopyranoside	27.8162	254	123301	536	0-00-0	mainlib
828	1-[(2-Bromo-phenyl)-(2,2-dimethyl-propionyloxy)-methyl]-3,4-dihydro-1H-isoquinoline-2-carboxylic acid, ethyl ester	27.8592	204	850087	511	0-00-0	mainlib
829	1,3-Bis(trimethylsilyloxy)butane	27.8717	117	780928	670	56771-47-2	replib
830	Silane, tetramethyl-	27.9147	230	20321	553	75-76-3	replib
831	trans-2-Hydroxycinnamic acid	27.9299	289	17341	391	614-60-8	nist_msms
832	8-N3-CAMP	27.9951	109	36619	402	31966-52-6	nist_msms
833	(Z)-Bis-1,2-(trimethylsilyloxy)ethylene	28.0062	123	9836.1	468	26327-98-0	mainlib
834	5H-Indeno[1,2-b]pyrazin-5-one, 7,8,9-tribromo-N,N'-diethyl-1,2,3,4-tetrahydro-6-(phenoxycarbonyl)-	28.0422	283	7670.1	375	0-00-0	mainlib
835	Hexadecanoic acid, 2,3-bis[(trimethylsilyl)oxy]propyl ester	28.1102	246	91331	487	1188-74-5	replib
836	Silane, [1-(5-ethenyltetrahydro-5-methyl-2-furanyl)-1-methylethoxy]trimethyl-, cis-	28.1213	131	713193	510	57428-80-5	mainlib
837	Glycoside, ?methyl-trtrakis-O-(trimethylsilyl)-	28.1393	169	455872	679	0-00-0	mainlib
838	Silane, diethylbutoxypentyloxy-	28.1781	218	198847	542	0-00-0	mainlib
839	Diethyl phthalate	28.2017	114	119952	492	84-66-2	nist_msms
840	Anthracene-9,10-biimine-11,12-dicarboxylic acid, 9,10-dihydro-, diethyl ester	28.2405	179	24914	592	6329-10-08	mainlib
841	Terephthalic acid, cyclobutyl decyl ester	28.3071	289	84270	667	0-00-0	mainlib
842	10,10-Dimethyl-3,6,9,11,14,17-hexaoxa-10-silanonadecane	28.3431	160	224177	583	0-00-0	mainlib
843	Penicillamine, tri-TMS	28.3501	225	116432	444	167029-28-9	mainlib
844	Bis(1,3,5-cycloheptatrien-1,1'-yl), 6,6'-bis[6-(6-methyl-1,3,5-cycloheptatrien-1-yl)-1,3,5-cycloheptatrien-1-yl]-	28.3612	174	16484	455	0-00-0	mainlib
845	?D-(+)-Xylopyranose, tetrakis(trimethylsilyl) ether	28.3834	204	6897031	804	0-00-0	mainlib
846	Nonane	28.4763	57	112465	505	111-84-2	mainlib
847	?D-(+)-Xylopyranose, tetrakis(trimethylsilyl) ether	28.4943	255	131859	796	0-00-0	mainlib
848	Silanol, trimethyl-, carbonate (2:1)	28.5567	225	68703	405	39981-89-0	replib
849	Lycoxanthin	28.5622	91	28048	402	19891-74-8	mainlib
850	Manganese, acetylpentacarbonyl-, (OC-6-21)-	28.6746	28	43724477	543	13963-91-2	mainlib
851	Ethane, nitro-	28.6954	27	436848	508	79-24-3	replib
852	Silane, tetramethyl-	28.7134	49	89825	807	75-76-3	mainlib
853	2-Ethoxyethanol	28.7633	32	464140	628	110-80-5	nist_msms
854	Thymol-?d-glucopyranoside, tetrakis(O-trimethylsilyl)-	28.834	129	295956646	751	0-00-0	mainlib
855	Silane, tetramethyl-	28.8451	438	48105478	528	75-76-3	mainlib
856	tert-Butyldimethylsilyl 2-(2-(2-(2-methoxyethoxy)ethoxy)ethoxy)acetate	28.8493	88	11937867	617	0-00-0	mainlib
857	Silanol, trimethyl-	28.8895	40	1791860	655	1066-40-6	mainlib
858	Ethane	28.895	32	1947679	779	74-84-0	replib
859	Silane, diethyldihexyloxy-	28.9658	160	370838	591	0-00-0	mainlib
860	2,2,4,4,6,6-Hexamethylcyclotrisilazane	28.9838	423	26743	657	1009-93-4	mainlib
861	9,9,10,10-Tetrafluoro-9,10-disila-9,10-dihydroanthracene	29.0809	284	158364	513	32962-42-8	mainlib
862	Phthalimide, N-(trimethylsilyl)-	29.1058	160	104329	486	10416-67-8	replib
863	3-(2,6-Dihydroxyphenyl)-2-methyl-4(3H)-quinazolinone	29.1266	268	22201	363	52898-78-9	mainlib
864	Silane, diethylhexadecyloxy(3-phenylpropoxy)-	29.293	369	78782	368	0-00-0	mainlib
865	1,5-Anhydro-D-sorbitol, tetrakis(trimethylsilyl) ether	29.3221	217	52251605	751	0-00-0	mainlib
866	(Z)-Bis-1,2-(trimethylsilyloxy)ethylene	29.3305	476	18835	602	26327-98-0	mainlib
867	2-Ethyl-3-ketovalerate, bis(trimethylsilyl)	29.3956	314	27039	628	0-00-0	mainlib
868	Silane, tetramethyl-	29.4511	160	48965	582	75-76-3	replib
869	D-(+)-Arabitol	29.6577	259	70475	333	488-82-4	nist_msms
870	Ribitol, 1,2,3,4,5-pentakis-O-(trimethylsilyl)-	29.6771	260	25459	711	32381-53-6	replib
871	Hexopyranose, 1,2,3,4,6-pentakis-O-(trimethylsilyl)-	29.6854	361	659270	598	55521-15-8	mainlib
872	Ribitol, 1,2,3,4,5-pentakis-O-(trimethylsilyl)-	29.6924	58	179223	639	32381-53-6	replib
873	3,3-Dimethylacrylic acid	29.7215	98	65543	317	541-47-9	nist_msms
874	2-Dimethylsilyloxytridecane	29.8713	479	16916	449	0-00-0	mainlib
875	D-(+)-Ribono-1,4-lactone, tris(trimethylsilyl) ether	29.8823	259	7813377	725	0-00-0	mainlib
876	2-Dimethylsilyloxytridecane	29.8865	31	1130904	540	0-00-0	mainlib
877	Methylmalonic acid	29.9392	373	18581	591	516-05-2	nist_msms
878	D-Allofuranose, pentakis(trimethylsilyl) ether	29.9697	318	200949	662	0-00-0	mainlib
879	Arg-Trp-Arg	30.143	292	7402.9	317	0-00-0	nist_msms
880	Ethyl 2,3,4,6-tetrakis-O-(trimethylsilyl)-D-glucopyranoside	30.1625	129	550898	803	0-00-0	mainlib
881	?D-Glucopyranose, 1,2,3,4,6-pentakis-O-(trimethylsilyl)-	30.254	361	84742	695	2775-90-8	mainlib
882	Unknown 5	30.2692	258	9218	266	141-63-9	replib
883	Silane, dimethyl(dimethyl(2,3,5,6-tetrachlorophenoxy)silyloxy)(2,3,5,6-tetrachlorophenoxy)-	30.3081	295	9574.1	343	0-00-0	mainlib
884	5-Methyluridine, tris(trimethylsilyl) deriv.	30.401	160	695559	567	0-00-0	mainlib
885	Glycoside, ?methyl-trtrakis-O-(trimethylsilyl)-	30.4329	205	758655	649	0-00-0	mainlib
886	(Z)-Bis-1,2-(trimethylsilyloxy)ethylene	30.4481	283	73991	534	26327-98-0	mainlib
887	Ethylvinyl sulfide	30.4647	137	91022	341	627-50-9	replib
888	D-(-)-Ribofuranose, tetrakis(trimethylsilyl) ether (isomer 1)	30.4953	433	55424	642	0-00-0	mainlib
889	Lysine	30.559	209	17922	529	56-87-1	nist_msms
890	Pregn-4-ene-3,20-dione, 11,17-bis[(trimethylsilyl)oxy]-, bis(O-methyloxime), (11?-	30.5687	361	349106	504	57305-37-0	mainlib
891	Nickel tetracarbonyl	30.6159	32	6648703	516	13463-39-3	mainlib
892	?D-(+)-Xylopyranose, tetrakis(trimethylsilyl) ether	30.7296	204	68536290	817	0-00-0	mainlib
893	Silanol, trimethyl-	30.7546	26	507351	682	1066-40-6	mainlib
894	Cadusafos	30.8059	32	1928007	563	95465-99-9	nist_msms
895	(Z)-Bis-1,2-(trimethylsilyloxy)ethylene	30.8697	160	261940	509	26327-98-0	mainlib
896	Benzoic acid, 2,6-bis[(trimethylsilyl)oxy]-, trimethylsilyl ester	30.8835	267	184649	472	3782-85-2	mainlib
897	Heptalene, 7,7'-dihydro-6,6'-bis(trimethylsilyl)methyl-	30.9015	280	1823593	587	0-00-0	mainlib
898	Rhodoxanthin	30.914	259	124542	414	116-30-3	mainlib
899	Ethyl 2,3,4,6-tetrakis-O-(trimethylsilyl)-D-glucopyranoside	30.9764	319	67641	645	0-00-0	mainlib
900	Ethanedioic acid, bis(trimethylsilyl) ester	31.0263	264	7171.4	363	18294-04-7	replib
901	Decamethyltetrasiloxane	31.0347	324	37669	433	141-62-8	nist_msms
902	D-Arabinopyranose, tetrakis(trimethylsilyl) ether (isomer 1)	31.2066	191	719746	797	0-00-0	mainlib
903	Mannonic acid, 2,3,5,6-tetrakis-O-(trimethylsilyl)-, lactone	31.2399	363	9491.7	598	55515-30-5	mainlib
904	2,4,6,8-Tetramethyl-1-undecene	31.3148	85	22439	463	59920-26-2	mainlib
905	Silane, diethylhexadecyloxy(2-methylpentyloxy)-	31.33	399	24064	464	0-00-0	mainlib
906	Ethyl 2,3,4,6-tetrakis-O-(trimethylsilyl)-D-glucopyranoside	31.4174	362	11995	517	0-00-0	mainlib
907	Methyl 7?[(trimethylsilyl)oxy]abieta-8,11,13-trien-18-oate	31.4451	191	52394	388	0-00-0	mainlib
908	Nickel phthalocyanine	31.5505	259	7839	328	14055-02-8	replib
909	D-(+)-Galactopyranose, pentakis(trimethylsilyl) ether (isomer 2)	31.7211	204	2139028	788	0-00-0	mainlib
910	Milbemycin B, 5-demethoxy-5-one-6,28-anhydro-25-ethyl-4-methyl-13-chloro-oxime	31.7377	113	71436	470	0-00-0	mainlib
911	1,3-Dioxolane-2-methanol	31.7654	277	44918	516	5694-68-8	mainlib
912	Ribitol, 1,2,3,4,5-pentakis-O-(trimethylsilyl)-	31.7959	355	238001	567	32381-53-6	replib
913	1,2-Benzenedicarboxylic acid, bis(trimethylsilyl) ester	31.85	369	74334	451	2078-22-0	mainlib
914	Heptasiloxane, hexadecamethyl-	31.8583	207	143968	530	541-01-5	mainlib
915	Ethyl 2,3,4,6-tetrakis-O-(trimethylsilyl)-D-glucopyranoside	31.911	160	146670	754	0-00-0	mainlib
916	Trimethyl(3,3-difluoro-2-propenyl)silane	31.9402	486	38027	508	40207-81-6	mainlib
917	D-(+)-Galactopyranose, pentakis(trimethylsilyl) ether (isomer 1)	32.0483	298	170735	546	0-00-0	mainlib
918	Ribitol, 1,2,3,4,5-pentakis-O-(trimethylsilyl)-	32.065	209	126504	464	32381-53-6	replib
919	Thymol-?d-glucopyranoside, tetrakis(O-trimethylsilyl)-	32.0969	169	223690	511	0-00-0	mainlib
920	Prost-13-en-1-oic acid, 9-(methoxyimino)-11,15-bis[(trimethylsilyl)oxy]-, trimethylsilyl ester, (8.xi.,12.xi.)-	32.1135	133	336714	478	72150-30-2	mainlib
921	N-(Trifluoroacetyl)-N,O,O',O''-tetrakis(trimethylsilyl)norepinephrine	32.1287	357	56411	685	0-00-0	mainlib
922	D-(-)-Tagatofuranose, pentakis(trimethylsilyl) ether (isomer 2)	32.2522	143	27399	369	0-00-0	mainlib
923	Lyxose, tetra-(trimethylsilyl)-ether	32.2577	129	153668	693	73745-85-4	mainlib
924	?Pentamethylcyclopentadienyl-ethylisonitril-(N,N,N',N'-tetramethylethin-1,2-diamin)-molybdaeniodid	32.3146	250	6406.8	459	0-00-0	mainlib
925	D-Xylose, tetrakis(trimethylsilyl)-	32.456	204	1528541	808	18623-22-8	replib
926	?-Allyl-nickel, bis-(trimethylsilyl)phosphido- (dimer)	32.4629	361	93419	535	0-00-0	mainlib
927	Astaxanthin	32.4685	151	12749	567	472-61-7	mainlib
928	Propanetriol, 2-methyl-, tris-O-(trimethylsilyl)-	32.8873	345	1598193	583	0-00-0	mainlib
929	?Hydroxypyruvic acid, trimethylsilyl ether, trimethylsilyl ester	32.9039	310	55280	582	0-00-0	mainlib
930	Benzoic acid, 2,5-bis(trimethylsiloxy)-, trimethylsilyl ester	32.9205	368	5311109	560	3618-20-0	replib
931	Propanetriol, 2-methyl-, tris-O-(trimethylsilyl)-	32.9968	401	348727	632	0-00-0	mainlib
932	Benzoic acid, 2,6-bis(trimethylsiloxy)-, methyl ester	33.1202	297	748303	809	27798-57-8	mainlib
933	25-Nor-9,19-cyclolanostan-24-one, 3-acetoxy-24-phenyl-	33.1798	121	42686	380	0-00-0	mainlib
934	Mannonic acid, 2,3,5,6-tetrakis-O-(trimethylsilyl)-, lactone	33.2006	361	174568	549	55515-30-5	mainlib
935	Trp-Phe	33.2353	354	10032	312	6686-02-08	nist_msms
936	Silane, [[4-[1,2-bis[(trimethylsilyl)oxy]ethyl]-1,2-phenylene]bis(oxy)]bis[trimethyl-	33.2478	355	102114	609	56114-62-6	replib
937	Hexopyranose, 1,2,3,4,6-pentakis-O-(trimethylsilyl)-	33.3615	204	255767	476	55521-15-8	mainlib
938	Succinic acid, ethyl 2-methylphenyl ester	33.3975	230	40663	384	0-00-0	mainlib
939	Silane, tetramethyl-	33.4405	368	1031148	540	75-76-3	replib
940	Trimethyl(3,3-difluoro-2-propenyl)silane	33.4572	147	1118734	603	40207-81-6	mainlib
941	L-Ascorbic acid, 2,3,5,6-tetrakis-O-(trimethylsilyl)-	33.5029	332	72295	424	55517-56-1	replib
942	Silane, [[4-[1,2-bis[(trimethylsilyl)oxy]ethyl]-1,2-phenylene]bis(oxy)]bis[trimethyl-	33.6153	357	27867	706	56114-62-6	replib
943	D-Xylose, tetrakis(trimethylsilyl)-	33.7678	204	299118	667	18623-22-8	mainlib
944	Ribitol, 1,2,3,4,5-pentakis-O-(trimethylsilyl)-	33.7914	361	48476	594	32381-53-6	replib
945	Chlortetracycline	33.9924	295	21101	532	57-62-5	replib
946	Ethanesulfonic acid, 2-[(trimethylsilyl)oxy]-, trimethylsilyl ester	34.0021	255	2416095	585	67557-58-8	mainlib
947	?D-(+)-Talopyranose, pentakis(trimethylsilyl) ether	34.2074	204	21632106	744	0-00-0	mainlib
948	trans-2-Hydroxycinnamic acid	34.2933	28	1780183	480	614-60-8	nist_msms
949	Silane, tetramethyl-	34.3876	456	301529	572	75-76-3	replib
950	Benzeneacetic acid, 3,4-bis[(trimethylsilyl)oxy]-, trimethylsilyl ester	34.4084	369	25795	413	37148-62-2	replib
951	Thymol-?d-glucopyranoside, tetrakis(O-trimethylsilyl)-	34.683	169	1143542	475	0-00-0	mainlib
952	Silane, tetramethyl-	34.7218	139	46336	680	75-76-3	replib
953	Benzoic acid, 2,5-bis(trimethylsiloxy)-, trimethylsilyl ester	34.7412	456	2096041	577	3618-20-0	replib
954	?D-(+)-Talopyranose, pentakis(trimethylsilyl) ether	34.7593	204	7414129	800	0-00-0	mainlib
955	1'H-Cholest-2-eno[3,2-b]indol-6-one, 1'-(phenylmethyl)-, oxime, (5?-	35.0629	204	194076	427	55429-15-7	mainlib
956	Cinnamic acid, m-(trimethylsiloxy)-, trimethylsilyl ester	35.2432	308	132679	633	32342-01-1	replib
957	Milbemycin B, 5-demethoxy-5-one-6,28-anhydro-25-ethyl-4-methyl-13-chloro-oxime	35.3278	169	18595	366	0-00-0	mainlib
958	Mannose, 2,3,4,5,6-pentakis-O-(trimethylsilyl)-, D-	35.3527	204	351347	663	6736-99-8	mainlib
959	Mercaptoacetic acid, bis(trimethylsilyl)-	35.3777	147	278271	620	6398-62-5	mainlib
960	Heptasiloxane, hexadecamethyl-	35.4054	295	54619	344	541-01-5	replib
961	Dibenzo[a,e]cyclooctene, 5,6,11,12-tetrahydro-2,3,8,9,11-pentamethoxy-	35.5399	107	47216	399	0-00-0	mainlib
962	Acetic acid, [3-methoxy-4-(trimethylsiloxy)phenyl](trimethylsiloxy)-, methyl ester	35.5483	297	427054	726	3223-45-8	mainlib
963	Milbemycin B, 5-demethoxy-5-one-6,28-anhydro-25-ethyl-4-methyl-13-chloro-oxime	35.6578	204	29306	447	0-00-0	mainlib
964	Dodecamethylcyclohexasiloxane	35.7743	308	13512	339	540-97-6	nist_msms
965	Hexopyranose, 1,2,3,4,6-pentakis-O-(trimethylsilyl)-	36.0794	396	17478	399	55521-15-8	mainlib
966	Methylmalonic acid	36.0932	73	899477	490	516-05-2	nist_msms
967	Linalool oxide	36.1099	153	89535	467	60047-17-8	nist_msms
968	Lactic acid	36.4787	28	7055745	720	50-21-5	replib
969	D-(+)-Galactopyranose, pentakis(trimethylsilyl) ether (isomer 2)	36.5578	204	324466131	855	0-00-0	mainlib
970	Silanol, trimethyl-	36.6049	26	5052707	614	1066-40-6	mainlib
971	Tungsten, dicarbonyl-(?4-2-methylenecycloheptanone)[1,2-bis(dimethylphosphino)ethane]	36.8781	456	43923	485	0-00-0	mainlib
972	Anthracen-9-one, 10-heptyl-10-hydroxy-	36.903	209	56917	535	0-00-0	mainlib
973	D-Xylose, tetrakis(trimethylsilyl)-	37.5132	204	460196	790	18623-22-8	mainlib
974	Asn-Ile-Arg	37.5811	193	29745	357	0-00-0	nist_msms
975	5H-Indeno[1,2-b]pyrazin-5-one, 7,8,9-tribromo-N,N'-diethyl-1,2,3,4-tetrahydro-6-(phenoxycarbonyl)-	37.5908	297	38103	574	0-00-0	mainlib
976	1,7-Di(2,5-dimethylphenyl)-2,2,4,4,6,6-hexamethyl-1,3,5,7-tetraoxa-2,4,6-trisilaheptane	37.6047	328	22767	491	0-00-0	mainlib
977	Milbemycin B, 5-demethoxy-5-one-6,28-anhydro-25-ethyl-4-methyl-13-chloro-oxime	37.8127	169	16441	641	0-00-0	mainlib
978	Propanetriol, 2-methyl-, tris-O-(trimethylsilyl)-	38.6031	219	9935750	632	0-00-0	mainlib
979	Silane, trimethyl-3-penten-2-yl-, trans	38.9387	383	32189	465	53264-56-5	mainlib
980	Nickel tetracarbonyl	39.0829	28	622788	568	13463-39-3	mainlib
981	1'H-Cholest-3-eno[3,4-b]indol-6-one, 1'-methyl-, (5?-	39.1314	487	7221.6	615	34535-60-9	mainlib
