# Supplementary material for: Differential Metabolic Profiles during the Albescent Stages of ‘Anji Baicha’ (Camellia sinensis)
Source: PLoS One. 2015 Oct 7;10(10):e0139996. doi: 10.1371/journal.pone.0139996 (PMC4622044; doi:10.1371/journal.pone.0139996)
Supplement: S3 Table — (XLSX) [file pone.0139996.s003.xlsx]

## Sheet: Sheet1
ID	Mass	NIST database	Feihn database	G-1	G-2	G-3	G-4	G-5	G-6	G-7	G-8	WI-1	WI-2	WI-3	WI-4	WI-5	WI-6	WI-7	WI-8	WII-1	WII-2	WII-3	WII-4	WII-5	WII-6	WII7-1	WII-8	YG-1	YG-2	YG-3	YG-4	YG-5	YG-6	YG-7	YG-8
1	77	Silanamine, N-phenyl-	alanine 2	2007.77	2162.08	1585.3	1598.81	1103.72	1607.87	1127.05	1259.76	1333.78	0	0	0	0	0	0	0	1197.55	0	0	2793.47	6591.98	3839.54	4881.58	6743.46	3159.53	3201.96	2981.04	3552.39	4327.04	4580.93	2783.81	3014.73
2	281	Benzene, 1,2,3-tris[(tert-butyldimethylsilyl)oxy]-	phosphate	0	0	0	0	0	0	0	0	50.0007	0	103.16	0	166.5	102.322	0	158.825	0	0	0	195.4	246.554	157.8	210.692	271.757	0	0	171.629	170.089	132.833	162.189	149	156.127
3	207	Arsenous acid, tris(trimethylsilyl) ester	phosphate	7093.63	1771.4	3778.43	8809.76	3818.05	1751.29	4376.04	1623.44	4522.68	2592.19	1176.21	3118.27	2633.78	3661.62	2086.25	3793.64	2213.56	3760	4770.89	4647.03	16605.4	7717.44	3866.11	13914.8	284.867	519.721	399.164	442.544	698.145	446.891	780.962	286.536
4	117	Nickel tetracarbonyl	Analyte 5	0	0	0	74.6347	70.0403	42.7926	43.2136	45.3688	52.3085	111.988	102.941	105.797	0	127.767	0	191.189	173.081	408.866	244.654	0	0	0	0	0	0	0	0	0	0	0	0	0
5	117	Maleic acid	Carnitine	0	0	0	0	0	0	0	0	0	0	0	0	0	0	0	0	0	0	0	273.752	0	0	329.532	0	170.232	539.902	182.862	245.27	0	209.618	260.296	0
6	32	Oxygen	Analyte 8	0	0	3517.11	11329.8	0	0	0	0	0	3784.97	2636.56	3157.3	3004.16	2526.56	2534.61	0	0	0	0	5824.49	0	0	0	0	0	0	0	0	0	0	0	0
7	121	Pyridine, 2,3,6-trimethyl-	Flavanone 1	6578.53	7988.61	6593.82	9566.58	0	6692.79	7158.19	6717.72	7522.19	8878.66	7943.93	7027.96	8217.25	7429.36	8169.85	8436.48	9208.55	14117.4	9390.97	9550.14	14235.7	7461.6	11033.6	13609.2	7005.21	8271.89	7301.87	7491.23	9489.19	8655.95	8918.1	7956.66
8	174	Tris(trimethylsilyl)carbamate	Ethanolamine	3110.36	4726.78	4327.5	6549.01	6084.3	5129.28	6384.62	6753.49	7079.54	9145.11	8413.58	7766.89	9054.94	7726.08	9437.34	9799.36	10077.7	16958.5	11517.2	13698.2	20811.9	11472.4	17237.6	20665.9	11086.3	16140	11844	13775.9	16389.3	15504.1	16208.1	15024.6
9	318	7,7,9,9,11,11-Hexamethyl-3,6,8,10,12,15-hexaoxa-7,9,11-trisilaheptadecane	phosphate	816.843	1237.64	1074.3	1230.76	1216.63	1120.43	1211.95	1336.79	1298.22	1751.96	1405.71	1251.16	1168.09	1131.04	1334.84	1322.99	1581.16	2553.47	1654.32	2126.64	3078.51	1801.58	2937.62	3277.64	2405.99	4090.23	1721.53	2033.17	2634.23	2443.53	2789.51	2179.6
10	207	1,1,1,3,5,5,5-Heptamethyltrisiloxane	glycolic acid	5365.58	5549.75	0	7348.7	6120.16	0	0	6507.09	6476.46	0	7029.73	0	0	0	0	0	0	0	0	0	0	0	0	0	0	0	0	0	0	0	0	0
11	207	Tetrasiloxane, decamethyl-	Nicotinoylglycine 1	0	0	0	0	0	0	0	0	0	0	0	0	0	0	0	0	0	0	10784.3	0	0	10183.8	15467.8	0	10060.8	0	7699.91	0	10729.9	10175.3	0	2079.96
12	102	1-Trimethylsiloxy-2-trimethylsilylaminoethane	3-Aminoisobutyric acid 2	9295.33	12779.2	8921.87	10892.7	13339.4	7948.75	0	8205.99	20490	0	15561.5	22810.8	16783.2	12474.2	18292.6	18985.2	21705.8	25040.9	19753.8	18184.6	0	16449.8	15253.5	21770.1	15459.9	0	13124.5	0	23153	17529.8	0	0
13	52	Pyridine	Analyte 15	0	115.903	0	0	0	0	0	0	0	0	0	893.483	276.489	659.964	0	0	0	0	0	0	644.877	0	0	0	0	0	0	0	0	0	0	1773.02
14	114	Silanamine, 1,1,1-trimethyl-N-propyl-N-(trimethylsilyl)-	2,4-diaminobutyric acid 2	3464.87	3532.62	3665.71	5106.12	4386.91	3810.28	4059.75	3637.81	3987.21	4874.87	4282.77	3801.01	4017.98	4437.85	4409.21	4364.48	5113.28	7392.55	5236.02	5009.02	6677.37	3918.63	5136.79	7069.55	3895.13	4770.38	4158.66	4537.42	5420.34	5140.85	4977.92	4138.95
15	89	Propanoic acid, 2-(methoxyimino)-, trimethylsilyl ester	Pyruvic acid	0	0	0	0	0	0	1467.36	0	0	1038.01	837.779	701.665	1342.91	858.886	1064.21	857.992	0	1680.3	790.64	0	1779.49	1563.67	1468.18	0	0	0	803.889	0	0	0	0	0
16	152	Pyridine, 3-trimethylsiloxy-	2-hydroxypyridine	31271.5	41896.5	34437.7	61561.4	36463.4	39833.8	193331	37559	0	29001.3	29072	24868.5	29627.3	26233.6	30144.6	28295	32479.7	37041.4	31550.8	30837.5	36493.4	26055.3	0	36362.6	26821.4	41049.8	25388.9	30978.3	34864.5	0	27160.3	28274.9
17	146	Pyridine, 3-trimethylsiloxy-	3-Hydroxypyridine	0	0	0	0	0	0	0	0	0	51.4204	0	146.238	0	0	0	199.812	0	0	0	0	0	0	0	0	0	0	244.331	0	0	383.043	149.491	0
18	142	Pyridine, 3-trimethylsiloxy-	2-hydroxypyridine	0	0	0	0	0	16.7916	41.0009	0	45.932	0	0	0	71.365	43.3618	58.204	0	0	88.8014	0	0	57.1705	0	55.3075	0	71.5125	0	92.6522	106.138	0	0	0	0
19	117	Propanoic acid, 2-[(trimethylsilyl)oxy]-, trimethylsilyl ester	lactic acid	12134.3	8189.9	4605.22	15790.2	9061.94	11948.7	6023.55	4381.8	8530.97	8188.96	7015.52	5713.07	6878.66	5844.3	7230.83	6394.19	6686.7	12169	7331.51	6948.69	17619.4	11380.7	8025.34	10033.9	6225.26	5380.51	5964.39	4473.2	8212.65	7824.11	14619.7	5290.55
20	174	Propanoic acid, 2-[(trimethylsilyl)oxy]-, trimethylsilyl ester	lactic acid	847.055	919.71	763.516	1226.08	944.981	799.997	881.053	865.03	787.981	999.065	0	873.747	950.868	879.911	1047.65	1014.42	1041.19	1607.99	1196.69	1135.98	1815.74	850.387	1225.51	1564.01	770.614	1066.9	844.514	948.339	1197.87	1015.84	1049.65	931.798
21	103	Acetamide, 2,2,2-trifluoro-N,N-bis(trimethylsilyl)-	oxalic acid	0	0	1012.92	0	0	0	0	0	0	1501.65	0	0	0	0	0	0	1507.27	0	0	1786.89	0	0	0	0	0	2333.45	0	0	0	0	0	0
22	100	Propanedioic acid, bis(trimethylsilyl) ester	oxamic acid	850.321	0	0	0	1052.19	20.6005	977.458	0	0	1225.53	0	0	0	0	0	0	0	1775.2	0	0	0	0	0	1723.67	0	1256.36	916.469	1049.81	0	0	0	0
23	100	Furaltadone	N-Methyl-DL-alanine	0	1205.29	829.409	0	0	0	0	0	1050.99	0	0	0	1090.25	0	0	0	1110.76	0	1111.91	1349.08	0	914.929	1570.64	0	0	0	0	0	1178.33	1072.22	1219.17	913.436
24	127	1,4,10,13-Tetraoxa-7,16-diazacyclooctadecane, 7,16-bis(1-oxodecyl)-	2-ketoadipate 4	236.393	284.327	232.902	339.697	288.21	239.613	270.245	239.96	239.987	285.881	288.969	237.109	281.905	254.326	284.324	268.816	294.273	439.527	294.292	300.234	427.486	264.605	322.503	396.037	189.568	264.013	215.516	242.521	281.6	245.711	244.035	247.359
25	177	Acetic acid, [(trimethylsilyl)oxy]-, trimethylsilyl ester	glycolic acid	295.385	445.712	276.313	350.41	433.183	439.888	628.782	492.934	649.952	599.208	591.389	0	776.319	607.387	696.204	0	605.622	534.794	538.022	630.195	592.556	704.315	720.052	624.588	850.562	1091.81	964.094	926.996	1229.49	1084.94	979.693	872.925
26	223	2-[5-Methyl-2-(4-chlorophenyl)-1H-imidazol-1-yl]dithiobenzoic acid	3,4-dihydroxybenzoic acid	51.5382	0	0	0	63.5761	294.706	116.473	511.352	0	0	0	0	0	0	0	0	0	0	0	0	0	0	0	0	0	0	0	0	0	0	0	0
27	163	Trimethylsilyl 2-(trimethylsilyloxy)propaneperoxoate	Carnitine	136.991	154.689	125.153	0	182.701	152.958	178.689	266.505	143.117	169.389	183.15	148.575	166.681	118.333	145.653	169.678	161.18	236.095	167.689	184.544	289.231	164.83	221.477	285.288	135.078	188.324	145.377	155.914	173.935	167.079	181.074	170.815
28	151	Propanoic acid, 2-oxo-3-(trimethylsilyl)-, trimethylsilyl ester	N-ethylmaleamic acid 3	248.405	0	0	0	0	307.621	0	0	0	0	314.795	270.424	342.592	312.248	363.043	321.778	343.927	475.034	305.981	286.66	480.35	267.107	391.957	367.662	258.328	0	295.44	360.789	440.47	388.163	372.919	310.549
29	151	Propanoic acid, 2-oxo-3-(trimethylsilyl)-, trimethylsilyl ester	creatine degr	248.405	307.137	281.484	350.598	324.588	307.621	358.069	332.676	264.976	335.116	0	0	0	312.248	0	0	0	0	0	0	0	0	0	0	0	0	0	0	0	0	0	0
30	147	Propanoic acid, 2-oxo-3-(trimethylsilyl)-, trimethylsilyl ester	oxalic acid	0	0	0	0	0	0	0	0	0	0	0	0	0	0	0	0	0	0	0	0	0	0	0	2848.72	2175.7	2946.85	2628.42	2736.91	3563.07	2849.83	3119.32	2299.61
31	84	Pyrrolidin-1-yl-acetic acid, hydrazide	4-Methyl-5-thiazolethanol	1803.32	3194.5	1889.22	0	2225.69	1004.97	0	1402.75	0	0	0	0	0	0	0	0	0	0	0	0	0	0	0	0	0	0	0	0	491.535	0	0	0
32	79	Pyridine	2-hydroxypyridine	0	0	0	0	0	0	0	0	0	0	0	0	0	291.062	0	0	0	0	0	0	0	0	0	0	73.3112	0	0	0	221.993	147.933	0	0
33	155	l-Valine, N-caproyl-, methyl ester	glutamine 2	0	0	68.3624	0	0	82.5444	0	86.0451	0	128.97	138.918	0	117.218	151.313	0	0	0	0	176.522	0	0	0	0	0	236.072	150.632	238.704	248.722	315.776	0	278.884	264.683
34	116	l-Alanine, N-(trimethylsilyl)-, trimethylsilyl ester	alanine 1	17795.6	12397.1	9718.84	15584.5	13894.1	21753.5	16781.4	17340.5	51200	59863.4	62998.4	70641.1	63605.9	67336.9	67370.5	77415.6	79571	89071.1	101574	65102.5	47418.2	47196	68900.1	41740.2	116846	110911	105072	123621	137925	130246	96601.6	100780
35	144	1-Ethoxyphthalazine 3-oxide	Lactamide 1	0	0	0	0	0	0	0	0	245.427	273.337	0	0	0	0	0	0	0	441.449	0	346.25	0	0	363.978	0	0	0	0	0	0	0	0	0
36	188	13,13-Dimethyl-3,6,9-trioxa-13-silatetradecan-1-ol	3-Methylamino-1,2-propanediol 2	74.6248	0	76.095	119.102	91.9008	0	97.3398	88.8363	14.0434	127.692	0	131.823	0	0	136.435	62.3376	0	0	180.754	82.5591	0	113.749	159.097	184.481	152.176	65.3816	153.455	0	206.522	88.8758	158.838	0
37	154	Propanedinitrile, propylidene-	Maleimide	251.264	298.667	226.776	322.576	320.163	348.323	0	0	401.527	460.456	502.95	515.694	468.747	513.073	0	0	558.417	669.149	0	0	579.276	0	548.672	568.472	597.877	0	601.558	660.889	0	0	627.465	0
38	116	Benzeneacetamide, N-(trimethylsilyl)-	Methoxamedrine 1	2887.65	3421.54	2882.99	4662.47	3424.53	3464.38	2922.15	2907.62	3257.8	3848.63	3647.47	3041.3	3634.29	3816.8	3748.48	3381.8	3748.54	4960.97	3682.66	4088.89	5632.32	2712.11	4103.34	4960.23	2655.19	3139.43	2816.82	3150.15	3499.3	3131.29	3384.36	2708.88
39	174	3,4,4a,9a-Tetrahydrofluorene	5-Methoxytryptamine 2	0	0	167.275	281.62	232.831	209.042	0	211.41	0	285.306	260.647	222.698	255.004	0	273.89	259.439	301.562	439.858	312.414	285.43	432.277	237.098	355.526	0	241.491	0	277.211	290.413	316	303.739	0	0
40	102	Glycine, N-(trimethylsilyl)-, trimethylsilyl ester	4-aminobutyric acid 2	1380.62	1403.2	0	1759.45	1584.23	1198.81	0	1042.37	6379.44	6037.6	3549.56	6180.3	8542.76	5609.54	7097.48	4781.09	11241.2	12173.4	6401.46	5596.81	8128.41	5701.36	8797.34	6762.69	8393.3	3589.87	8500.44	9872.67	10544.2	9438.82	7281.55	0
41	147	Ethanedioic acid, bis(trimethylsilyl) ester	oxalic acid	13061.9	7765.43	9120.78	14049	15781.3	4574.07	8995.19	6426.3	26772	44858.3	32064.6	32526.1	38072	50000.6	36454.5	48712.8	23667.9	36551	43756	34200	52963.7	27308.3	48634	40988.7	54277.7	55071.3	59662.5	63495.4	67793.4	72889.9	55922.6	65151.8
42	112	(CH3)2C=NC2H5	Carbobenzyloxy-L-leucine	148.892	169.667	143.385	174.702	167.967	133.192	169.617	139.952	0	185.782	191.793	0	171.033	161.911	159.958	0	209.666	0	175.985	169.128	0	0	227.967	123.426	135.28	0	190.269	0	0	229.686	0	0
43	89	Silane, methoxytrimethyl-	2-Ketovaleric acid 2	585.151	810.211	679.131	768.18	0	0	1136.28	1224.06	0	705.796	912.487	691.37	759.004	582.547	0	684.12	821.494	0	558.142	615.988	553.029	487.598	611.94	600.295	0	555.223	758.172	818.947	525.743	820.81	830.151	998.485
44	183	Methylmalonic acid	N-Methyl-L-glutamic acid 3	0	0	0	0	0	0	0	256.124	315.222	439.183	597.974	661.039	355.45	0	0	513.839	685.086	616.566	457.96	498.43	712.298	562.644	0	843.414	0	697.214	795.699	711.998	782.221	1018.45	628.639	631.154
45	267	Palladium, dichloro(1,2,3,4-tetraphenyl-1,3-cyclobutadiene)-	Tricetin	174.035	179.867	124.542	260.392	156.865	133.615	0	0	136.842	206.048	167.712	166.04	179.76	161.884	170.974	243.569	183.138	332.645	264.981	293.212	371.581	214.157	319.745	355.815	149.137	268.116	174.853	193.465	191.268	195.383	197.383	188.613
46	130	Glycine, N-acetyl-, trimethylsilyl ester	2,4-diaminobutyric acid 2	20268.4	25278.5	21038.5	32239.7	25863.3	20719.9	23482.2	23313.9	23333.5	27582.2	24700.1	24592.2	26902.1	24747.3	29645	28054.3	29335.1	43169.7	32791.4	31399.1	49409.3	23670.2	34961.1	42593.2	22226	28496.3	24611.6	27992.2	34614.6	29445.4	29015.4	25524.1
47	156	(2-Ethoxyethoxy)acetic acid tms	oxoproline	1547	3001.57	2355.69	1855.28	1996.16	2509.2	2602.93	2991.88	3812.97	4160.74	3615.93	3433.47	4919.58	3751.19	4400.08	4075.42	5256.99	4968.42	2960.25	3980.79	0	4177.73	4688.76	3803.41	4040.04	5137.26	4387.02	5866.57	5524.18	5603.49	4361.38	3392.34
48	147	Ethanedioic acid, bis(trimethylsilyl) ester	oxamic acid	46684.1	57137.3	49242.3	70650	61436	48139.1	67663.8	67276.2	62491	53921.1	49616.6	53656.7	62271.8	63695.8	85276.9	66172.2	60412.5	80061.1	59360.1	56718.3	110374	46008.1	73854.1	69087.9	43884.1	63339.3	61287.3	82617.9	99130	86502.6	68397.9	53480.9
49	137	p-Toluic acid, dodec-9-ynyl ester	Phenylacetic acid	58.2181	126.034	77.3021	64.5859	125.43	11.3374	96.9261	46.3664	466.279	579.789	404.762	488.593	476.475	421.737	497.449	593.08	334.434	806.703	158.778	144.611	1450.06	443.935	295.236	847.487	467.662	630.344	591.545	836.672	895.176	967.467	0	614.455
50	188	2(1H)-Pyrimidinone, 5-chloro-4,6-diphenyl-	Gallic acid	0	0	0	0	0	0	145.116	0	0	0	0	0	154.155	137.69	149.253	0	0	0	118.667	125.256	188.286	15.2489	62.2902	37.4316	0	0	9.67101	0	0	0	179.306	0
51	152	Pyridine, 3-trimethylsiloxy-	3-Hydroxypyridine	891.332	1316.82	1132.49	2063.37	1088	1313.83	6190.89	1356.52	1731.11	1013	1032.57	892.469	978.465	905.632	1133.13	1021.77	1166.28	1259.29	1118.07	1118.49	1360.33	1037.07	1197.03	1435.11	1059.99	1526.6	1015.05	1286.65	1578.9	1337.9	1205.51	1258.9
52	179	Ethanedioic acid, bis(trimethylsilyl) ester	creatine degr	0	123.687	0	0	0	499.568	0	0	96.822	0	0	79.8923	85.69	0	72.07	0	116.073	0	0	0	172.257	159.579	0	214.507	45.2057	82.7559	44.4277	0	67.156	62.797	71.0488	67.2463
53	212	2-Propanol, 1-propoxy-	alanine 1	0	0	0	0.000614863	0	0.495412	0	7.57686	15.0915	18.1718	0	68.727	12.0435	1.4035	37.851	0	0	2.14539	1.23536	0	0	52.6346	14.6062	0	0	98.4614	124.005	240.248	75.1549	234.005	43.1124	228.387
54	281	Pentasiloxane, dodecamethyl-	(+/-)-Taxifolin	11135.2	3634.75	8300.37	18816.3	5971.94	16651.5	9541.25	6915.02	2243.45	992.202	784.823	1272.05	1394.06	2202.12	1161.56	1236.09	2328.55	1987.09	9899.24	7840.02	2831.34	3538.65	4646.36	4380.27	257.29	318.352	268.068	289.157	440.964	407.725	398.083	260.81
55	142	N-Trimethylsilyl-2-pyrrolidinone	4-aminobutyric acid 3	771.018	666.057	0	0	478.421	649.046	426.178	570.235	1558.56	1545.05	1382.19	1648.92	1512.79	1372.31	1541.97	1538.61	1722.21	1967.62	1618.46	1178.04	1057.7	821.564	1153.96	912.742	2355.35	1243.31	1801.3	2494.44	2162.24	2311.22	1391.91	1849.38
56	86	Analyte 69	4-Acetamidobutyric acid 2	0	0	0	0	0	0	0	0	0	191.354	0	233.856	190.754	0	0	0	0	234.754	382.781	201.009	0	204.76	0	0	0	135.126	0	0	0	0	198.081	0
57	128	1-[2-Pyridyl]-2,2-dimethyl-2-morpholino ethanol	naphthalene	213.815	0	0	212.983	162.211	244.2	0	152.137	244.384	320.209	233.609	0	232.845	351.513	281.874	0	233.164	233.146	373.594	259.113	230.685	284.347	0	297.451	253.754	265.761	232.117	237.749	292.307	256.662	0	0
58	227	Bis(trimethylsilyl) sulfate	sulfuric acid	289.041	0	226.103	246.136	210.454	0	271.444	0	0	425.702	0	294.317	225.723	219.651	214.078	379.366	0	0	459.812	370.526	0	0	0	0	0	0	0	0	0	0	0	0
59	130	Dichloromethyl(dimethyl)silyloxymethylbenzene	benzyl alcohol	0	0	0	0	0	0	0	0	0	0	0	0	0	0	0	0	0	0	0	0	398.592	0	430.509	0	0	14.8992	0	0	0	704.704	585.565	585.273
60	267	Silane, trimethyl(phenylmethoxy)-	benzyl alcohol	0	0	0	0	0	78.9997	0	69.4211	0	103.925	94.1775	90.657	0	88.8471	87.2006	101.584	0	0	127.387	132.934	0	113.173	160.097	0	105.688	0	101.657	106.769	112.68	0	115.209	109.775
61	221	Dithioerythritol, O,O',S,S'-tetrakis(trimethylsilyl)-	Dithioerythritol	1529.35	1804.35	1955.9	2107.85	2511.28	1543.38	1777.37	2425	3452.59	4622.81	3208.39	3482.84	2424.66	2035.03	2811.65	3373.94	3878.27	7791.57	4809.88	6790.87	11421.2	5597.63	10323	12024.3	6912.23	11674.3	4266.95	5521.49	6780.29	6299.88	8649.36	6780.31
62	117	Indole	Carnitine	0	1097.18	1034	0	0	0	0	0	0	0	0	0	0	0	0	1406.38	0	0	0	0	0	0	0	0	0	0	0	0	2129.92	1927.67	0	0
63	130	Bicyclo[3.3.0]octan-2-one, 7-trimethylsilylmethylene-	benzyl alcohol	58.112	60.0232	59.0551	109.388	78.7675	0	0	74.9044	0	0	0	589.243	418.384	0	397.441	0	494.711	0	0	337.911	398.592	533.678	430.509	375.203	0	0	0	0	0	0	0	0
64	68	Ethanamine, 2-methoxy-N-(2-methoxyethyl)-N-methyl-	3-Aminoisobutyric acid 2	0	0	0	0	0	0	0	0	0	0	0	0	0	448.605	0	0	0	0	544.563	0	0	0	0	0	1963.9	0	1256.39	1483.06	0	1960.13	0	0
65	241	Phosphoric acid, bis(trimethylsilyl)monomethyl ester	Methyl Phosphate	2693.2	2562.59	2228.36	1826.9	4711.92	3573.01	4884	4112.93	5705.37	6828.59	8753.91	7022.8	5554.25	7330.92	7701.13	10001.2	8156.78	10131.3	9801.76	6037.48	8251.94	7080.19	8115.39	6721.38	6757.5	9939.32	7469.09	11793.6	12231.6	8554.36	11950.1	8231.52
66	217	Propanoic acid, 2-oxo-3-(trimethylsilyl)-, trimethylsilyl ester	hydroxyurea	90.8572	111.632	89.112	100.546	120.053	80.9602	135.788	100.475	97.927	126.26	129.386	106.447	120.922	116.646	0	132.2	0	0	112.277	82.7792	123.301	121.482	117.932	108.683	69.7985	0	98.7726	0	122.283	108.643	96.7135	81.1928
67	113	Trimethyl(cyclohexylmethoxy)silane	succinate semialdehyde 1	476.264	569.747	497.941	192.772	391.819	0	414.607	488.153	359.119	410.74	707.476	864.241	362.759	326.542	428.839	443.838	1222.95	1311.63	647.574	844.404	1105.19	803.317	0	583.943	273.845	83.6866	1075.69	196.937	1397.79	228.449	1432.7	629.183
68	225	13,13-Dimethyl-3,6,9-trioxa-13-silatetradecan-1-ol	Aminooxyacetic acid	45.9951	63.7453	57.3446	95.7621	89.8748	80.2041	0	109.773	106.193	141.571	133.211	123.48	129.169	115.173	151.446	165.891	162.734	268.101	190.209	210.059	348.914	189.831	267.579	325.602	157.381	231.836	186.834	217.349	249.306	248.623	250.336	237.349
69	156	Ethyl(dimethyl)methoxysilane	succinate semialdehyde 1	95.2858	132.655	0	0	85.117	0	99.0512	0	92.9619	0	167.735	212.76	0	0	104.439	117.734	292.279	347.893	167.082	201.375	281.52	0	265.018	130.098	172.927	271.127	263.143	328.95	346.74	308.893	356.442	152.236
70	70	cis-1,2-Cyclohexanediol	adrenaline 1	770.013	675.01	487.453	0	652.154	0	823.559	0	755	1075.49	930.093	925.334	0	1053.81	976.977	1001.81	1261.21	1374.65	1271.91	0	949.836	747.186	1041.02	914.282	1089.83	1011.66	1301.13	1458.39	1717.6	1464.22	1448.4	1317.35
71	132	Ethanimidic acid, N-(trimethylsilyl)-, trimethylsilyl ester	alanine 1	951.892	975.716	942.717	1383.87	901.06	736.978	984.886	1085.14	801.635	815.355	740.963	835.467	793.138	0	1017.75	0	0	686.395	834.639	850.331	893.97	728.192	83.2345	104.133	74.0819	1036.26	76.9457	1053.88	101.968	86.8784	34.0183	73.2305
72	132	?Hydroxypyruvic acid, trimethylsilyl ether, trimethylsilyl ester	2-Butyne-1,4-diol	0	0	0	0	0	0	0	0	0	0	0	835.467	0	801.182	0	868.265	807.219	686.395	834.639	0	0	728.192	0	1019.9	904.796	1036.26	837.2	1053.88	1307.46	0	792.227	0
73	174	1,2-Bis(trimethylsiloxy)ethane	oxalic acid	151.716	146.786	0.365294	220.642	188.264	136.863	146.373	151.519	0	211.327	206.405	210.688	230.915	192.365	236.171	266.893	228.22	415.931	283.581	266.867	485.494	238.731	356.953	376.04	168.347	0	181.897	259.752	284.981	247.955	261.684	237.537
74	82	?Bromo-p-tolunitrile	Halostachine 2	0	0	0	0	825.008	489.182	0	0	0	0	0	0	0	0	636.201	0	698.898	1124.22	0	0	1034.88	0	0	0	0	0	0	0	0	0	0	0
75	170	Butanoic acid, 3-methyl-2-oxo-, trimethylsilyl ester	N-ethylmaleamic acid 2	0	0	0	0	0	0	0	0	0	0	0	0	0	0	0	0	0	0	832.292	0	0	0	0	0	0	0	763.54	0	696.001	1167.75	520.483	957.265
76	130	1-Hexanamine, 2-ethyl-	N-Acetyltryptophan 4	0	0	0	467.893	325.135	0	249.477	0	256.656	317.877	0	298.555	0	211.054	450.502	0	412.585	665.204	380.756	382.598	0	322.993	539.023	549.704	0	0	496.762	0	767.914	661.912	504.785	418.078
77	332	3-Anilinoacrylaldehyde anil	ascorbate	0	0	0	12.0598	0	0	0	0	0	0	0	0	0	0	0	0	10.2327	0	11.5212	0	22.777	0	0	19.3278	0	0	0	0	0	11.2945	0	0
78	82	Silanamine, N-(2,2-dimethylpropyl)-1,1,1-trimethyl-	3-Aminoisobutyric acid 2	1042.94	1052.09	0	0	0	1195.74	0	1090.06	283.141	1749.02	1539.26	1562.42	1579.19	1508.22	1690.35	1760.97	1819.78	2819.14	2021.71	2009.78	2925.85	1591.74	0	2708.73	1402.45	1301.01	1533.53	1735.63	1991.71	1759.86	0	1560.21
79	116	N-Trimethylsilyl-methyl(n-butyl)amine	D-alanyl-D-alanine 2	2521.02	2492.43	2339.14	3445.44	3570.97	2953.66	0	2629.13	3196.35	4274	3911.45	3886.21	3942.6	3852.83	4256.38	4614.47	4664.57	7230.84	6583.93	5236.52	0	4181.02	6534.14	7363.09	3852.82	4695.34	4163.05	4783.89	5212.44	4751.92	4633.89	4177.75
80	221	Silane, tetramethyl-	glutaraldehyde 3	0	149.023	198.272	0	0	229.525	0	0	239.807	0	237.749	247.29	171.439	221.654	0	237.99	226.886	351.638	0	316.592	0	280.248	0	479.539	306.57	449.471	244.104	291.223	364.162	349.046	359.853	276.745
81	144	L-Valine, N-(trimethylsilyl)-, trimethylsilyl ester	valine	1602.35	1839.55	1354.06	1881.14	1990.15	2048.72	2189.53	1822.06	3724.81	4823.52	4761.56	7977.53	4985	6530.17	5252.67	7728.19	6080.5	6109.7	8695.05	5553.84	4335.72	8938.02	4701.28	4522.06	6487.31	6153.39	5651.15	6352.69	8103.84	7352.11	6505.09	7153.35
82	318	1,3-Cyclohexadiene	Halostachine 2	0	0	0	0	0	6.84138	0	0	0	19.5495	0	0	14.4396	0	10.789	0	0	27.0378	0	0	0	0	0	25.0525	0	0	0	0	0	0	0	0
83	174	3,7-Dioxa-2,8-disilanonan-5-one, 2,2,8,8-tetramethyl-	valine	100.913	135.154	102.795	153.882	116.397	100.587	105.513	113.617	122.103	154.388	132.587	155.419	137.767	151.058	169.433	163.749	166.611	261.385	189.227	162.071	257.498	154.291	184.61	246.864	138.128	172.635	137.988	175.307	216.705	170.51	189.785	155.752
84	212	3-(2-Methoxyethoxymethoxy)-2-methylpentan-1-ol	Benzoylformic acid 2	0	0	0	0	0	20.9182	21.3825	23.5714	0	31.9677	25.7376	26.2017	28.8595	28.8015	26.0651	33.8167	35.9828	0	37.1212	32.1533	49.7777	0	36.5856	0	21.906	30.2307	23.5493	29.8488	35.9901	30.8183	33.062	27.615
85	227	Borane, dimethoxy-	Octadecanol	0	0.653152	0	0	0	0	0	0	0	0	0	0	0	0	0	93.9223	0	0	0	0	0	0	0	0	170.876	153.894	190.21	0	0	242.934	217.127	0
86	217	2-Propenoic acid, 2-[(trimethylsilyl)oxy]-, trimethylsilyl ester	malonic acid 1	107.668	167.644	125.002	139.737	140.301	0	195.099	163.345	127.118	150.055	146.226	146.66	149.202	135.129	134.199	164.819	139.414	166.581	125.957	120.441	149.544	147.784	141.42	153.975	97.2299	136.846	113.512	134.07	147.623	139.138	0	108.58
87	117	tert-Butyldimethylsilyl 2-(2-(2-ethoxyethoxy)ethoxy)acetate	Erythrose 2	550.725	742.525	505.004	591.202	825.519	1764.25	1392.95	3750.46	643.622	945.594	4265.43	1194.95	886.791	1668.55	677.25	868.053	742.16	567.497	592.732	680.223	536.249	598.084	558.538	1124.09	962.329	1173.16	2132.04	1308.27	1711.57	1369.59	1439.75	3136.89
88	100	2-Butanamine, N-nitro-	2-ketoadipate 4	315.763	0	298.003	602.462	240.3	317.561	306.421	287.839	167.897	182.057	209.956	175.313	193.85	205.044	173.445	171.268	187.061	0	198.082	219.618	0	0	0	255.067	214.56	0	0	234.502	302.755	237.346	230.225	281.968
89	156	10-Nonadecanamine	Pipecolinic acid	269.549	318.962	269.821	374.703	286.267	380.482	355.075	479.252	504.299	468.362	831.081	739.847	463.114	635.635	526.776	573.127	686.424	688.886	692.416	576.308	645.426	599.294	610.395	668.398	801.642	694.001	703.603	839.587	1000.7	928	763.067	1457.56
90	227	Ethane	Atrazine-2-hydroxy 2	0	0	0	0	0	39.0413	0	0	0	0	0	0	0	93.5806	0	0	0	117.997	120.507	108.07	0	0	0	105.754	0	0	0	0	0	0	0	0
91	184	2-Methyl-1-pentanol	biotin	0	0	0	0	0	0	0	0	19.8233	0	0	0	18.5264	0	18.2051	0	0	0	0	0	0	22.9166	29.4701	0	0	0	0	0	0	0	0	0
92	233	Disiloxane, hexamethyl-	malonic acid 1	0	28.6256	0	0	22.3666	0	42.1455	0	0	0	0	0	0	0	0	0	0	0	0	0	0	0	0	0	0	0	0	0	0	0	0	0
93	189	Urea, N,N'-bis(trimethylsilyl)-	urea	623.477	574.427	566.055	871.23	371.382	872.75	399.208	919.258	510.031	456.219	416.702	271.766	725.358	666.678	770.304	492.628	886.308	2007.37	541.718	1020.25	1552.91	144.035	1020.38	1270.47	759.432	380.788	311.041	353.419	711.121	723.157	638.272	582.01
94	128	Urea, N,N'-bis(trimethylsilyl)-	urea	0	0	0	0	0	0	0	0	0	0	0	0	0	0	0	0	0	0	0	0	0	0	0	0	462.155	758.346	771.978	750.615	917.751	869.342	851.904	685.295
95	112	2-Hydroxymethyl-2-methyl-pyrrolidine-1-carboxaldehyde	N-Methylanthranilic acid	0	0	0	0	0	0	553.9	861.208	0	456.654	2165.36	741.458	196.144	949.182	143.803	475.173	631.962	0	0	0	0	333.393	0	749.051	629.021	919.058	888.008	833.933	932.678	1216.32	987.979	2662.58
96	144	2-Naphthyl octanoate	N-methyltryptophan	0	0	0	0	0	0	0	0	91.2684	0	117.37	141.275	0	0	0	127.962	0	0	0	0	0	0	0	0	165.941	0	194.063	193.945	206.419	187.384	180.3	182.491
97	102	N-Trimethylsilyl-n-heptylamine	glycine 1	0	0	0	0	0	0	0	0	0	0	0	0	0	0	0	0	0	0	0	0	0	0	1941.43	0	0	1635.13	0	0	1904.07	0	1723.63	1460.35
98	179	Silane, trimethyl(2-phenylethoxy)-	Benzoin 1	232.678	189.847	196.102	170.674	264.392	253.531	232.049	288.701	243.276	480.364	353.53	308.255	381.038	410.595	337.281	429.368	289.916	373.061	195.583	201.304	349.461	287.733	375.763	336.732	337.093	0	335.749	366.13	389.863	372.514	0	374.331
99	213	Citrulline, tetra(trimethylsilyl)-	Dihydroxyacetone	81.9862	94.3784	77.3476	115.408	98.3779	82.214	91.2665	85.8803	82.4871	105.022	0.0342245	89.7519	97.2985	95.1302	107.362	110.587	112.627	171.477	119.522	113.188	173.809	93.3656	133.048	159.013	81.9888	105.387	99.8063	106.227	126.097	116.599	118.623	101.645
100	110	Hydrazine, 1-ethyl-1-(2-methylpropyl)-	2-Amino-2-norbornanecarboxylic acid 3	0	0	0	0	0	0	0	0	0	0	0	285.296	0	0	340.573	359.614	360.62	0	381.488	0	0	329.478	448.958	0	275.934	339.431	317.262	355.733	402.324	375.787	366.168	307.289
101	96	N-Trimethylsilyl-methyl(n-butyl)amine	D-alanyl-D-alanine 2	0	0	0	0	0	0	0	0	0	0	1243.9	0	0	1253.31	0	1107.75	1471.85	0	1620.94	0	2451	994.495	1439.38	1777.42	879.504	1077.28	1292.45	1146.31	1234.55	0	1114.8	995.539
102	96	N-Trimethylsilyl-methyl(n-butyl)amine	D-alanyl-D-alanine 2	742.15	718.081	659.283	1124.13	1003.15	954.848	713.162	856.203	1027.98	1389.6	0	919.118	1286.7	1253.31	1359.93	0	0	2312.94	0	1266.16	2451	0	0	0	0	0	0	0	0	0	0	0
103	102	Silanamine, N-(2,2-dimethylpropyl)-1,1,1-trimethyl-	glycine 1	0	0	0	0	0	0	0	0	0	0	0	1875.29	0	0	2109.83	2245.85	1660.19	0	0	1690.15	3808.29	1946.99	0	3591.32	1753.64	1857.46	1958.78	2209.44	2421.09	2183.22	2206.85	1949.09
104	217	Thiazole, 4-(1,1-dimethylethyl)-2-phenyl-	Acetol 5	89.3275	0	111.383	105.325	73.8846	0	118.656	104.214	61.0787	54.6229	51.9126	41.6721	0	56.5023	0	0	0	77.5633	39.9132	55.9912	64.7297	41.1294	46.0766	65.5431	0	56.6323	35.3134	0	0	73.2986	0	0
105	130	3-Amino-1-propanol, trimethylsilyl ether	serine 2	0	1313.03	0	0	0	1556.08	0	1485.68	1719.56	0	0	0	2039.99	1914.52	2162.46	2199.79	2401.23	0	2450.54	2485.52	3696.38	1980.59	0	3458.96	1918.95	2055.36	2146.22	2414.66	2737.58	0	2482.98	0
106	123	2-Isopropylidene-2,5,6,7,8,9-hexahydro-imidazo[1,2-a]azepin-3- one	Linoleic acid methyl ester	2504.5	3088.09	2586.54	3693.38	3149.82	2588.28	2823.6	2691.29	2838.1	3460.25	3127.61	2855.08	3217.08	3041.87	3345.89	3495.8	3733.53	5591.1	3889.49	4132.67	6179.14	3231.96	4766.44	5964.55	2982.68	3535.74	3246.66	3639.49	4188.53	3834.54	3897.52	3449.85
107	218	Glycerol, tris(trimethylsilyl) ether	glycerol	3584.82	5495.88	3591.99	4538.41	6087.68	4121.4	6174.87	4410.32	12002.9	11583.1	12816.7	14039.7	9231.01	11833.7	12946.1	16360.9	12595.6	15773.5	16359.4	13986.4	15410.8	16782.4	14699.5	15596.3	8950.87	12627.9	9221.65	12681.5	14092.7	14148	14255.6	16612.8
108	112	Gibberellic acid	phosphate	0	0	0	0	0	606.746	0	0	0	0	0	0	1065.97	1085.75	0	0	0	0	1501.01	1499.7	1872.5	1260.6	0	1772.29	1106.56	0	1154.94	1364.94	1534.46	1413.61	1409.15	1346.76
109	299	Silanol, trimethyl-, phosphate (3:1)	phosphate	40777.8	143344	34828.2	29224.7	118308	44117.5	142890	64622.3	235543	195263	262662	245235	194206	215757	227069	296866	222943	239854	338104	268428	237713	260642	233610	269182	245593	271073	241332	297814	418331	333761	356926	357396
110	102	Glycerol, tris(trimethylsilyl) ether	glycerol	1154.53	0	0	0	0	424.927	1131.32	0	0	3205.9	0	4712.91	0	4373.14	4776.68	6516.18	0	0	0	5173.39	0	5304.31	0	6784.38	0	4524.41	0	0	0	5457.71	0	0
111	50	Methoxyacetic acid, 2-propenyl ester	DL-Anabasine 1	0	4253.85	0	0	0	0	0	1982.82	0	0	1488.98	1164.81	4140.97	1238.27	0	0	0	5516.07	0	0	0	0	2646.42	0	2057.59	0	0	0	0	0	0	2573.82
112	174	Ethylbis(trimethylsilyl)amine	5-Methoxytryptamine 2	11843.3	13462.8	12682.8	14134.4	21992.5	20412.6	29895.1	15713.9	43202.5	49256.7	47042.6	73135.4	46131.9	48997.7	54422.4	76651.4	62456.9	61157.1	72814.5	66837.1	62602.5	97164.1	56120.9	71045.2	82132.3	135496	74239.5	101825	132201	112499	127196	87290.2
113	49	Morpholine, 4-(1-hydroxypropyl)-	Norleucine 2	0	0	0	0	0	0	0	0	0	0	0	0	0	0	0	0	0	0	0	0	0	1477.65	0	0	0	1429.21	0	1158.71	3609.28	1244.3	2035.08	2829.58
114	98	L-Pyroglutamic acid	N-Methyl-L-glutamic acid 3	0	843.437	0	0	0	392.261	0	618.812	0	0	0	0	0	665.733	0	0	0	0	762.158	0	0	0	0	0	0	0	0	0	0	0	0	0
115	170	[5-(5-Chloro-3,4-dimethyl-1H-pyrrol-2-ylmethylene)-3,4-dimethyl-5H-pyrrol-2-yl]-[5-(5-cyano-4,4,5-trimethyl-4,5-dihydro-3H-pyrrol-2-ylmethylene)-4,4-dimethylpyrrolidin-2-ylene]-acetic acid, tert.-butyl ester	4-hydroxyphenylacetic acid	0	0	29.2745	35.5479	0	27.7239	0	49.6866	67.2383	78.3681	86.4158	87.8822	79.2902	87.8951	93.6723	96.8759	94.6331	0	0	0	71.9617	73.7262	77.0028	48.2544	124.654	138.634	121.292	149.574	184.672	155.077	140.63	175.415
116	84	Silane, trimethyl-2-propenyl-	beta-hydroxypyruvate	0	0	0	0	0	0	476.439	0	0	0	0	0	0	0	0	0	0	0	248.728	484.091	0	513.706	499.721	0	598.837	688.987	556.041	729.96	473.918	753.886	764.441	328.563
117	226	Trimethylsilyl 2-methoxyacetate	oxalic acid	62.0864	50.0563	39.8515	68.5432	57.9087	40.9947	64.753	53.7093	53.6198	72.7095	55.9457	56.6391	47.6376	53.3407	50.0011	73.2844	49.2354	48.9211	81.9508	65.5835	74.0675	53.5616	77.9891	74.4762	34.6492	55.6354	40.9142	40.3332	48.9933	35.8642	33.6247	22.5176
118	167	3-Pyridinecarboxylic acid, 2,7,10-tris(acetyloxy)-1,1a,2,3,4,6,7,10,11,11a-decahydro-1,1,3,6,9-pentamethyl-4-oxo-4a,7a-epoxy-5H-cyclopenta[a]cyclopropa[f]cycloundecen-11-yl ester, [1aR-(1aR*,2R*,3S*,4aR*,6S*,7S*,7aS*,8E,10R*,11R*,11aS*)]-	Fluorene	0	0	0	0	0	0	0	0	0	0	0	0	0	0	75.8256	0	0	0	121.187	0	123.508	0	0	0	172.09	108.33	115.636	184.488	173.138	0	0	162.142
119	341	(Z)-Bis-1,2-(trimethylsilyloxy)ethylene	D-erythro-sphingosine 1	0	89.6689	0	85.4243	7.78445	0	48.4095	6.24274	63.436	53.95	114.187	103.732	5.04992	48.1212	17.5034	86.4646	125.876	20.4177	101.882	136.593	84.1444	56.6705	84.493	98.0565	104.604	167.8	70.9611	0	0	57.8318	55.0874	104.222
120	322	Prunasin	2-Deoxyerythritol	0	0	0	0	12.0397	0	0	0	14.62	0	0	0	0	0	0	0	0	0	0	0	0	0	0	0	0	0	23.2297	0	38.7434	0	29.238	0
121	180	Mesoporphyrin ix	4-hydroxyphenylacetic acid	0	0	21.4068	0	0	31.9257	40.2601	29.9749	31.3183	36.1771	35.8552	28.6435	28.4273	33.362	34.5412	36.0508	46.5281	56.4362	44.02	38.4536	55.0343	33.8744	59.7473	62.1048	40.5967	77.9738	48.9419	51.4326	61.3539	51.9884	59.9041	47.9215
122	231	Pyraclostrobine	2-Amino-2-norbornanecarboxylic acid 1	0	13.8984	0	0	0	0	0	0	22.297	18.2926	0	0	0	0	19.5451	0	0	27.9288	0	0	0	0	0	28.6835	0	0	0	0	21.9345	0	0	0
123	158	L-Isoleucine, N-(trimethylsilyl)-, trimethylsilyl ester	Isoleucine	1069.26	956.45	675.942	908.344	1066.86	1114.5	1187.51	981.994	2267.28	3106.67	3104.35	5044.78	3041.06	3861.89	3373.36	4918	3546.81	3660.04	4731.21	2944.81	2683.24	7427.78	2941.98	3035.44	3344.34	3830.63	3270.56	3726.31	4566.68	3940.81	3695.86	3379.6
124	57	l-Threonine, O-(trimethylsilyl)-, trimethylsilyl ester	L-Allothreonine 2	434.072	0	294.307	351.02	403.236	357.676	519.339	0	853.438	1234.93	1044.99	1184.63	1141.35	1248.16	1166.01	0	1244.92	1245.5	1189.7	759.116	785.727	1361.98	947.544	794.929	1139.04	1253.2	1303.81	1379.91	1696.22	1402.49	1544.51	1196.84
125	102	O-Ethyl-N,N-bis(trimethylsilyl)hydroxylamine	Aminooxyacetic acid	0	134.575	0	132.322	0	0	0	0	0	0	270.806	0	0	0	0	0	0	0	0	0	0	523.507	277.812	0	283.589	319.727	0	337.348	0	0	0	0
126	129	3,8-Dioxa-2,9-disiladec-5-ene, 2,2,9,9-tetramethyl-, (E)-	conduritol b epoxide 1	570.664	919.159	785.31	673.946	974.617	611.234	1250.16	945.706	743.066	870.897	889.573	793.973	816.294	840.455	888.507	24.1059	969.059	998.352	632.473	777.966	892.65	1092.38	807.574	972.918	668.395	872.68	752.152	970.685	1051.01	939.685	847.152	921.345
127	217	Prost-13-en-1-oic acid, 6-oxo-9,11,15-tris[(trimethylsilyl)oxy]-, methyl ester, (9? 11? 13E, 15S)-	cytidine 1	196.375	315.714	0	225.375	341.311	0	447.74	306.744	0	0	0	0	0	0	0	0	0	0	0	0	0	0	0	269.557	0	0	0	0	323.476	0	0	0
128	140	tert-Butylaminotrimethylsilane	4-Methylbenzyl alcohol	40.8006	36.5999	18.0374	38.8174	29.8608	42.3808	27.8815	29.2109	100.297	112.439	106.196	117.984	113.705	118.238	117.924	129.402	276.236	262.676	211.427	152.002	124.445	106.825	139.975	97.7645	69.4869	79.2052	78.1372	87.7237	109.778	75.4029	80.1682	76.801
129	156	tert-Butylaminotrimethylsilane	Indolelactate 1	59.754	53.5519	49.6597	76.4835	72.2574	60.9845	61.4704	65.9581	0.000434017	80.7951	88.4887	89.0193	0	87.3542	98.3582	108.138	107.058	154.677	1.46581	112.368	169.945	99.0146	127.228	154.861	3.51578	86.3896	93.2896	109.784	109.364	106.012	99.3156	94.4399
130	147	2-Butenedioic acid (Z)-, bis(trimethylsilyl) ester	maleic acid	1001.32	1644.52	1344.48	1636.94	1848.05	1808.73	1716.57	1773.82	2161.2	2529.7	2484	2905.12	2676.45	2622.08	2535.19	2854.53	3007.1	3355.92	2993.67	2938.47	3097.13	2826.66	3010.94	3157.86	2712.82	2732.24	2590.22	3047.16	3344.01	2970.25	2535.79	2770.34
131	142	L-Proline, 1-(trimethylsilyl)-, trimethylsilyl ester	proline	2413.01	2079.51	1524.98	2424.79	2685.08	2691.16	2810.64	2546.18	5508.56	6775.66	6605.81	10051.9	7037.84	8483.89	7650.66	9123.09	9413.69	9496.87	11942	7204.83	6286.93	7127.43	7143.65	6289.9	11823.3	11109.6	10503.6	13119.4	14500	13588.2	10270.8	12220.1
132	247	Silane, methoxytrimethyl-	Phytol	0	0	0	0	0	0	60.3137	82.4857	0	0	0	71.1718	0	0	0	62.4824	0	0	34.8646	0	0	57.2824	56.2501	0	53.1099	67.5819	56.0766	0	78.0391	0	79.2697	73.8621
133	341	Cyclohexasiloxane, dodecamethyl-	ribulose-5-phosphate 3	14.2176	12.0849	0	0	9.4661	0	0	6.85849	9.8125	0	13.5858	17.2367	10.1099	11.3729	14.5293	8.79818	0	16.7754	26.9969	16.1619	0	12.2392	14.0149	27.8296	15.08	26.3302	14.1577	17.6869	17.7474	23.1234	14.5627	14.4959
134	180	3-Pyridinecarboxylic acid, trimethylsilyl ester	nicotinic acid	450.678	568.06	464.249	506.379	602.199	521.614	633.759	573.233	497.306	562.515	525.54	639.835	511.019	671.521	566.645	718.178	830.96	721.219	822.905	672.473	689.069	765.883	618.927	588.474	327.672	355.1	378.69	397.003	425.194	400.172	376.787	355.343
135	174	Glycine, N,N-bis(trimethylsilyl)-, trimethylsilyl ester	glycine 2	801.887	672.204	563.124	852.799	957.825	1225.96	1193.98	908.889	4169.52	5234.24	2818.06	5558.29	7995.3	6497.58	6412.8	4642.2	11840.5	11205.6	7405.76	0	0	8957.71	0	7521.51	10952.9	22682.7	12907.2	12963.5	13615.6	14039.6	10772.3	4998.47
136	147	Butanedioic acid, bis(trimethylsilyl) ester	succinic acid	34494	42397.4	33499.6	30241.4	37726.5	34691.4	42712.3	42594.4	28468.4	39113.2	38824.8	31505.2	48665.5	39030.7	37242.8	35769.1	43581.7	45212.3	35911.8	24769.3	25759.6	20149.1	37516.5	26112.4	64449.4	72938.8	60822.5	73858.9	70502.9	68310.8	57924.5	47892
137	254	1,2-Diphenyl-3-chlorocarbonyl-cyclopropene	DL-Anabasine 1	55.9173	0	33.6761	31.8298	67.1295	42.5162	72.0261	45.9617	67.0087	78.9785	74.449	75.5939	75.8526	56.8069	55.1046	83.8618	55.303	43.8695	54.453	33.9977	49.9766	62.6204	65.5042	32.0631	31.5344	141.913	73.1899	78.3993	60.8778	58.5895	70.3771	52.101
138	240	Silane, (diphenylmethyl)trimethyl-	Isoleucine	183.296	329.623	200.355	257.226	231.281	201.739	793.879	202.56	312.426	259.478	276.772	223.743	275.302	246.155	274.028	250.966	321.723	292.165	236.878	0	260.936	226.893	238.812	0	268.979	488.455	256.098	361.847	369.853	328.857	270.461	319.417
139	189	Propanoic acid, 2,3-bis[(trimethylsilyl)oxy]-, trimethylsilyl ester	D-Glyceric acid	9860.83	8987.24	6674.17	6550.06	8181.61	8802.68	9779.46	9475.98	9544.23	9122.85	8186.72	9410.16	9445.61	9967.76	9573.43	9075.79	14076.9	9433.95	6947.84	10418.7	12955	18721.3	10588.6	15106.5	4837.17	6644.64	6554.63	6710.7	7379.29	6017.26	6272.17	5878.75
140	130	N,N-Diethyl-1,1,1-trimethylsilylamine	4-Methylbenzyl alcohol	4616.89	4304.89	0	5024.8	5244.54	5193.84	4976.03	5184.65	5968.86	6658.68	6153.4	6485.59	6659.31	6507.9	6929.82	7039.42	8475.04	9744.82	6985.3	8308.26	11318.3	9507.02	8947.98	11661.8	5223.64	6214.86	6012.88	6705.3	7289.69	6519.4	6378.09	5869.18
141	114	1,2-Diaminopropane-N,N,N',N'-tetraacetic acid	3-hydroxypyruvate	0	0	487.688	0	814.436	0	0	723.487	0	0	1156.25	0	1240.93	1129.19	0	1304.39	0	0	0	0	0	0	0	0	1277.51	0	0	0	0	1554.5	0	1349.02
142	197	Urea, (2-hydroxyethyl)-	N-Acetyl-beta-alanine 1	0	0	0	0	0	0	0	180.507	0	0	0	0	0	226.754	0	245.845	0	0	0	0	400.108	238.749	0	0	200.699	0	0	256.467	272.85	0	0	236.828
143	197	Trimethylsilyl 2-methoxyacetate	creatine degr	0	0	0	0	0	0	0	0	0	0	0	0	0	0	0	0	0	0	0	275.52	400.108	0	306.454	0	0	0	216.332	0	0	0	265.751	0
144	210	3,3-Dimethyl-2-butanol	TES	529.383	476.219	437.01	374.236	577.639	453.399	1007.39	336.233	327.901	534.927	420.28	262.143	455.001	369.552	317.494	374.87	0	304.58	277.869	278.758	0	0	372.021	317.13	0	355.783	0	0	0	0	261.343	0
145	221	Trisiloxane, octamethyl-	Dithioerythritol	419.922	665.753	586.121	708.649	580.775	542.325	580.618	522.8	514.189	459.653	585.62	468.213	541.523	614.031	538.966	460.84	840.493	1054.46	903.405	746.231	644.87	543.79	1124.3	741.579	352.542	412.799	310.246	319.999	436.48	502.808	307.918	352.413
146	159	tert-Butyldimethylsilyl 2-(2-methoxyethoxy)acetate	MALONAMIDE 5	140.222	169.583	122.505	147.856	207.699	407.248	724.823	1777.3	132.513	179.344	803.565	305.456	205.772	265.851	151.813	193.72	265.332	161.524	132.006	163.07	140.519	130.572	150.687	216.674	184.342	206.509	345.507	260.181	311.59	237.147	331.768	464.617
147	167	Phenethylamine, 2,4,5-trimethoxy-?methyl-	guaiacol	105.542	173.531	149.677	311.333	131.319	212.945	1155.48	201.701	229.818	120.609	122.817	124.313	134.89	113.827	129.391	125.981	0	115.405	150.725	0	0	122.15	101.578	0	123.362	145.499	107.862	145.803	192.512	151.951	0	148.862
148	69	4-Penten-2-ol	2-ketobutyric acid 2	165.403	175.274	121.869	180.788	181.938	167.431	95.46	204.952	132.769	157.268	132.665	125.957	150.219	154.007	153.065	171.686	0	0	0	0	0	0	0	0	359.784	218.062	244.556	286.84	225.598	365.755	215.095	289.369
149	180	Picolinic acid, trimethylsilyl ester	picolinic acid	163.944	130.322	123.469	179.749	128.385	125.726	166.283	131.024	146.868	158.549	143.504	126.976	144.331	137.797	117.65	131.689	153.059	193.866	125.217	125.494	183.072	121.819	141.31	159.91	120.962	130.686	112.312	118.82	139.156	118.622	115.905	124.126
150	196	(R*,R*)-2,3-Dihydroxybutanoic acid, tris(trimethylsilyl)-	Threonic acid	179.227	186.941	165.581	214.203	176.352	229.523	253.815	235.013	64.8876	79.2226	70.8233	60.3953	84.9184	70.7482	63.9732	60.9291	118.243	129.43	104.229	81.1305	102.184	74.2702	92.792	61.9983	63.8189	73.1111	69.3486	73.8074	71.7726	65.1665	64.4052	58.3832
151	156	2-Piperidinecarboxylic acid, 1-(trimethylsilyl)-, trimethylsilyl ester	Pipecolinic acid	99.3393	165.302	123.25	130.675	148.745	72.0173	166.63	132.256	143.117	212.257	144.307	190.017	266.982	205.07	274.618	219.26	293.329	297.279	172.189	139.869	248.416	192.192	233.702	179.215	240.253	297.034	244.361	288.953	354.542	310.51	269.391	260.656
152	174	5H-Indeno[1,2-b]pyrazin-5-one, 7,8,9-tribromo-N,N'-diethyl-1,2,3,4-tetrahydro-6-(phenoxycarbonyl)-	5-Dihydrocortisol 1	26.4703	0	22.9119	0	26.9833	0	0	0	32.7475	44.1835	33.2251	33.1083	38.6351	39.4418	35.6488	0	40.6254	73.5894	46.4696	0	0	37.2279	63.0086	0	33.863	39.5673	36.0771	43.3461	50.7537	43.2681	45.1965	0
153	99	Pyrimidine, 2,4-bis[(trimethylsilyl)oxy]-	uracil	326.168	427.003	401.3	553.446	586.804	528.576	683.318	600.821	846.316	1075.76	996.172	934.506	1125.25	1106.18	1131.03	1254.43	1575.48	1980.67	1405.72	1569.34	2147.5	1253.14	1754.95	2059.84	1791.62	1752.84	1911.66	2180.87	2415.04	2461.03	2187.17	2086.92
154	141	Propanoic acid, 2-oxo-3-(trimethylsilyl)-, trimethylsilyl ester	Glutaconic acid	57.5552	82.2553	64.5626	92.2033	70.7839	86.5737	111.548	80.7669	69.4443	68.7033	58.0314	80.714	85.4965	75.9304	75.4357	82.117	92.4587	143.983	99.8434	93.1071	147.176	85.8829	115.307	141.608	78.7337	87.4066	74.8199	84.8918	110.774	98.3469	110.726	89.7003
155	221	3,9-Dioxa-6-thia-2,10-disilaundecane, 2,2,10,10-tetramethyl-, 6-oxide	piceatannol 1	25.1905	23.7088	0	36.1593	0	29.7095	0	0	32.4235	31.2587	33.1541	34.7951	30.2374	26.6447	44.7295	35.7564	0	85.7077	53.0711	0	60.6866	39.773	53.5852	0	42.2099	43.6678	0	28.0463	35.107	37.3948	0	0
156	152	Acetaminophen	21-hydroxypregnenolone 2	0	18.9072	15.7151	24.7551	23.86	18.0748	17.4003	15.9325	18.761	30.4926	23.9663	22.9838	31.8396	31.7239	36.1107	40.5061	35.8093	0	35.5347	40.5035	62.1338	34.731	51.4387	66.9431	29.4736	103.013	33.4973	40.2245	42.1261	37.8599	37.1167	27.5868
157	245	2-Butenedioic acid (E)-, bis(trimethylsilyl) ester	fumaric acid	1097.19	1045.22	1049.65	1187.44	1353.32	1170.23	1220	1336.96	2319.61	3134.08	2665.68	2961.77	2883.87	3221.15	3112.55	3543.24	2839.69	2645.37	2363.1	2448.77	2461.07	2740.32	2505.42	2699.96	3405.95	3328.95	3068.3	3295.8	3768.19	3835.61	2773.76	3277.9
158	127	Hexanohydroxamic acid	Isoleucine	0	0	0	0	0	0	0	0	0	0	714.395	534.501	0	0	0	0	812.491	742.556	0	610.743	983.139	560.167	501.659	811.939	533.709	765.779	653.188	732.066	702.76	747.079	445.237	653.619
159	183	3-Methylaminomethylene-6,6-dimethyltetrahydropyran-2,4-dione	succinate semialdehyde 1	0	0	0	0	0	0	0	0	0	0	0	213.923	124.426	221.33	0	277.322	332.489	0	193.872	139.024	161.39	186.164	0	151.552	981.757	588.089	881.506	1179.32	0	1185.61	0	806.864
160	204	Serine, N,O-bis(trimethylsilyl)-, trimethylsilyl ester	serine 1	19275.1	16883.7	16666.6	22029.4	21779.1	25627.3	23523.2	22990.1	55918.4	66966.9	61241.8	88847.8	67893.6	77132.5	75311.7	83641.5	90787.1	92334.6	81476.2	48535.3	51055.4	58916.5	67455.5	49801	112921	124829	107692	125086	139724	123000	117491	101951
161	340	Serine, N,O-bis(trimethylsilyl)-, trimethylsilyl ester	serine 1	62.206	233.288	55.6371	79.2286	149.2	63.7076	150.814	69.9957	117.988	153.679	154.631	86.8029	170.047	116.047	146.914	103.971	198.719	165.505	69.66	71.4396	101.37	62.8869	106.144	70.0397	294.398	414.447	378.791	351.306	35.2338	459.952	367.539	292.012
162	240	Ethane	2,3-Dihydroxypyridine	0	0	0	0	0	0	0	48.9414	0	0	0	0	136.009	0	0	0	0	0	0	0	0	0	0	0	258.64	280.028	205.264	246.654	0	255.743	0	255.054
163	240	Propionylpromazine	Pyrrole-2-Carboxylic Acid	48.2763	55.4819	29.3489	51.7458	39.9982	59.5056	57.7367	0	159.424	150.926	174.243	184.762	0	173.197	0	185.99	343.482	391.397	308.611	252.2	222.557	222.05	259.318	210.94	0	0	0	246.654	256.614	0	232.035	0
164	155	Trimethyl(cyclohexylmethoxy)silane	MALONAMIDE 5	0	0	0	0	0	0	0	0	41.4641	58.4238	103.344	143.077	53.5973	111.041	54.3176	97.9808	174.487	164.297	132.555	122.211	89.7511	67.7138	85.4371	65.2372	316.1	268.367	355.068	332.115	385.845	387.355	0	332.096
165	241	5-Cyano-2-methyl-4-methylthio-6-phenylpyrimidine	Methyl Phosphate	94.421	112.142	78.6257	104.995	100.122	106.511	110.021	108.745	210.29	269.269	259.494	320.978	251.924	280.62	284.648	303.235	336.527	359.352	339.825	238.989	253.509	237.852	300.413	203.058	348.389	550.678	323.125	412.835	518.821	0	394.62	353.366
166	210	5H-Indeno[1,2-b]pyrazin-5-one, 7,8,9-tribromo-N,N'-diethyl-1,2,3,4-tetrahydro-6-(phenoxycarbonyl)-	piceatannol 1	0	0	0	0	0	0	0	0	0	0	0	0	0	0	0	0	10.6559	0	0	0	20.4926	9.85063	0	12.6766	0	14.1996	10.9686	0	0	0	10.3129	0
167	215	Zeaxanthin	21-hydroxypregnenolone 2	0	0	0	0	0	0	0	0	0	26.4148	0	0	0	0	0	0	0	62.9289	33.0609	28.4899	0	0	0	0	0	0	0	0	0	0	0	0
168	127	2-Oxazolidinone, 3-ethenyl-5-methyl-	glutaraldehyde 1	131.977	0.769466	0	0.292371	0	0	166.842	36.8499	222.982	262.219	766.615	710.543	213.843	375.482	442.81	373.046	789.032	820.316	489.846	582.701	842.605	525.99	632.076	862.647	686.199	920.278	641.355	940.893	915.396	907.123	570.704	832.468
169	255	Pyrimidine, 5-methyl-2,4-bis[(trimethylsilyl)oxy]-	thymine	119.449	131.717	124.084	145.332	190.106	184.588	206.708	199.8	282.021	422.341	431.101	393.437	375.957	461.226	411.28	428.601	526.889	537.269	499.411	349.173	466.964	346.124	482.246	358.836	389.134	542.984	449.095	549.936	640.756	480.822	522.503	434.929
170	121	1,3-Dioxolane, 2-(3-bromo-5,5,5-trichloro-2,2-dimethylpentyl)-	farnesol 1	0	0	0	0	0	0	0	34.9868	0	0	0	0	62.0626	0	0	0	0	98.6708	44.3863	63.6289	67.288	0	91.01	0	50.3023	69.5145	54.6483	57.7535	88.9986	67.0872	101.655	82.3457
171	121	Benzo[b]thiophene, 2-methyl-	malonic acid 1	0	0	0	0	0	0	0	0	41.0527	62.6152	0	67.008	0	67.344	57.1789	64.0451	0	0	0	0	0	52.6662	0	0	0	0	0	0	0	0	0	0
172	83	1-Methyl-1H-1,2,4-triazole	glutamine 1	0	0	0	0	0	0	0	0	680.159	671.974	791.523	0	0	1112.36	0	1042.67	1602.1	1619.45	1769.37	1348.76	0	829.497	983.542	0	2309.4	1517.12	2277.02	2384.08	2709.54	3138.13	2290.26	2627.23
173	183	DL-Ethionine	D-alanyl-D-alanine 2	44.2153	0	28.6904	0	76.1391	48.1049	0	114.686	192.064	216.911	300.386	329.93	174.964	245.579	233.654	281.215	333.287	328.497	215.995	241.004	363.998	267.556	246.906	355.028	301.055	366.775	367.401	371.101	367.816	407.095	207.903	291.156
174	112	3-Piperidinecarboxylic acid, tert-butyldimethylsilyl ester	cycloleucine 2	688.114	190.62	309.884	337.554	366.752	480.559	1198.22	453.25	2364.15	2895.62	2501.56	3408.41	2336.99	3740.13	2914.41	3614.15	2974.01	2856.54	1730.39	2224.53	2592.02	2680.88	2221.9	2507.53	4473.19	4962.66	6456.38	4812.99	5109.31	7232.19	2452.43	2659.83
175	141	Butanoic acid, 2-(methoxyimino)-3-methyl-, trimethylsilyl ester	5-Dihydrocortisol 1	51.3104	49.6545	36.6962	0	77.2104	0	0	83.1472	173.96	55.8897	0	1054	0	653.314	72.6427	820.147	991.382	966.141	1546.89	867.281	34.7484	860.544	44.4416	12.8357	1229.31	1018.77	972.691	1236.33	1293.95	1485.91	969.805	1253.95
176	221	3,6,9-Trioxa-2,10-disilaundecane, 2,2,10,10-tetramethyl-	malonic acid 2	0	0	0	559.453	0	330.296	539.726	446.137	0	0	552.474	326.718	501.962	356.473	306.242	0	258.623	716.071	423.498	360.866	1033.55	394.79	0	871.021	0	381.084	586.575	390.671	373.733	0	279.938	312.018
177	156	2-Methyl-1,3-bis(trimethylsilyloxy)butane	lactic acid	0	851.194	0	0	528.416	287.639	737.28	424.991	809.923	1133.52	2696.39	1304.24	1090.5	1342.82	1069.36	2118.47	1347.12	1196.88	1322.14	806.517	841.186	550.117	784.287	370.002	1398.28	1582.27	494.089	1683.28	2144.61	1894.01	1684.56	1958.41
178	224	2-Ethyl-3-trimethylsilyloxy(trimethylsilyl)butyrate	2-Deoxyerythritol	59.9614	86.3755	66.0691	66.4356	76.6034	83.0998	126.329	47.7849	55.0651	0	69.01	43.1394	0	0	44.2421	0	0	0	46.5836	0	0	0	0	28.5428	13.8749	60.7959	34.1488	32.6496	47.3727	29.9253	44.5964	28.0155
179	164	13,13-Dimethyl-3,6,9-trioxa-13-silatetradecan-1-ol	6-deoxy-D-glucose 1	0	0	0	82.1221	0	0	0	0	0	0	0	0	82.3486	69.5513	95.5901	139.016	190.827	134.513	219.313	107.238	0	213.73	124.983	0	0	0	0	0	0	0	0	125.13
180	247	D-Erythronic acid ?lactone, bis(trimethylsilyl) ether	D-erythronolactone 1	455.858	564.64	506.273	460.227	488.174	536.681	618.225	518.586	409.368	520.487	460.875	542.035	532.739	529.656	486.134	539.586	573.638	546.239	526.818	462.576	425.225	503.46	528.999	461.755	557.355	575.8	653.687	666.008	802.485	676.276	647.958	559.728
181	219	N,O,O-Tris(trimethylsilyl)-L-threonine	L-Allothreonine 1	2002.84	2070.35	1532.37	2115.2	2165.01	2290.33	2393.14	1909.72	7439.05	11110.1	8599.83	14328.7	10339.2	13015.7	12037.8	14189.1	13403.9	12617	12863.6	7443.89	7231.77	11167.3	9755.09	7568.14	16146.4	18621.4	16285	18487.9	20418.6	18489.6	16542.7	14158.9
182	298	Dibenz[b,d]cycloheptane, 9-amino-2,3,4,7-tetramethoxy-	phosphate	0	0	24.9301	0	0	0	0	0	0	0	0	28.8489	53.85	0	0	0	0	0	0	0	63.2954	0	0	0	141.876	140.499	179.478	198.515	347.181	212.694	198.463	147.588
183	194	Acetic acid, (3-pyridyl)-, trimethylsilyl ester	quinolinic acid	170.901	265.176	131.825	186.814	183.115	136.078	283.118	189.722	201.85	323.89	241.705	176.461	288.301	237.476	260.861	243.815	135.53	233.826	266.764	193.668	200.568	87.9186	237.999	114.654	244.505	499.466	488.315	467.039	657.47	542.997	589.903	315.036
184	276	Propanedioic acid, (methoxyimino)-, bis(trimethylsilyl) ester	oxamic acid	43.8657	85.2179	54.8665	152.726	33.9094	80.2806	81.3617	74.725	71.1178	0	46.5724	35.425	47.3754	80.1496	56.0886	47.1684	42.5974	25.0882	38.8412	0	0	35.2144	30.8699	32.5672	43.8107	0	40.1053	44.0008	68.8632	54.3233	0	56.1944
185	240	4-Pyrimidinamine, N-(trimethylsilyl)-2-[(trimethylsilyl)oxy]-	3,4-Dihydroxypyridine	207.626	292.988	210.71	363.461	237.352	233.459	1213.98	237.035	367.423	239.952	229.499	218.877	231.392	226.51	250.238	251	291.005	302.616	276.357	281.905	291.883	227.231	254.629	289.435	230.565	333.506	222.941	272.687	310.808	276.858	249.538	256.496
186	246	N,O,O'-Tris-(trimethylsilyl)-6-hydroxy-2-aminohexanoic acid	glutamic acid	0	0	34.9673	84.6863	0	76.448	56.8231	61.2185	0	0	50.6249	37.7503	0	0	0	34.6966	0	25.53	0	0	0	25.1669	0	0	0	0	0	28.0614	0	0	0	59.1597
187	129	Lys-Leu-Lys	D-erythro-sphingosine 2	53.3552	112.124	0	0	120.086	59.895	0	0	87.5085	133.124	99.4263	95.8619	134.217	0	120.382	89.6013	0	136.895	97.8956	0	0	104.981	145.991	0	0	138.915	132.834	0	0	127.175	105.768	0
188	174	Bis-N,N-(trimethylsilyl)formamide	O-acetylserine 1	0	0	0	68.4808	0	0	0	0	0	0	0	98.236	0	0	66.6843	71.063	134.474	0	0	0	0	79.6455	0	0	0	0	0	0	0	0	0	0
189	73	trans-3-Hexenedioic acid, bis(trimethylsilyl) ester	4-aminobutyric acid 1	1006.85	1523.8	1439.41	0	1439.13	1448.45	7845.22	1397	2556.68	0	1843.88	2281.07	2537.61	2436.58	1949.03	2080.65	3094.85	2892.86	2025.79	2005.29	2078.56	1816.07	2054.99	1552.27	5139.05	5050.16	5720.1	5471.04	7053.41	6782.56	4290.65	3998.32
190	131	Chlorthalidone, tris(trimethylsilyl) derivative	2-hydroxybutanoic acid	178.741	160.761	221.898	215.403	238.826	167.655	293.494	131.597	472.925	540.06	457.689	458.213	698.659	459.295	407.601	404.962	791.595	783.336	421.109	482.963	570.696	360.844	511.787	329.764	910.665	1265.17	1131.22	1151.33	2033.87	1307.33	1057.93	935.444
191	151	?Hydroxypyruvic acid, trimethylsilyl ether, trimethylsilyl ester	4-Hydroxymandelonitrile 1	37.1463	64.7519	35.1904	0	55.6265	32.3499	66.5879	41.0741	49.3466	53.3472	54.1625	35.5401	57.4726	56.5617	44.6499	43.2905	53.5283	0	44.6086	35.6093	59.0975	0	54.7636	43.306	47.691	47.2149	51.4676	55.6273	57.273	48.462	61.6665	33.9108
192	184	Methylmaleic acid, bis(trimethylsilyl) ester	2-methylfumarate	52.5308	89.5384	58.368	5.04244	100.051	69.28	108.606	71.998	144.281	145.49	109.077	111.273	156.33	132.889	132.496	122.182	162.951	173.774	123.839	116.829	142.612	99.1172	126.303	115.765	117.671	132.7	111.62	147.002	144.176	111.285	136.098	90.8291
193	114	5,5-Dimethyl-1,3-bis-trimethylsilanyl-imidazolidin-2,4-dione	carbamoyl-aspartic acid 2	0	0	0	0	0	0	0	0	0	0	0	0	0	0	0	0	85.3792	549.102	363.477	410.406	704.208	124.8	427.946	678.864	0	0	0	0	0	0	0	0
194	158	3-(tert-Butyldimethylsilyl)oxyiminobutan-2-one	trans-4-hydroxy-L-proline 3	291.749	609.37	298.474	442.001	432.987	309.025	446.15	465.775	284.696	522.897	363.568	262.167	576.834	439.265	552.407	386.373	396.864	474.279	460.601	521.95	412.617	271.94	600.065	314.496	445.154	730.616	638.505	823.157	731.213	609.688	1072.24	436.303
195	282	8?Estra-1,3,5(10),14-tetraen-17-one, 3-methoxy-	3,5-Dihydroxyphenylglycine 1	0	0	0	0	0	0	15.885	0	21.6609	30.8243	20.8985	12.602	27.2021	18.7246	26.0528	12.298	27.9095	38.8856	0	23.1322	0	18.9671	24.8203	30.3319	52.6668	44.6926	67.2404	63.8954	105.239	98.6429	0	73.1608
196	234	D-Ribonic acid, 5-deoxy-2,3-bis-O-(trimethylsilyl)-, ?lactone	Glutaric Acid	0	0	0	0	0	0	0	0	0	0	0	9.16985	0	26.8024	0	0	0	0	0	0	0	27.4322	0	0	0	13.3954	9.77874	7.69495	19.459	17.2431	15.0828	95.0145
197	261	Butanedioic acid, methyl-, bis(trimethylsilyl) ester	Glutaric Acid	33.3761	50.3614	37.5206	46.7112	44.0453	40.9715	54.9788	52.9343	60.1932	93.078	77.3553	78.8323	0	95.1612	83.2723	96.0958	0	86.6062	77.0967	71.2689	68.8094	0	75.9272	76.4936	45.2694	50.9605	48.5384	0	59.7266	0	0	0
198	373	Prostaglandin D(2), O,O'-bis(trimethylsilyl)-, trimethylsilyl ester	2-Methoxyestrone 2	47.5652	153.021	0	53.2746	153.563	0	219.959	121.423	185.161	197.63	239.962	162.588	199.349	200.064	214.88	253.422	222.174	297.761	294.033	262.313	282.186	257.573	275.491	290.139	225.729	333.074	289.467	331.33	527.496	417.088	545.524	490.812
199	103	Butane, 1,2,4-tris(trimethylsiloxy)-	Diglycerol 2	714.977	858.467	734.73	692.89	815.454	754.438	933.82	920.997	589.044	697.005	978.158	717.13	810.765	769.115	727.14	630.897	967.644	972.772	635.518	797.445	612.653	701.819	661.637	641.82	383.48	501.632	525.611	578.822	562.426	513.712	522.496	802.726
200	117	Silane, trimethyl(1-methylethoxy)-	21-hydroxypregnenolone 2	0	0	0	0	0	0	0	0	0	200.344	0	0	208.781	208.512	206.697	213.286	0	0	171.902	0	0	0	183.837	0	0	197.094	0	0	0	0	185.669	0
201	176	4-Cyano-1-trimethylsilyloxybenzene	21-hydroxypregnenolone 2	403.785	602.012	346.81	435.238	788.705	350.524	481.345	378.86	368.267	520.41	385.413	400.002	451.051	424.217	453.827	435.679	490.853	623.921	465.011	449.177	661.408	247.305	440.018	386.855	125.139	182.803	160.088	0	163.622	152.292	139.822	132.282
202	244	[5-(5-Chloro-3,4-dimethyl-1H-pyrrol-2-ylmethylene)-3,4-dimethyl-5H-pyrrol-2-yl]-[5-(5-cyano-4,4,5-trimethyl-4,5-dihydro-3H-pyrrol-2-ylmethylene)-4,4-dimethylpyrrolidin-2-ylene]-acetic acid, tert.-butyl ester	indole-3-acetamide 4	0	0	0	0	0	0	0	0	0	0	0	0	41.7235	0	0	0	63.3808	0	0	0	0	59.852	46.2392	44.5026	58.6082	59.2909	63.4369	70.1411	68.8556	0	57.3114	48.6404
203	243	Leu-Tyr	4-Acetamidobutyric acid 2	0	0	0	0	0	0	17.5957	0	20.8162	0	0	0	0	0	0	24.1202	19.5868	0	0	0	0	0	0	0	0	0	17.0127	0	0	0	0	0
204	190	4,7-Benzofurandione, 3-acetyl-3a,7a-dihydro-2-methyl-3a,5,6,7a-tetrakis[(trimethylsilyl)oxy]-	4-hydroxybutyrate	55.4319	55.9009	69.292	49.2973	53.4808	37.6031	83.3601	48.6693	27.945	37.2016	24.5283	27.7344	39.5616	28.5264	28.2253	35.269	25.238	30.3514	24.5683	28.9413	45.6416	22.7924	39.8128	36.5388	19.7811	19.3604	16.4545	17.6367	24.483	17.7708	22.5066	18.8216
205	140	Butanoic acid, 4-[bis(trimethylsilyl)amino]-, trimethylsilyl ester	putrescine 2	0	0	0	0	0	0	0	0	0	0	0	0	0	57.695	0	0	130.163	127.042	69.3551	82.8223	117.956	0	0	94.482	196.099	67.3776	0	113.222	131.051	180.156	0	0
206	270	Pyrimidine, 5-methyl-2,4-bis[(trimethylsilyl)oxy]-	uracil-5-carboxylic acid	82.6409	62.4052	58.4182	81.4166	87.7453	86.5849	80.2322	88.5419	158.847	218.574	229.144	251.795	212.264	236.565	209.71	252.757	259.42	258.712	256.063	165.458	218.02	189.308	222.349	170.843	197.308	293.022	0	265.432	319.127	236.218	254.344	217.517
207	127	4-Ketoglucose, bis(O-methyloxime), tetrakis(trimethylsilyl)	3,6-Anhydro-D-galactose 4	141.405	254.585	150.736	171.08	155.024	196.351	482.606	406.459	224.158	216.113	238.221	143.997	38.3056	300.807	230.631	215.656	157.682	151.509	115.579	135.92	112.233	112.476	134.271	215.646	171.863	192.751	264.151	221.729	276.508	242.648	195.993	201.773
208	209	5H-Indeno[1,2-b]pyrazin-5-one, 6,7,8-tribromo-9-(ethoxycarbonyl)-N,N'-diethyl-1,2,3,4-tetrahydro-	4-hydroxyphenylacetic acid	0	0	0	0	0	28.374	0	0	0	0	0	0	0	0	0	0	0	0	0	0	50.4677	0	0	0	0	0	0	0	0	0	0	0
209	209	Benzoic acid, 2-[(trimethylsilyl)oxy]-, methyl ester	p-Anisic acid	0	0	0	0	43.5329	0	0	0	0	47.4709	0	30.8106	36.1066	0	0	0	0	0	0	36.3997	0	79.8343	50.7616	83.3663	0	0	0	0	0	0	0	0
210	174	Ethylbis(trimethylsilyl)amine	5-Aminovaleric acid 2	1224.16	1113.58	1166	1619.68	1568.24	1557.05	1642.74	1361.71	1531.16	2164.42	1955.95	1743.36	2009.51	1924.14	2003.11	2210.71	2293.36	3248.89	2396.91	2438.22	3441.98	1975.52	2744.99	3197.39	1750.05	2048.62	1984.39	2187.81	2494.44	2233.77	2374.22	1954.23
211	116	Butanoic acid, 2-(methoxyimino)-3-methyl-, trimethylsilyl ester	5-Aminovaleric acid 3	0	59.9257	0	0	0	0	0	69.3736	0	128.782	0	109	117.567	110.682	0	140.598	141.595	217.18	160.234	182.667	0	161.682	196.879	0	123.985	0	136.718	168.402	173.873	161.949	0	137.203
212	229	Bis(trimethylsilyl)sarcosine	oxamic acid	0	0	0	44.1484	0	44.1558	39.2296	40.6285	50.6493	57.0879	0	45.4187	52.0399	0	0	47.7058	55.3887	64.9762	56.3004	48.0594	61.5626	0	51.8927	0	0	0	47.6358	0	62.0407	0	58.8072	55.4373
213	231	Propanedioic acid, methyl-, bis(tert-butyldimethylsilyl) ester	2-Deoxytetronic acid	0	0	16.9565	0	22.8084	11.6462	22.2439	0	0	37.4259	8.60864	0	29.5199	36.1033	39.7011	0	28.5589	32.182	24.8476	0	28.0213	25.2617	23.5098	1.0941	0	32.4179	0	35.7429	0	32.125	14.5227	7.10889
214	201	D-(-)-Erythrose, tris(trimethylsilyl) ether, methyloxime (syn)	glycerol	450.222	481.095	0	470.052	613.402	471.622	720.373	754.471	571.9	957.215	734.473	868.715	806.157	884.668	829.431	928.567	946.027	944.197	942.548	767.541	964.057	853.261	839.382	933.783	971.948	885.517	1050.67	913.25	1222.31	1104.16	1102.46	798.894
215	160	l-Aspartic acid, bis(trimethylsilyl) ester	aspartic acid 2	4683.25	2854.35	2439.65	3512.23	2455.02	3523.83	3012.93	2189.65	1616.44	2114.07	2133.52	0	1832.35	2259.72	1872.97	2000.51	3289.48	2825.06	2769.77	1887.55	1997.33	1752.53	2067.59	1769.69	1928.34	1439.75	2302.36	2358.55	3158.7	2574.87	2990.15	2824.1
216	174	Ethylbis(trimethylsilyl)amine	5-Aminovaleric acid 2	2929.99	2740.85	2738.93	3853.75	3707.17	3543.94	3662.88	3114.1	3485.04	4989.43	4363.58	4049.44	4605.82	4434.82	4640.48	4935.32	4988.32	7299.64	5195.6	5381.91	7606.48	4357.48	6147.99	6982.14	3863.23	4333.83	4341.06	5069.24	5406.49	4824.32	5024.8	4501.93
217	191	Methyl 2-(trimethylsilyl)ethyl malonate	Threitol	191.97	320.045	191.745	212.86	0	207.763	1161.87	248.814	0	0	0	0	0	0	0	0	0	0	0	0	0	0	0	0	0	0	0	0	0	0	0	0
218	179	Dimethyl(trimethylsilyl)methoxysilane	L-Threose 2	0	46.1223	55.1103	30.8059	41.4455	67.9898	52.6207	0	86.389	107.05	0	90.921	101.318	121.165	99.79	113.673	82.8115	93.3792	0	75.5049	104.341	93.8614	0	0	57.3433	61.0984	60.4705	0	0	69.8091	71.7682	0.505678
219	248	?Alanine, N,N-bis(trimethylsilyl)-, trimethylsilyl ester	beta-Alanine 2	0	0	0	0	0	0	0	0	97.439	150.294	128	167.377	169.515	201.748	172.868	174.626	235.961	212.674	296.434	110.515	139.713	144.854	166.096	88.981	204.092	353.256	246.834	252.392	308.516	269.818	252.13	204.222
220	218	Propanedioic acid, methyl-, bis(trimethylsilyl) ester	Methylmalonic acid	46.1373	42.9165	38.1173	55.3801	55.9614	0	0	60.3327	47.8858	65.385	59.9706	61.6507	49.1543	75.1131	67.3874	0	67.8243	121.803	85.101	55.3717	126.349	61.4389	84.2726	91.0699	58.8238	78.6042	68.6167	79.7993	82.8079	103.383	77.3273	72.4592
221	247	2(3H)-Furanone, dihydro-3,4-bis[(trimethylsilyl)oxy]-, cis-	D-erythronolactone 1	33.585	36.2484	31.5446	23.9629	24.1568	39.3877	58.9951	46.798	25.931	36.433	53.832	33.5533	32.0099	52.5857	41.7156	0	37.8897	31.7757	24.7033	23.5149	24.6118	27.9552	0	0	0	28.7047	42.6306	0	54.088	53.7974	0	38.3392
222	216	Cyclohexene, 3-ethenyl-	indole-3-acetamide 4	0	0	0	0	0	0	0	0	0	15.6816	10.2647	13.2655	0	15.5786	14.8574	0	0	0	17.4683	0	0	13.6973	17.2365	17.3667	16.3675	19.604	21.7142	17.9439	0	26.2639	15.1418	19.8363
223	174	Triethylamine, 2-chloro-2'-(trimethyl)silyloxy-	5-Methoxytryptamine 2	928.355	830.382	870.038	1215.78	1160.82	1178.64	1216.99	1016.78	1111.86	1622.43	1458.28	1292.37	1501.06	1444.85	1484.98	1633.19	1737.01	2447.34	1814.14	1848.09	2606.52	1477.62	2088.19	2401.43	1366.79	1506.26	1519.45	1677.01	1889.58	1712.45	1775.1	1490.83
224	238	Methacrylic acid, 4-biphenyl ester	2-amino-2-methylpropane-1,3-diol 1	0	0	0	0	0	0	0	0	0	0	0	0	0	0	0	0	35.8171	0	32.2607	42.808	81.1679	0	0	0	41.5527	70.9318	56.2965	52.5058	58.8057	0	77.7363	53.9654
225	139	Astaxanthin	4-hydroxyphenylacetic acid	44.6452	17.6967	0	0	46.4928	86.4303	130.551	86.7315	101.273	95.7257	0	0	115.926	114.361	134.867	138.947	177.286	163.257	126.015	143.241	0	172.041	0	0	0	163.035	144.72	149.498	0	210.837	141.889	119.877
226	205	L-(+)-Threose, tris(trimethylsilyl) ether, methyloxime (syn)	Erythrose 2	70.1444	120.677	0	151.226	113.754	97.1553	117.831	42.3351	46.1506	65.8038	0	34.3488	77.4787	38.7435	60.8247	52.2814	55.1528	60.7539	37.0913	47.6574	56.0656	38.2751	138.864	0	0	59.528	0	60.0333	68.8793	56.675	54.5212	26.9378
227	218	2,4-Imidazolidinedione, 5-[3,4-bis[(trimethylsilyl)oxy]phenyl]-3-methyl-5-phenyl-1-(trimethylsilyl)-	2-Methoxyestrone 2	23.684	17.1818	36.3701	0	23.5818	24.6274	0	0	54.7469	71.4512	54.2233	85.0108	74.2515	0	79.4395	78.7425	133.573	113.373	114.526	107.395	105.42	82.3368	115.625	83.3427	159.54	146.894	164.804	182.386	210.898	212.617	141.276	158.198
228	117	Butanoic acid, 2,2-dimethyl-3-[(trimethylsilyl)oxy]-, trimethylsilyl ester	Lactamide 2	528.211	851.398	615.132	834.362	870.332	489.661	798.621	677.836	911.026	1255.17	946.378	1080.92	1427.3	1420.58	1280.1	1338.12	1540.17	1193.85	2089.51	1214.09	1237.2	1042.84	1563.22	1005.07	1691.86	1680.32	1819.76	1819.75	2059.96	1938.15	1913.59	1572.34
229	127	Trimethylsilyl 2-(2-methoxyethoxy)acetate	3,6-Anhydro-D-galactose 4	199.095	321.79	194.563	216.825	10.3659	282.445	631.84	587.714	293.696	299.377	363.524	212.419	310.393	439.139	303.011	310.868	226.297	192.552	151.709	206.392	160.617	158.277	209.278	331.746	264.757	302.043	426.016	359.896	444.822	366.635	329.347	375.403
230	243	2-Furanacetic acid, ?[(trimethylsilyl)oxy]-, trimethylsilyl ester	Itaconic acid	0	0	0	0	0	0	0	0	150.561	204.822	0	0	0	0	0	0	209.882	0	0	168.599	0	159.806	0	0	136.908	138.501	0	0	0	0	0	486.821
231	94	Dimethyl(trimethylsilyl)methoxysilane	creatine degr	0	0	0	80.3076	0	0	0	77.721	93.2472	0	0	0	0	129.912	155.718	162.806	152.905	219.123	166.345	0	287.398	164.347	195.672	294.164	0	0	140.478	0	197.03	0	156.664	0
232	169	Cystathionine, bis(triemthylsilyl) ester	glycine 2	171.262	193.796	171.652	0	0	171.389	213.709	194.48	190.303	232.799	220.305	193.559	228.859	222.059	0	0	0	0	0	0	0	0	0	0	0	0	0	0	0	0	0	0
233	174	Butanoic acid, 4-[bis(trimethylsilyl)amino]-, trimethylsilyl ester	Ethanolamine	0	0	0	0	0	0	0	0	0	0	0	0	0	0	0	0	352.803	506.156	378.556	376.842	572.089	297.865	443.126	477.08	262.91	282.203	310.45	351.844	426.004	0	347.262	284.401
234	350	Ethanedioic acid, bis(trimethylsilyl) ester	creatine degr	212.191	85.0717	127.067	190.982	168.343	238.942	262.147	283.682	486.753	359.353	322.443	609.897	349.964	499.025	706.285	653.185	467.444	502.283	599.756	410.204	807.386	439.333	471.505	504.981	361.726	333.711	418.916	626.535	804.156	695.699	396.628	379.858
235	183	5-Phenyl-1,3-diazaadamantan-6-one oxime	2-Amino-2-norbornanecarboxylic acid 3	0	0	0	0	0	0	0	0	0	0	0	0	0	0	0	0	0	0	0	0	0	0	0	0	177.835	88.5482	88.7521	141.6	0	156.64	0	121.918
236	161	2,2-Dimethyl-3-oxobutyric acid, 2-trimethylsilylethyl ester	1-Indanone 2	226.422	102.821	142.078	237.132	196.121	272.786	269.722	306.995	614.684	579.976	581.468	867.968	695.127	548.252	731.245	762.624	843.896	1115.18	729.713	907.539	1367.67	958.843	1059.95	1625.26	744.459	710.5	753.882	960.945	1163.25	1103.18	979.046	857.301
237	173	4-Ketoglucose, bis(O-methyloxime), tetrakis(trimethylsilyl)	Dihydroxyacetone	233.829	540.698	322.872	1348.66	331.325	1737.01	517.217	1596.89	731.755	448.613	460.051	376.129	463.329	977.951	599.44	440.27	549.652	283.073	313.564	294.993	167.894	327.061	252.356	434.552	647.095	810.747	544.688	751.426	1024.67	832.722	598.064	735.598
238	232	5H-Indeno[1,2-b]pyrazin-5-one, 7,8,9-tribromo-N,N'-diethyl-1,2,3,4-tetrahydro-6-(phenoxycarbonyl)-	21-hydroxypregnenolone 2	24.1324	85.9317	31.7688	53.3062	0	0	0	0	0	101.109	65.2496	120.495	113.565	121.295	113.375	110.04	141.8	117.671	132	0	80.7094	83.8997	87.9713	0	0	192.55	163.752	195.094	206.577	0	193.088	158.524
239	128	2-Piperidone, 1-(trimethylsilyl)-3-[(trimethylsilyl)amino]-	asparagine 4	0	0	0	77.6611	0	480.965	0	0	705.659	1537.98	1471.21	14122.7	723.219	8085.06	1556.66	6876.07	14034.7	6664.52	19916.7	8419.99	5150.7	7250.49	1667.6	3215.08	53305.1	11046.9	16795.3	30863.1	9024.65	39578.2	5007.15	30638.1
240	69	Tert-butyl(methoxy)dimethylsilane	Carnitine	255.159	301.431	0	0	328.431	394.561	294.951	363.075	0	0	0	0	0	0	604.63	896.803	0	0	0	0	0	0	0	0	0	0	0	0	0	0	0	0
241	132	Tetrahydro-4H-pyran-4-ol	DL-dihydrosphingosine 4	529.933	1107.57	0	504.644	1366.63	439.938	868.215	877.426	1295.11	1356.57	1354.36	2005.98	2098.08	1350.95	1933.17	1634.19	2711.72	2225.48	2334.64	1715.16	1849.08	1820.94	2105.92	1366.57	3803.35	2517.94	2333.51	3398.53	2728.76	3556.15	2100.34	0
242	156	Butanoic acid, 4-[bis(trimethylsilyl)amino]-, trimethylsilyl ester	5-Aminovaleric acid 2	0	0	0	0	0	0	0	0	0	0	380.865	20.0625	0	0	0	0	565.043	630.619	35.3268	0	715.386	0	559.864	671.909	0	429.519	505.921	0	527.663	39.3541	483.073	0
243	156	Ethylbis(trimethylsilyl)amine	5-Methoxytryptamine 2	271.848	268.525	0	358.598	0	356.545	308.326	0	0	0	0	0	0	0	0	0	0	0	0	0	0	0	0	0	0	0	0	0	0	0	0	0
244	154	Ethylbis(trimethylsilyl)amine	3-Methylthiopropylamine	1367.07	1321.69	1233.05	1763.93	1649.61	1573.94	1568.38	1428.97	1567.37	2156.26	1886.77	1902.56	2024.66	1971.61	2025.12	2351.26	2401.36	3399.64	2538.55	2548.82	3636.67	2005.62	2749.6	3313.73	2148.16	2140.11	2237.23	2506.59	2823.97	2584.81	2482.32	2219.6
245	173	4-Ketoglucose, bis(O-methyloxime), tetrakis(trimethylsilyl)	Dihydroxyacetone	333.263	658.256	401.944	1364.08	459.557	1827.94	603.066	1649.41	901.62	618.936	577.148	522.006	635.334	1230.71	771.618	620.494	672.91	459.734	480.25	443.156	351.864	485.352	433.257	578.994	949.957	1060.3	768.168	1016.32	1257.58	1182.86	785.337	1003.7
246	218	Butanoic acid, 4-[bis(trimethylsilyl)amino]-, trimethylsilyl ester	Ethanolamine	0	0	0	28.3934	42.8294	0	48.4645	65.1552	77.8052	0	0	0	0	93.9782	0	80.797	0	107.268	0	59.5082	0	108.211	144.666	61.8147	0	245.497	147.969	159.753	166.347	172.797	173.906	0
247	234	Arabino-Hexos-2-ulose, 3,4,5,6-tetrakis-O-(trimethylsilyl)-, bis(dimethyl acetal)	Erythrose 2	261.932	290.084	303.135	198.693	317.319	354.555	382.342	0	175.786	294	372.929	336.91	290.732	334.721	232.497	309.358	290.613	244.156	283.897	260.542	251.056	261.499	258.164	283.287	286.137	334.337	360.982	341.179	384.662	326.581	369.174	404.431
248	241	?Hydroxyisovaleric acid	methionine 2	13.2858	0	8.46321	0	17.39	0	0	0	0	0	0	0	0	0	13.0773	0	16.076	0	0	0	0	0	0	0	21.0462	0	0	0	0	0	0	16.422
249	256	Methanone, bis(3-methoxyphenyl)-, hydrazone	21-hydroxypregnenolone 2	0	35.7277	0	0	0	53.9188	0	53.8593	28.548	0	0	0	0	0	0	82.1217	0	35.7471	0	0	0	0	0	0	0	82.5944	0	112.502	0	0	0	0
250	315	Hexadecanoic acid, 1a,2,5,5a,6,9,10,10a-octahydro-5a-hydroxy-4-(hydroxymethyl)-1,1,7,9-tetramethyl-6,11-dioxo-1H-2,8a-methanocyclopenta[a]cyclopropa[e]cyclodecen-5-yl ester, [1aR-(1a?2?5?5a?8a?9?10a?]-	4-hydroxyphenylacetic acid	0	0	0	0	0	0	0	0	45.6708	0	0	94.9656	0	0	67.0798	0	0	0	0	0	0	0	59.1403	0	120.433	0	108.627	87.6655	120.478	127.825	0	0
251	247	D-(-)-Citramalic acid, O-trimethylsilyl-, bis(trimethylsilyl) ester	Citramalic acid	329.603	299.799	288.06	342.502	316.415	366.346	350.753	372.705	215.356	284.572	265.82	270.806	293.901	310.387	251.385	0	250.044	206.577	216.667	206.707	211.592	286.58	209.115	181.192	201.754	237.027	227.005	253.287	226.009	232.507	211.171	0
252	204	Milbemycin B, 5-demethoxy-5-one-6,28-anhydro-25-ethyl-4-methyl-13-chloro-oxime	21-hydroxypregnenolone 2	0	67.856	0	0	0	0	83.2632	0	0	82.8019	73.4238	85.9356	79.0845	0	0	0	0	0	106.985	93.5321	78.7785	91.9471	83.1645	46.9135	0	0	110.937	0	124.542	0	0	138.439
253	155	Cyclopentene, 3-methyl-1-(trimethylsilyloxy)-	glutamine 3	496.202	307.791	219.387	693.716	455.788	1309.95	523.015	955.209	5283.75	5261.54	7331.38	16580.4	6517.16	11829.4	6204.09	13737.6	20756.8	18985.4	36485.9	21193.3	9656.07	14589.8	12127.6	10849.7	48397.9	26423.8	29497	38802.7	40065.8	53556.7	30245.8	50350.3
254	255	Propanedinitrile, propylidene-	thymine	71.1284	86.4691	38.8522	140.132	148.194	112.284	158.897	163.863	0	0	199.475	228.734	252.075	0	287.426	345.616	261.169	213.782	0	323.324	564.028	260.698	383.393	546.974	0	344.379	464.752	0	685.348	0	717.94	626.789
255	26	Ethanol, 2-nitro-	5-Methoxytryptamine 1	867.963	0	0	0	1272.22	0	1094.73	0	0	1428.34	0	459.634	0	656.958	0	0	0	0	0	1003.84	0	680.877	911.726	0	818.869	623.101	0	964.995	0	0	0	0
256	204	Silane, tetramethyl-	Analyte 292	0	0	0	0	0	0	0	0	0	0	0	0	0	0	0	0	0	0	0	0	0	4787.56	0	46.9135	0	0	0	137.091	0	151.673	0	0
257	245	Butanedioic acid, [(trimethylsilyl)oxy]-, bis(trimethylsilyl) ester	L-Malic acid	68231.7	68937.4	73847	64460.7	81084.4	54787.3	58420.5	54586.6	82423.6	86059.8	88856.9	93242.3	91545.6	90023	79740.3	87789.5	105470	76044.8	71663	99639.7	77293.2	100903	80027.5	82223.2	56489.4	66637.6	59640.9	69099.2	68503	68017	56017.9	56244.4
258	95	3-(1-Ethoxy-ethoxy)-butan-1-ol	2-Deoxyerythritol	0	0	0	0	0	0	0	0	0	0	0	0	0	0	0	0	0	0	0	0	0	0	0	0	0	531.564	0	0	696.425	682.641	0	565.414
259	79	?Hydroxypyruvic acid, trimethylsilyl ether, trimethylsilyl ester	L-Malic acid	2826.68	3294.61	942.059	0	4079.4	0	0	0	837.222	772.443	670.545	497.44	561.216	1179.15	957.845	1349.29	1368.61	5863.97	644.585	1624.33	5113.96	3072.57	4288.34	7957.19	2507.59	1314.75	882.948	899.991	676.5	981.938	622.305	657.758
260	26	Ethane	Quinoline-4-carboxylic acid	14569.4	10525.1	11631.7	10577.6	0	7884.91	0	7479.31	13175.1	12786.9	11865.2	0	12262.9	11042.9	10814.7	11777.1	15113.5	4405.73	9703.07	15395.3	15857.2	15238.6	11942	15046.6	8811.85	8337.83	7765.14	11115.5	10091.8	10456.1	783.545	7850.68
261	109	Butanedioic acid, 2-[(tert-butyldimethylsilyl)oxy]-, bis(tert-butyldimethylsilyl) ester	L-Malic acid	0	0	0	0	0	0	0	0	0	0	0	0	0	0	0	0	0	0	0	337.411	0	0	0	0	0	0	586.299	664.475	160.374	687.559	783.355	303.495
262	159	2,3,4-Trifluorobenzoic acid, 2-formyl-4,6-dichlorophenyl ester	Fluorene	37.8046	0	0	0	57.7719	139.082	73.6975	0	0	75.0516	0	0	0	133.775	0	0	0	0	0	71.3042	0	86.0129	0	0	0	0	0	0	0	0	208.105	0
263	162	Zirconium, dichloro-[dimethylbis(2-methyl-3H-benz[e]indenyl)silane]	21-hydroxypregnenolone 2	0	0	20.5325	0	0	20.0672	33.3832	21.5137	0	25.311	0	0	0	37.1668	0	0	0	0	0	0	63.4681	48.5954	0	0	0	0	25.142	0	0	0	0	0
264	100	1,3,5-Triazine-2(1H)-thione, tetrahydro-5-[3-(4-morpholinyl)propyl]-	spermine 2	0	0	0	0	0	0	0	0	0	138.821	0	0	0	0	0	0	0	0	0	0	0	0	0	0	0	0	247.311	0	363.759	291.467	364.527	238.033
265	179	Silane, (2-ethoxyethoxy)trimethyl-	3-Hydroxypropionic acid 1	425.37	479.915	394.012	0	596.541	474.369	701.684	0	697.567	917.985	875.417	0	0	831.021	828.292	0	0	0	0	0	0	0	0	0	0	0	0	0	0	0	0	0
266	205	meso-Erythritol, tetrakis(trimethylsilyl) ether	Threitol	246.575	263.412	205.719	217.827	290.086	235.615	275.972	256.155	304.8	336.946	288.785	318.899	343.89	321.619	346.786	381.066	347.653	362.548	343.942	307.947	327.214	390.361	365.429	381.092	0	234.515	252.016	316.086	334.796	291.115	266.862	299.058
267	143	3,9-Dioxa-2,10-disilaundecane, 2,2,10,10-tetramethyl-5-[(trimethylsilyl)oxy]-	Glucose-1-phosphate	2390.28	2815.98	2321	1326.52	2914.19	1156.52	2463.27	1742.74	4773.27	6469.09	3606.31	2751.37	7111.56	4103.47	5443	4264.77	5870.9	6156.72	1680.72	2530.07	3586.08	2839.77	3396.64	2799.1	3701.89	8051.97	5844.8	6508.21	7497.04	6323.63	7573.98	4754.77
268	102	Silanamine, 1,1,1-trimethyl-N-[2-[(trimethylsilyl)oxy]-1,1-bis[[(trimethylsilyl)oxy]methyl]ethyl]-	arginine	158.594	126.833	165.514	189.908	105.771	107.496	46.5307	185.101	351.547	201.515	174.503	177.043	521.319	468.227	1028.75	0	0	464.444	121.551	342.968	397.72	710.131	119.817	422.514	0	237.428	0	147.815	420.817	0	224.474	2727
269	157	1H-Imidazole, 2-propyl-	Carbobenzyloxy-L-leucine	0	0	0	0	37.7525	34.0025	0	0	20.5116	0	0	0	0	0	0	0	31.5717	25.4136	26.5233	14.2022	0	19.614	22.4116	15.7665	0	0	0	36.0873	37.1631	43.9394	36.3701	0
270	159	4,7,9,9,10,10-Hexamethyl-2,5,8-trioxa-9-silaundecane	3,6-Anhydro-D-galactose 2	109.593	402.945	0	129.56	316.204	90.156	55.9288	335.831	65.1544	44.1707	0	236.836	58.6385	0	0	0	159.98	0	0	74.1927	42.2727	90.9683	0	0	184.527	0	144.728	192.744	0	199.349	0	603.776
271	89	3-Methylglutaric acid	Citraconic acid 1	0	0	0	0	0	0	0	0	0	0	0	0	0	226.12	259.36	207.529	0	0	123.464	0	0	0	0	0	0	135.896	0	0	0	204.701	238.208	0
272	80	Silane, trimethyl(1-methylpropoxy)-	fucose 2	0	0	0	0	0	0	0	0	0	0	0	89.3641	0	87.9304	98.7342	95.1961	0	0	84.1972	113.984	0	0	0	0	0	0	90.1138	0	0	0	90.7014	0
273	223	5,10-Disila-2,7,11,12-tetraboratricyclo[6.2.1.1(6,9)]dodecane, 1,2,6,7,11,12-hexaethyl-3,5,5,8,10,10-hexamethyl-	N,N-Dimethyl-p-phenylenediamine	65.1265	0	58.3448	75.7442	0	74.1839	160.806	83.2199	42.396	0	34.9831	31.4897	44.0404	36.1798	48.4393	28.0121	65.9466	66.3382	56.2155	50.5795	61.1702	34.6983	0	35.3075	0	0	0	37.5703	36.8272	34.6994	28.7147	26.6543
274	100	Parabanic acid, bis-O-(trimethylsilyl)-	asparagine 4	368.739	263.018	245.159	414.221	402.666	509.668	430.151	390.858	1249.24	1270.49	1648.99	4193.8	1353.49	2264.61	1602.85	2757.36	2967.29	2579.33	5096.48	2915.51	1724.25	3037.47	1916.03	2076.56	4215.35	3160.66	2858.28	3849.24	4096.18	4225.91	2885.62	4062.33
275	84	2-Pyrrolidone-5-carboxylic acid, trimethylsilyl ester	N-Acetyl-L-leucine 1	4409.98	6963.7	5019.95	6308.01	4644.12	3642.45	5769	4731.64	2831.79	3542.24	3348.93	1588.1	4198	3197.21	2833.05	0	4446.99	5112.54	2456.13	0	2877.24	1569.91	3345.05	2088.64	0	0	0	4750.16	4989.29	4528.06	6086.65	4003.71
276	179	Ethanedioic acid, bis(trimethylsilyl) ester	xylose 2	69.2038	0	68.2734	0	0	0	0	0	0	20.4128	15.9838	0	36.563	0	0	0	0	0	0	0	26.9683	0	0	0	0	0	0	0	0	0	0	0
277	305	D-(-)-Lyxofuranose, tetrakis(trimethylsilyl) ether	Glucose-1-phosphate	113.426	191.008	142.418	133.001	172.139	113.427	326.529	201.724	138.208	155.381	174.237	149.135	0	0	152.581	177.006	180.545	192.563	135.167	156.354	180.069	181.519	159.017	171.154	116.731	153.966	129.444	177.556	168.873	170.954	153.021	164.587
278	305	Gly-Thr-Lys	Cerotinic acid	0	0	0	0	0	0	0	0	0	0	0	0	0	0	150.944	173.73	0	0	128.319	0	0	0	0	0	115.011	0	0	170.698	168.097	167.135	153.021	161.677
279	157	(2-Ethoxyethoxy)acetic acid tms	tyrosine 1	0	0	0	0	0	0	497.576	0	0	524.79	506.817	0	0	0	0	0	0	737.758	0	700.828	545.777	718.408	699.047	515.971	0	0	0	0	0	0	0	0
280	232	L-Aspartic acid, N-(trimethylsilyl)-, bis(trimethylsilyl) ester	aspartic acid 1	64043.1	36658.5	43014.6	73786.5	54396.6	92665.9	58815.9	53519.6	68255.3	78006.9	93700.1	173085	66303.6	112451	95988.7	133655	170504	126048	191780	115254	91060.2	158732	98572	99416.4	129337	128405	115474	137419	164916	153277	121209	170032
281	267	Benzoic acid, 2-[(trimethylsilyl)oxy]-, trimethylsilyl ester	salicylic acid	3569.62	5168.98	4813.25	2894.15	7538.75	7270.28	5599.67	6064.09	3461.8	5460.73	3965.45	5436.05	0	5037.65	5462.91	5317.64	3597.15	0	2251.83	0	0	0	0	0	0	1253.3	1107.53	0	1946.73	0	1419.6	1348.73
282	107	Propanedinitrile, propylidene-	Geraniol	141.628	0	0	147.326	0	227.061	0	0	133.571	158.282	151.66	0	0	0	0	0	0	0	0	0	0	0	0	0	0	0	0	0	0	0	0	0
283	217	Ribitol, 1,2,3,4,5-pentakis-O-(trimethylsilyl)-	fructose 2	2726.8	2554.35	2903.37	4013.45	2423.57	3161.36	3127.79	3092.26	2304.41	2419.95	2261.9	2398.89	2577.33	2429.03	2433.78	2483.86	0	2192.94	2973.52	2485.5	1983.78	2524.72	2057.69	1754.6	2006.52	2032.64	1975.21	0	2163.1	1982.25	1655.35	1551.94
284	176	L-Methionine, N-(trimethylsilyl)-, trimethylsilyl ester	methionine 1	0	0	178.642	226.182	0	293.889	0	242.864	371.934	0	416.92	1198.32	359.171	386.357	498.683	858.894	715.741	645.007	1563.87	1014.09	722.413	1604.88	713.812	908.251	668.98	1485.21	585.052	862.391	962.169	600.04	958.706	0
285	304	5-Pyrimidinecarboxaldehyde, 1,2,3,4-tetrahydro-2,4-dioxo-	2-ketobutyric acid 2	45.2925	91.538	84.157	132.387	46.7176	74.4955	49.8222	14.9005	57.3655	56.0052	10.4387	25.4703	57.7375	65.5783	67.1305	58.4785	0	46.0688	62.7635	54.909	37.2334	51.1132	58.0846	33.7994	120.996	84.5761	93.2771	83.277	98.0071	108.929	39.4486	27.2788
286	290	Benzoylecgonine	5-hydroxytryptophan	58.1552	0	0	0	0	109.567	181.549	106.515	51.7882	82.8766	52.688	66.8791	81.3869	84.133	72.319	74.3345	87.6566	113.802	89.268	0	92.2569	66.8549	89.6092	74.582	0	0	137.264	127.459	124.388	0	104.543	0
287	290	Nickel tetracarbonyl	Analyte 334	0	0	0	0	0	0	0	0	0	0	0	0	0	0	0	0	32.4757	0	0	0	0	0	0	0	0	0	0	127.459	0	0	0	57.6136
288	156	L-Proline, 5-oxo-1-(trimethylsilyl)-, trimethylsilyl ester	oxoproline	354865	123563	147374	229233	164417	372355	230473	262073	581287	602982	666153	1.06731e+06	524112	821695	682826	973845	0	822991	1.19474e+06	939737	787766	977490	796015	843073	0	1.01811e+06	987097	0	0	0	896920	1.0829e+06
289	213	Butanoic acid, 4-[bis(trimethylsilyl)amino]-, trimethylsilyl ester	2,4-diaminobutyric acid 3	0	268.851	1430.49	2968.45	0	9898.5	4312.33	6286	19756.4	17780.1	18974.3	0	16018.4	23880.1	28022.9	41436.9	51782.4	37846	57789.6	48445.8	49883.9	67807.9	38758.8	68016.8	0	41379	35246.9	49605.3	47153.3	0	25476.8	42037.5
290	111	2-Pyrrolidinone, 1-ethenyl-	adipic acid	69902.6	0	17741.8	27819.4	29258.4	41446.4	37059.9	37860.6	0	0	47915.4	0	0	14493.2	0	0	0	0	0	61428.7	12723.6	56946.5	56272.4	1770.51	0	0	70393.3	99149.1	103388	76791.5	64622	0
291	245	2-Butenoic acid, 3-methyl-2-[(trimethylsilyl)oxy]-, trimethylsilyl ester	fumaric acid	205.197	189.344	187.906	203.252	247.75	228.67	273.68	241.05	228.07	318.563	274.272	0	278.893	337.477	302.341	377.046	351.015	354.194	348.155	242.364	339.215	301.658	295.964	303.074	0	278.202	301.951	307.833	361.23	346.022	300.921	283.967
292	199	5H-Indeno[1,2-b]pyrazin-5-one, 7,8,9-tribromo-N,N'-diethyl-1,2,3,4-tetrahydro-6-(phenoxycarbonyl)-	Fluorene	0	0	0	0	0	0	0	0	42.4783	0	0	0	62.5734	0	0	0	0	94.8874	0	0	0	0	67.4951	56.7796	0	0	0	0	45.1988	0	0	0
293	217	?Hydroxypyruvic acid, trimethylsilyl ether, trimethylsilyl ester	Glucose-1-phosphate	0	0	236.313	0	247.255	504.464	276.796	277.033	0	0	0	0	0	0	0	1252.64	0	0	1594.94	0	0	0	4046.03	0	0	0	0	0	0	3718.77	3762.5	3539.99
294	142	L-Norvaline, N-(trimethylsilyl)-5-[(trimethylsilyl)oxy]-, trimethylsilyl ester	aspartic acid 1	5358.61	5467.91	4431.86	4455.34	5621.04	3719.44	5067.65	3916.33	23658.6	28531.5	17540.7	21603.7	29642.9	26199	31949.4	24864.5	55610	43573.8	23172.7	17838.6	23966.8	19828.1	25294.2	17882.3	44949.1	71534.7	57709.9	67536.4	73567.9	66091.2	59847.4	46858.7
295	198	1,2,4-Butanetriol	Pyruvic acid	0	0	0	0	0	0	0	0	153.688	187.313	0	0	175.811	173.039	170.695	0	0	0	0	131.439	0	0	0	127.333	0	0	0	274.378	251.656	268.437	207.794	0
296	239	Benzene, 1,2,3-tris[(trimethylsilyl)oxy]-	pyrogallol	5173.79	4444.32	4022.48	3441	4148.64	3300.89	5397.03	3646.85	4334.13	6554.55	5108.24	4349.28	6385.44	5409.79	5984.78	5495.34	5954.8	6134.35	3690.23	3013.04	0	3538.84	0	4749.4	5844.55	8550.3	8114.86	8905.85	9561.66	9494.11	8662.6	7060.11
297	292	L-Threonic acid, tris(trimethylsilyl) ether, trimethylsilyl ester	Threonic acid	7881.84	6823.4	7345.62	7215.28	7289.32	7042.66	6917.49	6186.76	5961.47	8120.06	8233.83	6986.68	8881.47	7938.64	0	0	9942.66	7680.89	5325.47	5635.89	4468.98	5417.39	5464.07	5232.92	4192.53	5036.47	5425.52	5840.38	6033.28	5159.3	5158.54	4860.49
298	331	2-(1-Methylpentyl)succinic acid, di(trimethylsilyl) ester	Glucoheptonic acid 2	0	112.323	96.2123	98.8758	0	0	139.01	64.0344	106.621	97.1925	0	51.4353	129.927	111.962	105.415	83.1432	0	43.5752	0	0	0	42.8607	0	0	89.1961	0	76.2429	0	119.723	150.535	0	0
299	254	[8,8'-Bi-2H-naphtho[1,8-bc]furan]-2,2'-dione, 3,3',4,4'-tetramethoxy-7,7'-dimethyl-5,5'-bis(1-methylethyl)-	4-hydroxyphenylacetic acid	24.8095	27.3127	21.6809	0	0	28.6984	30.7225	30.2842	0	35.4113	28.7909	0	28.52	0	26.4465	25.2035	28.0286	33.1584	24.6803	23.1111	29.9062	32.1361	31.8086	0	0	0	31.6441	26.385	30.3075	0	30.9518	21.9041
300	246	1-Methyl-3,3'-bi(1H-indole)	Ribonic acid, gamma-lactone	22.8828	0	0	0	0	21.7048	0	0	0	38.4963	0	0	0	0	0	28.0275	0	0	0	0	0	22.8832	0	0	0	38.4378	0	38.1092	47.2108	44.6593	0	30.7056
301	220	L-Cysteine, N,S-bis(trimethylsilyl)-, trimethylsilyl ester	L-cysteine	179.546	90.6494	120.644	226.999	189.2	342.689	110.666	231.886	245.258	321.22	375.174	657.784	311.251	409.762	307.812	448.649	428.745	390.367	631.113	406.969	411.672	533.619	411.327	429.829	324.533	312.891	291.613	311.757	370.864	323.407	294.995	289.313
302	217	Silane, trimethyl(methylenecyclopropyl)-	adipic acid	316.908	449.803	634.979	1090.55	805.695	800.157	914.025	940.414	751.545	1120.76	0	986.872	1270.46	1106.01	1184.54	1101.16	1407.79	1566.62	1256.91	524.524	1612.17	985.234	1311.95	1663.99	959.352	828.084	1001.47	1081.34	1211.38	1089.69	1006.9	899.198
303	183	(Z)-4,6-Dioxohept-2-enoic acid, di-TMS	N,N-dimethylarginine	1502.33	0	0	0	0	1607.19	0	629.213	11818.8	13120	15117.6	61009	14846.4	33005	33780.9	55958.9	57618.4	31920.8	98401.6	46175.1	43982.2	80872.4	38061.4	60129.5	96874.3	56675.6	50181.8	67338.6	61835.9	86029.3	23260.9	47183.6
304	171	N-Trimethylsilyl-cyclopentylamine	1-Methylhydantoin 1	85.0406	90.8828	79.5736	110.003	175.78	96.4683	130.872	143.186	194.96	284.535	197.619	377.919	317.67	354.311	350.84	391.378	470.09	332.069	555.454	365.867	341.422	471.631	398.884	366.527	469.128	526.396	436.371	445.036	502.633	524.282	427.659	366.621
305	161	2-Propenoic acid, 3-phenyl-, trimethylsilyl ester, (E)-	Cinnamic acid	126.518	177.042	124.202	169.015	180.686	149.245	165.917	165.346	245.995	359.589	301.641	0	366.912	338.031	412.586	457.029	334.703	360.267	318.15	263.699	451.039	342.558	381.071	538.256	0	409.543	402.143	423.268	480.121	482.141	398.563	358.103
306	320	L-(+)-Erythrulose, tris(trimethylsilyl) ether, trimethylsilyloxime (isomer 2)	threo-beta-hydroxyaspartate 1	128.837	113.44	110.65	164.165	198.466	120.231	172.178	198.533	559.353	626.226	682.024	701.157	557.724	720.202	629.776	739.485	758.362	611.579	743.159	504.04	566.232	787.962	765.393	604.787	932.658	851.263	865.429	798.178	824.003	941.305	694.683	654.544
307	174	d-Erythro-pentose, 2-deoxy-3,4,5-tris-O-(trimethylsilyl)-, O-methyloxime	2-Deoxy-D-galactose 1	0	0	0	0	0	0	0	0	0	0	0	0	0	90.4534	0	0	0	0	0	0	0	0	0	0	0	202.93	164.023	0	0	245.519	142.872	0
308	330	Milbemycin B, 5-demethoxy-5-one-6,28-anhydro-25-ethyl-4-methyl-13-chloro-oxime	21-hydroxypregnenolone 2	49.7709	69.3276	53.4052	63.4977	51.6756	76.5303	77.5517	90.6421	70.2914	63.9079	74.8765	69.5666	64.4842	97.3012	71.032	70.8802	74.4541	71.0452	56.9088	61.0943	41.3116	68.3559	59.9792	46.9263	90.5952	89.0381	71.8843	92.773	83.251	88.3242	72.8699	93.1156
309	247	Malonic acid, bis(2-trimethylsilylethyl ester	conduritol b epoxide 1	230.023	189.518	204.205	190.562	174.759	226.832	184.623	0	0	0	0	0	208.24	0	0	201.814	196.178	182.605	157.165	164.68	147.66	0	172.47	120.255	0	172.013	153.6	188.917	177.304	0	150.881	138.718
310	198	Pentanedioic acid, 2-(methoxyimino)-, bis(trimethylsilyl) ester	alpha-ketoglutaric acid	1363.32	1108.53	1220.82	699.655	862.884	573.705	1142.75	986.028	2153.65	2499.75	1921.83	1748.76	2464.15	2406.57	2254.07	2380.63	0	2360.13	1637.79	1873.15	2171.37	2419.43	2111.65	1585.64	2299.46	3027.71	2416.57	2940.63	2652.43	2869.28	1875.12	1790.9
311	267	Agaricic acid	4-Hydroxybenzoic acid	0	0	0	0	0	0	0	0	0	0	0	0	0	193.958	0	0	0	296.477	0	0	0	0	241.024	0	0	190.856	0	0	0	0	0	0
312	86	4-Ketoglucose, bis(O-methyloxime), tetrakis(trimethylsilyl)	D-erythronolactone 2	309.336	584.482	476.17	661.806	375.522	554.324	742.458	701.801	0	0	469.431	0	0	0	0	0	0	0	0	0	0	0	0	0	0	0	0	0	0	0	0	0
313	270	Methyl 2,5,8,11,14,17,20,23-octaoxapentacosan-25-oate	6-deoxy-D-glucose 1	0	0	0	0	0	0	0	0	0	37.3008	0	0	0	0	0	0	68.6793	0	53.5344	0	0	0	45.603	25.3835	84.6581	0	76.8656	0	0	107.69	0	103.211
314	299	Trimethylsilyl 2-methoxyacetate	oxalacetic acid	0.643919	0	8.31551	1.80091	4.40278	0.70442	8.81294	0.696741	42.0196	31.5693	34.8732	43.4256	34.8857	29.0681	45.6049	41.9266	18.2496	0	0	14.1993	0	19.9754	15.4179	10.89	57.5489	70.8125	65.4573	102.224	121.59	79.5116	83.8939	59.3026
315	275	2-Isopropylmalic acid, O-trimethylsilyl-, bis(trimethylsilyl) ester	2-hydroxy-3-isopropylbutanedioic acid	856.752	867.823	866.198	822.281	993.94	251.18	1315.24	563.84	479.06	620.892	406.695	444.847	611.759	455.002	501.899	437.919	772.133	587.103	285.417	452.385	504.339	492.25	384.788	392.832	0	665.29	589.946	629.924	983.952	632.001	490.376	485.037
316	102	1,3-Bis(trimethylsilyloxy)butane	D-erythronolactone 2	991.412	722.446	660.391	833.924	1005.43	917.386	1212.03	852.714	1109.47	1325.91	922.919	1288.67	1496.99	1232.62	0	1452.31	0	1460.25	1245.57	1272.3	1492.05	1656.27	0	1351.26	1886.29	2097.82	1844.26	2238.09	2285.91	2137.05	1640.72	1328.01
317	192	Butane, 1,2,3-tris(trimethylsiloxy)-	glycerol	429.435	497.698	447.983	580.663	541.772	438.937	749.731	741.015	516.473	398.063	355.265	420.056	500.428	560.824	856.921	579.496	441.329	572.87	445.046	385.133	924.327	344.484	550.458	432.891	257.611	551.102	500.337	0	965.429	715.395	553.318	362.068
318	217	Trimethylsilyl 2-methoxyacetate	xylose 2	0	0	0	0	0	712.894	0	0	0	0	0	512.329	0	0	754.271	677.541	0	0	546.493	400.153	711.966	560.543	0	0	499.35	606.995	619.75	796.811	0	764.72	783.97	698.265
319	58	Butanoic acid, 2-(methoxyimino)-3-methyl-, trimethylsilyl ester	uridine 2	0	0	0	0	0	0	0	0	404.005	0	471.035	0	0	0	0	646.346	0	794.957	0	0	563.155	0	669.596	0	0	0	0	0	1058.02	0	0	0
320	114	5,5-Dimethyl-1,3-bis-trimethylsilanyl-imidazolidin-2,4-dione	2,4-diaminobutyric acid 3	0	0	0	0	0	0	0	0	407.951	377.317	553.921	1586.99	435.169	951.058	522.579	1075.6	1374.13	1079.87	2151.44	1330.64	598.282	1148.88	761.671	621.44	3300.73	1916.32	1851.8	2526.52	2604.35	2926.59	1557.73	2816.89
321	217	Arabinofuranose, 1,2,3,5-tetrakis-O-(trimethylsilyl)-	Acetol 3	0	0	0	0	0	0	0	0	0	0	0	0	0	0	0	0	0	0	355.64	0	474.723	362.643	407.847	481.231	0	0	467.609	0	0	0	0	466.688
322	112	5H-Indeno[1,2-b]pyrazin-5-one, 7,8,9-tribromo-N,N'-diethyl-1,2,3,4-tetrahydro-6-(phenoxycarbonyl)-	5-Dihydrocortisol 1	0	0	0	0	0	0	0	0	0	0	314.651	1035.47	74.5726	0	0	0	512.636	442.175	165.57	188.27	415.233	189.067	333.214	677.819	1006.39	1454.22	884.93	1249.1	1379.75	1403.15	2292.18	693.039
323	142	DL-3-Phenyllactic acid	Lyxose 1	0	11.7062	16.4773	12.121	25.2433	54.1197	72.6934	92.9068	31.9764	49.2042	143.88	83.3114	45.8956	94.0704	56.1677	78.5066	61.3392	62.7398	0	21.4515	55.0976	22.9802	63.0881	25.1717	85.8595	134.597	85.8588	0	34.2147	142.301	108.924	178.552
324	160	1-Propene, 1-methoxy-2-methyl-1-[(dimethyltert-butylsilyl)oxy]-	2-ketobutyric acid 2	0	63.6868	0	28.449	0	0	85.2888	128.57	119.12	71.4941	132.552	61.8157	70.0719	129.086	97.1754	64.3121	55.4703	0	30.4396	0	0	40.9025	30.8466	0	112.613	112.733	86.7855	112.714	135.264	126.475	71.612	182.438
325	193	Astaxanthin	21-hydroxypregnenolone 2	72.345	103.352	0	96.0728	0	99.6416	130.969	105.066	0	0	0	0	0	0	0	0	0	0	0	0	0	0	0	0	0	0	0	0	0	0	0	0
326	217	D-(-)-Ribofuranose, tetrakis(trimethylsilyl) ether (isomer 1)	Glucose-1-phosphate	1374.64	1554.11	1422.08	1418.99	0	1120.72	2327.45	1649.67	0	644.21	1614.46	600.398	0	662.8	771.888	437.96	0	835.395	559.416	372.537	725.239	557.662	654.701	0	507.014	473.409	592.277	472.839	493.385	0	594.724	378.899
327	217	2,2,11,11-tetramethyl-8-(trimethylsilyloxy)-5-((trimethylsilyloxy)methyl)-3,6,10-trioxa-2,11-disiladodecane	Diglycerol 2	0	0	0	0	0	0	0	0	0	0	0	0	0	0	0	0	0	0	0	0	0	0	0	0	1259.7	0	0	0	1601.69	1536.01	1298.3	1429.53
328	103	Ribitol, 1,2,3,4,5-pentakis-O-(trimethylsilyl)-	Diglycerol 2	0	0	0	0	0	0	0	0	2250.11	3231.81	0	0	3433.98	3450.74	3739.73	3753.8	4218.09	3951.52	0	3332.52	0	0	0	0	0	0	0	0	0	0	0	0
329	91	Arsenobetaine	phenylpyruvate	0	0	0	0	0	0	0	0	0	0	0	0	0	0	0	0	0	0	0	0	0	0	0	0	335.322	431.763	338.82	341.754	0	394.344	232.557	232.723
330	292	L-(+)-Tartaric acid, bis(trimethylsilyl) ether, bis(trimethylsilyl) ester	tartaric acid	1074.11	1001.88	1085.47	1042.65	1020.61	815.468	1077.27	881.047	1594.33	1663.75	1812.05	2062.5	1654.77	1932.2	1560.59	1968.58	2087.21	1690.62	1704.54	1707.56	1263.31	2012.28	1470.09	1460.87	1625.4	1508.12	1434.77	1855.05	1655.82	1634.72	1202.13	1714.55
331	227	(5-Amino-1H-tetraazol-1-yl)acetic acid tritms	glutamine 4	0	1.15976	3.54169	1.2281	1.42555	2.51598	5.7431	5.57443	74.5349	70.0672	231.376	0	127.6	1257.01	303.092	0	1939.51	1038.43	5582.39	2222.48	348.361	1908.06	608.889	508.393	10444.4	4518.55	4989.69	7103.86	6232.86	9569.13	2681.98	9360.16
332	258	L-(+)-Threose, tris(trimethylsilyl) ether, methyloxime (anti)	Erythrose 2	240.497	272.259	319.047	237.826	422.038	222.016	491.794	165.297	257.126	478.399	0	540.93	491.883	274.013	473.708	515.567	743.392	970.865	803.738	604.211	877.3	437.851	0	443.637	811.374	787.067	793.574	986.227	916.115	877.687	981.069	216.971
333	174	3-Hydroxy-2-butanone	5-Aminovaleric acid 2	140.647	128.991	118.941	158.818	177.524	162.838	0	134.079	164.307	226.124	191.262	302.315	206.468	239.835	212.409	269.429	323.434	371.322	0	327.375	357.919	283.6	313.01	329.949	0	0	240.374	0	246.229	0	360.285	0
334	186	dl-Homocysteine	Nicotianamine	44.0026	0	37.682	0	54.7987	0	52.1954	46.4599	0	0	0	0	81.4053	80.143	66.9603	0	0	0	0	0	0	0	0	0	0	84.1146	82.6573	0	0	125.75	0	96.011
335	127	1,6-Di(trimethylsilyl)hexane	Glutaconic acid	1041.91	137.402	358.349	421.034	438.419	670.522	1074.01	753.499	1225.41	1248.76	1331.88	1271.32	1030.47	1124.97	1262.16	1313.32	1795.77	1521.37	1333.42	1329.91	1679.8	1519.17	1466.65	1788.68	1543.34	1538.85	1254.03	1488.8	1527.36	1608.15	1045.31	1349.09
336	204	?D-(+)-Xylopyranose, tetrakis(trimethylsilyl) ether	beta-Mannosylglycerate 1	182.905	221.211	225.107	284.671	353.782	364.979	713.735	910.215	595.823	842.466	841.389	760.555	687.917	792.082	729.194	862.888	682.873	731.76	620.256	564.644	708.88	790.122	709.71	839.451	598.984	690.539	652.612	767.016	805.33	772.845	657.289	714.62
337	129	1,8-cis-Undecadien-5-yne 3,7-bis-trimethylsilyl ether	Monoolein	1234.95	1238.06	1030.04	1279.95	1322.34	1437.34	1489.21	1673.81	0	1466.58	1429.97	1343.36	0	0	0	0	0	0	0	0	0	0	0	0	0	0	0	0	0	0	0	0
338	129	3,7-Dioxa-2,8-disilanonan-5-one, 2,2,8,8-tetramethyl-	Diglycerol 2	0	0	0	0	0	0	0	0	0	0	0	0	0	0	0	0	1571.56	1554.27	1602.88	1289.48	2902.12	1458.16	1900.18	717.367	1303.69	1458.21	1473.98	0	0	0	1587.41	0
339	217	D-(-)-Lyxofuranose, tetrakis(trimethylsilyl) ether	Glucose-1-phosphate	805.365	1082.24	1058.35	1241.34	1361.11	1151.54	2187.01	2271.09	1649.02	2139.24	2175.51	2008.91	2136.75	2113.9	2293.13	2562.37	3064.78	3310.05	2374.97	2003.02	2994.14	2583.47	2648.33	3320.33	2180.19	2381.24	2383.97	2908.57	3202.47	3121.33	2762.71	2913.65
340	299	Codeine	2,3-Dihydroxypyridine	31.8006	18.2938	29.3673	34.7176	40.9926	56.2607	0	58.4538	76.1082	85.3172	117.107	113.374	81.3179	94.076	96.7299	102.423	124.266	116.267	93.5738	91.3104	97.5913	121.37	110.225	131.925	162.13	155.397	127.554	162.254	165.881	179.045	114.954	163.837
341	191	Malonic acid, bis(2-trimethylsilylethyl ester	Sedoheptulose	85.3063	0	0	120.282	0	93.7015	0	169.876	0	156.853	144.69	142.457	146.432	159.3	0	0	0	231.857	162.514	162.596	181.677	216.859	184.22	195.608	128.548	175.208	159.616	193.277	211.692	193.285	0	167.588
342	156	Inosose, 2-desoxy-, O-methyloxime, tetrakis-O-(trimethylsilyl)-	1,5-Anhydroglucitol	502.495	232.669	307.167	0	508.585	1080.28	0	982.917	0	0	2243.69	3383.87	2297.23	2662.05	2863.76	0	0	4251.62	0	0	0	0	0	0	0	0	0	0	0	0	0	0
343	156	2-Piperidinecarboxylic acid, 1-(trimethylsilyl)-, trimethylsilyl ester	5-aminovaleric acid lactam	0	0	0	0	0	0	0	0	0	0	0	0	0	0	2863.76	3520.71	4308.23	0	4557.2	3972.08	4506.64	4432.06	3991.72	5114.16	4818.33	3865.61	3767.69	4758.88	4915.51	5465.44	3467.88	4245.91
344	284	Zeaxanthin	indole-3-acetamide 4	0	0	0	0	3.083	0	0	2.23838	0	0	0	8.22508	0	0	7.73988	0	0	0	0	0	0	0	0	0	0	16.6092	0	0	23.4517	0	20.718	0
345	142	Ornithine, tri-TMS	ornithine	17.0233	0	0.380642	36.2872	3.47051	226.113	0.673739	11.5807	435.036	852.667	803.328	8069.87	374.955	3805.92	815.202	3466.4	6669.8	2934.67	9467.03	4048.41	2147.76	3962.75	754.418	1297.72	24933.7	5565.69	7744.51	14351.2	3927.57	17554.2	2012.21	13868.1
346	284	Disiloxane, hexamethyl-	oxalic acid	0	0	0	0	0	0	0	0	0	0	0	0	0	0	0	0	0	0	32.577	0	22.5844	0	0	0	22.8959	16.6092	0	21.0732	0	24.6611	0	27.1614
347	246	Glutamic acid, N-(trimethylsilyl)-, bis(trimethylsilyl) ester, L-	glutamic acid	2971.55	1211.53	1357.94	2169.16	1370.47	3211.57	1863.58	2295.98	4239.87	4682.48	5091.67	8581.88	4111.69	6286.21	5115.42	7064.46	7896.16	5573.23	8243.19	6377.24	4375	6777.31	5106.31	4478.94	9039.46	7972.01	6980.51	9157.42	9013.5	9376.67	6086.31	7663.72
348	217	1,3-Dioxolane, 2-butyl-	4-nitrocatechol	0	237.254	0	0	301.952	284.956	358.151	318.659	0	0	466.178	0	0	0	574.326	0	0	672.959	0	0	672.626	0	0	683.616	0	0	0	0	0	0	0	0
349	204	(Z)-Bis-1,2-(trimethylsilyloxy)ethylene	Methyl-beta-D-galactopyranoside	609.916	564.448	727.009	1146.23	937.977	1107.51	1244.44	1147.47	1010.26	1738.07	1759.67	2130.39	2221.28	2194.89	2238.63	2376.49	2208.51	2609.14	2437.33	1090.42	2372.64	1829.57	2119.16	2458.89	1596.19	1748.13	1922.38	2462.46	2789.61	2770.71	2346.75	2450.93
350	208	N-Lauroylsarcosine	methyl hexadecanoate	0	0	0	0	0	0	0	26.4578	20.872	0	23.7241	0	0	28.2643	36.9416	34.8657	0	0	0	0	0	0	0	34.1073	0	0	0	0	0	0	0	0
351	160	Ribo-hexos-3-ulose, 2,4,5,6-tetrakis-O-(trimethylsilyl)-, bis(O-methyloxime)	D-Altrose 1	33.6134	35.9872	36.7072	72.7958	36.8165	63.474	46.3577	42.9867	69.3123	49.8178	19.5239	42.8395	54.9916	73.7776	68.4102	69.688	50.2567	0	38.4981	37.9826	0	53.1008	40.856	43.1845	85.3057	0	0	0	105.456	108.468	55.4762	49.8498
352	333	Benzo[a]selenolo[2,3-j]acridine	21-hydroxypregnenolone 2	16.3452	23.193	22.2211	32.7618	24.0782	64.7256	68.8243	53.879	53.7193	48.2492	43.4838	35.329	44.2054	52.054	46.0711	44.7353	34.9702	35.2035	30.1834	28.012	29.8393	28.4071	38.9125	30.3398	50.3719	52.4423	49.5934	52.3564	59.2282	59.0883	40.2277	42.2681
353	173	Pregn-4-en-18-al, 3,20-bis(methoxyimino)-11,21-bis[(trimethylsilyl)oxy]-, O-methyloxime, (11?17?-	Tricetin	0	0	0	0	0	0	0	0	0	0	20.7806	28.2457	0	0	0	0	0	0	19.6259	20.7518	0	0	0	0	40.9093	41.8283	0	0	50.9015	43.9174	0	0
354	185	tert-Butyldimethylsilyl 2-(2-(2-(2-methoxyethoxy)ethoxy)ethoxy)acetate	Lyxose 2	28.4708	37.1971	0	0	0	0	88.7901	0	0	45.2254	29.8222	0	46.4719	34.3181	0	38.4964	41.4835	36.9096	38.911	32.8077	44.2796	26.3066	36.6421	26.8547	42.9392	64.2656	0	0	71.5049	0	66.7109	36.7139
355	292	L-(+)-Tartaric acid, bis(trimethylsilyl) ether, bis(trimethylsilyl) ester	tartaric acid	90.5074	135.007	103.632	115.334	96.3091	80.479	100.683	90.8057	93.228	0	84.8694	86.6234	120.115	96.6715	109.761	87.3384	188.783	172.721	88.7384	56.1737	96.4513	82.844	0	66.1053	0	0	0	0	0	0	0	0
356	129	Gluconic acid, 2-methoxime, tetra(trimethylsilyl)-, trimethylsilyl ester	D-Altrose 1	0	0	14.591	0	0	0	0	0	0	0	0	0	364.398	0	0	0	0	0	0	0	335.176	0	0	0	0	0	438.324	442.021	538.635	0	439.502	400.667
357	186	Dimethyl(octyl)silyloxyethane	octanal 3	134.34	160.843	111.818	166.955	177.712	0	178.087	157.58	155.477	0	183.117	159.104	229.782	222.888	192.396	199.138	178.034	188.342	170.079	131.164	145.064	134.128	165.735	136.66	185.214	324.101	318.192	296.852	358.826	325.496	342.579	230.004
358	200	2-Ketoisocaproic acid oxime, bis(trimethylsilyl)- deriv.	2,6-Diaminopimelic acid 2	823.594	691.605	771.467	710.742	899.155	623.315	951.612	0	945.317	0	1121.31	1040.42	1306.33	1295.18	1208.89	1275.56	1043.46	1058.86	843.009	778.702	824.292	847.892	904.474	776.753	1416.88	1961.52	1707.57	1754.82	2068.73	1989.93	1651.49	1404.93
359	229	(Z,Z)-3-Methyl-3H-cyclonona(def)biphenylene	indole-3-acetamide 4	0	0	0	0	0	0	0	20.3476	0	0	57.4488	148.968	0	0	0	0	108.529	0	186.844	95.6836	0	0	0	0	0	111.992	0	0	166	148.715	0	0
360	218	N,O-Bis-(trimethylsilyl)phenylalanine	phenylalanine 1	1000.62	1095.68	891.858	1266.95	1364.9	1202.05	1429.35	1008.97	2348.9	2951.68	1982.16	3077.36	2962.77	3107.17	3021.05	3217.09	4249.61	3820.81	4173.73	3410.61	3453.34	4826.16	3602.56	3844.47	3555.81	3880.72	2959	3651.72	4204.53	3913.82	2915.45	2914.36
361	84	1-Pyrrolidinyl-2-triethylsilylethane	glutamic acid	618.123	0	0	0	0	0	0	525.65	1280.14	1785.12	912.608	1470.23	2003.3	0	0	1589.09	2405.52	2142.78	1695.16	0	0	1585.3	0	1344.2	0	0	2718.56	0	3790.45	0	2967.97	0
362	245	4-Ketoglucose, bis(O-methyloxime), tetrakis(trimethylsilyl)	glucuronic acid 2	959.097	0	0	1315.05	0	1048.56	0	0	0	0	855.055	895.377	0	906.496	0	0	0	874.197	1493.13	1057.05	803.648	963.898	962.281	688.555	881.106	0	949.215	1094.31	1088.68	0	953.72	757.667
363	342	1,3,5-Tris(trimethylsiloxy)benzene	phloroglucinol	2398.85	2867.37	3827.96	5855.55	4038.5	3815.13	4135.17	4254.69	5669.09	6653.97	6099.18	5515.56	7717.85	6320.75	6810.4	6232.39	11699.6	9621.57	6893.01	2409.96	8126.66	4860.59	6535.36	8422.67	6099.08	4999.96	5784.59	6623.77	7423.49	7151.92	6841.08	6426.19
364	307	D-Fructose, 1,3,4,5,6-pentakis-O-(trimethylsilyl)-, O-methyloxime	sorbose 1	0	0	229.655	0	0	0	316.027	0	0	0	0	159.001	178.819	161.387	165.98	195.117	191.059	0	0	0	0	0	168.885	0	0	0	0	0	0	121.767	0	0
365	204	Gluconic acid, 2-methoxime, tetra(trimethylsilyl)-, trimethylsilyl ester	D-Altrose 1	0	0	0	0	0	0	0	0	0	0	0	0	0	0	0	0	0	0	0	0	0	0	0	0	515.349	680.663	554.906	726.185	730.687	759.962	633.387	1041.73
366	204	Ribitol, 1,2,3,4,5-pentakis-O-(trimethylsilyl)-	fructose 1	620.024	802.856	753.644	606.852	844.206	594.398	1199.56	921.407	694.172	757.051	1219.4	767.366	702.722	742.352	779.356	891.027	975.282	945.031	598.916	726.612	757.987	1060.12	0	0	0	0	0	0	0	0	0	0
367	217	D-(+)-Xylose, tetrakis(trimethylsilyl) ether, methyloxime (syn)	xylose 1	2768.32	3589.87	3172.28	2642.4	3791.46	2584.82	5129.54	3384.4	2296.6	2617.44	1972.31	2730.16	2389.15	2366.52	2585.81	3082.95	3143.66	3099.96	2145.3	2543.01	2440.27	3707.73	2386.33	2734.37	1406.54	1732	1497.81	1732.64	1816.65	1841.65	1710.38	1410.36
368	141	Dexrazoxane	3-Cyanoalanine	0	0	0	0	0	355.486	752.678	471.077	0	623.99	875.734	0	507.222	527.25	0	0	0	755.792	0	0	754.525	757.831	0	0	0	0	0	0	0	0	0	0
369	141	Linalol oxide, trimethylsilyl ether	alpha-Ecdysone 2	254.883	91.7285	0	0	225.968	0	0	471.077	550.323	623.271	875.734	642.66	507.222	527.25	650.402	670.505	964.79	755.792	619.981	590.335	754.525	757.831	764.053	790.679	906.99	1016.6	723.601	898.116	944.891	1009.37	613.658	942.077
370	212	5H-Indeno[1,2-b]pyrazin-5-one, 7,8,9-tribromo-N,N'-diethyl-1,2,3,4-tetrahydro-6-(phenoxycarbonyl)-	21-hydroxypregnenolone 2	0	0	0	33.3759	0	23.141	0	47.729	38.4803	0	0	0	0	37.6395	26.8787	0	0	0	0	0	0	0	0	0	0	20.6415	0	0	24.8533	0	0	0
371	103	D-(+)-Xylose, tetrakis(trimethylsilyl) ether, methyloxime (syn)	ribose	44537.4	78675.7	55187.7	41600	105631	25683.9	74154.9	44902.7	68038	81463.1	52088.1	87540.2	78056.9	87254.3	79296.6	92200.5	110951	103038	94097.8	87107.3	92369.4	131356	104845	103110	41506.3	52435.8	45631.9	50691.8	55132.7	58097.2	51340.2	40235.9
372	215	D-(+)-Ribono-1,4-lactone, tris(trimethylsilyl) ether	Ribonic acid, gamma-lactone	0	0	0	0	0	0	0	0	403.675	0	369.307	0	0	0	0	481.891	601.053	586.252	399.388	418.47	457.838	27.9741	510.615	360.487	305.969	456.736	470.188	406.932	479.287	491.282	420.917	364.851
373	243	Gluconic acid, ?lactone, 2-methoximine, tris(O-trimethylsilyl)-	glucuronic acid 1	0	0	0	0	0	0	0	0	132.844	0	0	280.776	0	0	0	219.785	286.477	237.199	0	251.726	0	313.751	241.716	195.761	493.925	402.419	258.87	318.081	0	419.238	261.805	0
374	188	4-Ketoglucose, bis(O-methyloxime), tetrakis(trimethylsilyl)	D-Altrose 1	0	0	0	122.271	0	427.482	998.85	262.432	0	0	0	395.273	0	700.087	1058.23	547.882	414.718	446.718	0	405.604	394.558	449.902	551.266	453.066	546.078	509.814	586.998	570.229	75.6023	563.563	348.487	116.997
375	276	Phenanthrene, 9-dodecyl-	5-Dihydrocortisol 1	0	0	0	0	0	0	0	0	0	0	0	0	0	0	0	0	0	0	0	0	0	0	0	0	111.896	0	116.87	138.678	149.34	133.426	105.256	0
376	346	2-Piperidinecarboxylic acid, 1-(trimethylsilyl)-5-[(trimethylsilyl)oxy]-, trimethylsilyl ester	Maleamate 1	0	0	51.0526	45.6823	0	43.5421	57.3007	91.1418	0	0	153.756	165.344	110.641	82.62	102.677	201.16	82.5931	63.7258	82.8823	59.5465	162.052	228.526	0	149.697	350.952	422.878	166.154	233.471	386.432	146.466	229.361	161.786
377	161	4-Ketoglucose, bis(O-methyloxime), tetrakis(trimethylsilyl)	Dihydroxyacetone	284.712	322.195	260.664	0	254.449	147.794	0	92.0824	0	0	0	0	392.494	0	0	0	0	0	0	0	0	0	0	0	0	0	0	0	0	0	0	0
378	161	4-Ketoglucose, bis(O-methyloxime), tetrakis(trimethylsilyl)	glucuronic acid 2	0	0	0	0	0	0	0	0	0	0	0	0	0	0	0	0	0	196.932	0	122.897	177.013	125.993	195.152	0	212.709	199.497	231.199	234.52	274.157	230.519	163.318	0
379	258	3-Oxaoct-4-en-2-imine, N-trimethylsilyl-4-trimethylsilyloxy-	cytidine 2	0	0	0	253.362	281.442	0	315.339	0	718.208	999.405	810.337	999.009	0	1008.7	903.132	1198.98	873.928	659.813	706.851	524.085	775.088	984.364	867.601	778.175	961.323	1118.03	975.518	952.901	1032.51	1286.12	922.913	896.473
380	172	[8,8'-Bi-2H-naphtho[1,8-bc]furan]-2,2'-dione, 3,3',4,4'-tetramethoxy-7,7'-dimethyl-5,5'-bis(1-methylethyl)-	glycocyamine 2	0	0	0	0	0	0	0	0	317.441	313.447	332.997	792.639	281.494	400.527	461.703	640.359	596.057	531.554	703.78	595.516	611.463	935.383	493.444	807.695	616.799	525.92	448.735	609.302	575.494	733.854	323.111	534.314
381	239	Benzene, 1,2,3-tris[(trimethylsilyl)oxy]-	1,2,4-Benzenetriol	0	0	0	0	0	18.9962	0	0	0	0	0	132.681	75.5646	0	0	107.117	147.196	0	207.659	134.186	0	113.1	100.893	0	265.245	187.477	185.809	230.562	0	257.267	183.237	0
382	171	Hexanedioic acid, 2-trimethylsilyloxy-, bis(trimethylsilyl) ester	1,2-Cyclohexanedione 4	388.577	296.705	431.285	301.363	0	454.981	397.677	410.644	406.197	651.265	0	529.389	563.494	701.622	590.853	682.708	467.231	413.344	429.201	362.311	450.257	462.662	515.392	0	335.601	497.237	459.31	496.258	0	479.284	494.572	0
383	173	Gluconic acid, ?lactone, 2-methoximine, tris(O-trimethylsilyl)-	fructose 2	0	0	0	0	0	0	0	0	0	1013.95	630.46	1036.68	0	982.767	975.031	1038	1009.08	0	0	0	933.387	1217.34	1032.75	901.864	733.388	957.676	0	1029.66	1158.96	1138.25	848.511	753.154
384	103	d-Ribose, 2,3,4,5-tetrakis-O-(trimethylsilyl)-, O-methyloxime	ribose	12006.6	8481.54	10079.4	10341.6	12519	12145.9	10736.5	13137.4	25042.6	30549.7	18140	35852.3	26866.6	33637.6	31945.9	40236.7	38421.5	38409.4	40718	35308.4	33086.4	43068	39390.3	34753.8	36217.2	39088.6	33256.9	42891.5	45789.3	44637.7	35052	29098.8
385	294	13,13-Dimethyl-3,6,9-trioxa-13-silatetradecan-1-ol	N-Acetyl-beta-D-mannosamine 3	407.967	474.795	542.041	793.717	601.205	567.814	645.487	607.414	760.785	1061.22	986.756	976.096	1283.67	1113.69	1239.45	1210.2	1737.64	1834.29	1340.78	599.192	1703.14	1086.03	1471.64	1747.98	1060.31	1224.65	1480.09	1729.48	2017.32	1974.21	1934.76	1822.2
386	157	Pentanoic acid, 2-oxo-, trimethylsilyl ester	4-aminobutyric acid 3	384.564	648.788	432.506	339.27	380.549	245.112	468.773	272.656	393.593	472.201	357.426	0	519.142	0	0	0	682.62	0	0	455.114	598.722	0	0	563.173	622.579	0	0	736.48	0	0	606.529	0
387	330	Phe-Asp-Lys	5-Dihydrocortisol 1	65.8832	52.2212	74.7336	37.3462	60.6713	0	90.2878	56.4172	45.9951	73.052	40.2402	71.6497	81.6239	55.963	67.1999	75.9974	73.7211	85.947	61.4007	58.9949	70.4669	62.0754	91.2642	0	64.3946	92.7479	73.3905	84.5644	84.477	79.6858	100.754	48.8772
388	100	L-Asparagine, N,N2-bis(tert-butyldimethylsilyl)-, tert-butyldimethylsilyl ester	Maleamate 1	952.519	1184.63	1116.66	1029.5	1030.48	765.131	1037.32	1451.35	1460.45	1807.2	1272.22	1933.88	1912.34	1929.61	2034.07	2167.39	1883.9	1564.37	1904.82	1565.88	1813.49	0	1886.7	1692.02	3708.5	3431.16	2866.41	2889.52	3707.31	3345.39	3412.77	2308.03
389	231	Ribitol, 1,2,3,4,5-pentakis-O-(trimethylsilyl)-	Gluconic lactone 3	519.186	640.496	566.186	548.077	0	426.61	683.281	0	480.454	550.858	450.297	430.682	500.984	468.985	515.501	490.503	591.215	498.103	303.138	370.229	455.722	396.19	396.971	405.793	248.226	322.691	288.604	300.21	339.695	326.446	271.08	268.241
390	257	3-Isoxazolidinone, 4-[bis(trimethylsilyl)amino]-2-(trimethylsilyl)-	alpha-D-glucosamine 1-phosphate	0	63.2783	0	76.0894	44.2066	66.212	70.0438	68.7205	0	72.0915	0	0	0	73.172	0	73.7592	0	0	24.8252	0	0	0	52.8542	0	0	0	0	0	0	0	0	79.98
391	109	Pentanedioic acid, bis(trimethylsilyl) ester	Gluconic lactone 1	84.6166	0	0	0	0	0	0	0	0	0	0	87.0973	0	76.5851	93.2336	102.101	77.7872	74.4102	68.4893	0	74.7061	0	0	0	0	0	0	0	0	0	0	67.4749
392	234	Ribitol, 1,2,3,4,5-pentakis-O-(trimethylsilyl)-	Gluconic lactone 3	152.873	0	130.386	0	0	487.395	283.841	486.484	0	0	0	0	0	0	0	0	0	0	0	0	0	0	0	0	0	0	0	0	0	0	0	0
393	103	Ribitol, 1,2,3,4,5-pentakis-O-(trimethylsilyl)-	Gluconic lactone 3	0	0	0	0	0	0	0	0	0	0	0	0	0	1283.84	834.582	1183.88	1197.74	1212.68	918.807	1053.67	1031.23	1109.84	946.942	0	0	1354.19	1468.94	1390.43	1550.25	1492.57	1520.6	2129.22
394	234	Ribitol, 1,2,3,4,5-pentakis-O-(trimethylsilyl)-	fructose 2	0	159.488	0	0	0	0	0	0	183.526	285.208	482.873	323.878	0	0	0	0	0	0	0	0	0	0	0	0	0	0	0	0	0	0	0	0
395	68	L-Methionine, N-(tert-butyldimethylsilyl)-, tert-butyldimethylsilyl ester	D-erythronolactone 2	0	0	0	0	0	0	0	0	0	0	0	0	0	0	0	0	0	0	0	0	0	0	0	0	0	0	1041.84	1173.64	1189.71	1281.37	1195.64	881.032
396	204	Benzo[1,2-c:3,4-c':5,6-c'']tris[1,2,5]oxadiazole	D-erythro-sphingosine 1	105.302	114.87	103.891	176.701	0	0	157.876	0	198.026	210.904	0	0	202.76	141.122	212.659	234.364	204.409	0	121.962	157.429	0	180.922	174.659	0	231.373	262.137	153.945	248.246	315.561	304.007	262.164	0
397	301	5H-Indeno[1,2-b]pyrazin-5-one, 7,8,9-tribromo-N,N'-diethyl-1,2,3,4-tetrahydro-6-(phenoxycarbonyl)-	Tricetin	0	0	0	0	0	0	0	0	0	0	0	0	8.46365	0	6.66129	0	10.1739	0	0	10.3495	0.27591	0	0	5.85868	0	0	0	0	0	0	0	0
398	221	Heptasiloxane, hexadecamethyl-	malonic acid 2	559.198	402.388	399.802	525.825	398.313	328.728	382.071	298.991	563.961	565.135	443.678	389.559	558.824	400.46	431.234	390.385	1210.31	806.409	529.398	261.615	715.201	430.282	574.642	667.34	683.762	457.207	415.318	443.305	483.551	450.251	450.464	407.691
399	160	5H-Indeno[1,2-b]pyrazin-5-one, 6,7,8-tribromo-9-(ethoxycarbonyl)-N,N'-diethyl-1,2,3,4-tetrahydro-	Tricetin	0	0	0	0	42.7738	0	0	0	0	56.1448	0	0	0	0	0	0	89.8543	0	0	0	0	65.6728	56.514	0	61.9378	109.509	0	113.827	125.375	125.722	0	0
400	243	Propanedioic acid, methyl-, bis(tert-butyldimethylsilyl) ester	alpha-D-glucosamine 1-phosphate	0	2.61588	3.29601	0	3.61641	74.8677	7.67374	9.68049	0	314.923	0	1261.47	336.975	690.549	0	905.415	858.32	830.385	1775.74	1027.96	566.248	939.864	599.491	680.601	2037.58	1347.45	1279.92	1717.6	1908.89	2070.73	0	1925.36
401	111	D-Arabinonic acid, 2,3,5-tris-O-(trimethylsilyl)-, ?lactone	alpha-D-glucosamine 1-phosphate	0	0	0	0	0	0	0	0	0	0	759.827	0	0	0	1169.16	0	1234.09	933.419	1101.41	962.267	0	0	890.592	992.976	1617.65	0	0	1600.55	0	0	0	0
402	123	2-Hexenoic acid, 5-(1-ethoxyethoxy)-, (2-trimethylsilyl)ethyl ester	uridine 2	976.811	0	145.13	217.589	176.678	409.302	498.588	350.289	912.121	1108.01	834.677	1012.56	845.233	1046.93	1000.04	1147.62	1603.72	1125.74	1122.4	937.027	1089.63	1030.4	1109.21	962.09	1892.08	2125.52	1531.33	1783.01	1769.46	2037.3	1092.73	1190.17
403	244	Silane, (2-methoxyethoxy)trimethyl-	2-Ketovaleric acid 2	218.248	411.015	0	271.369	254.276	220.827	710.781	474.538	564.122	496.754	382.61	494.172	491.444	542.782	637.823	584.618	482.134	455.197	549.829	416.051	318.108	426.293	357.863	466.464	734.227	717.048	567.14	711.529	881.651	870.707	458.786	711.163
404	307	Ribitol, 1,2,3,4,5-pentakis-O-(trimethylsilyl)-	ribitol	166.865	326.642	198.917	180.992	423.196	143.224	374.714	228.419	336.571	511.502	400.598	406.755	547.005	488.628	508.528	488.185	548.829	508.965	415.313	329.581	397.101	436.386	540.955	349.693	433.771	601.466	481.216	515.101	570.484	537.058	467.878	425.118
405	288	2-Propanol, 1,3-dimethoxy-	6-deoxy-D-glucose 1	0	0	0	0	0	0	0	46.2108	0	64.8441	0	56.8259	0	52.1944	49.2204	0	0	0	0	0	0	0	0	0	0	0	0	0	58.8099	73.4858	0	0
406	231	Pentonic acid, 5-deoxy-2,3-bis-O-(trimethylsilyl)-, ?lactone	flavin adenine degrad product	734.711	986.278	881.318	872.76	0	642.111	934.941	823.679	900.852	1026.7	854.245	983.955	1215.44	918.034	1208.87	1043.11	1191.14	1134.75	1141.05	715.925	950.685	944.168	943.266	801.755	1202.9	1463.71	1193.45	1489.8	1394.62	1358.79	1092.49	914.76
407	68	Glycerol, tris(trimethylsilyl) ether	creatine degr	278.854	0	0	0	0	0	340.277	277.638	621.79	821.893	0	0	0	796.046	0	0	1274.13	0	0	0	869.787	0	0	769.543	0	1582.38	1318.1	1481.2	1630.41	1583.13	1375.91	977.84
408	116	Inosose, 2-desoxy-, O-methyloxime, tetrakis-O-(trimethylsilyl)-	3,6-Anhydro-D-galactose 2	1193.96	1143.5	1457.3	1080.97	1692.97	741.885	895.986	675.399	404.207	855.263	54.7236	917.128	951.915	365.205	760.45	851.734	1291.24	1306.47	1000.18	1053.01	1115.32	996.48	1232.03	691.04	1083.23	1209.75	1203.33	0	1533.56	1198.07	1546.89	0
409	217	Isodemecolcine, N-desmethyl-	5-Dihydrocortisol 2	120.912	228.873	0	0	0	0	0	212.948	0	0	0	174.369	0	192.008	0	0	0	0	0	140.558	0	0	0	0	0	0	0	0	348.095	0	0	0
410	139	Silane, tetramethyl-	Glucoheptonic acid 1	0	0	12.3588	0	0	0	2.29437	0	18.5412	0	0	0	0	0	0	0	0.110618	112.674	0	0	0	0	0	155.304	0	0	0	0.113603	0	0	0	0
411	356	2,5-Dihydroxybenzyl alcohol, tris(O-trimethylsilyl)-	3,4-Dihydroxymandelic acid	684.276	1096.85	1638.29	2703.09	2061.02	1941.87	2283.21	2462.79	2520.5	3841.1	3661.01	3428.02	4792.77	3922.61	4523.14	4204.63	5997.24	6739.79	4947.37	1922.9	6471.54	3758.77	5311.84	6715.39	3581.4	3878.73	4702.87	5454.41	6180.23	5965.12	5924.99	5426.53
412	302	Dibenzo[fg,op]naphthacene	Tetrahydrocorticosterone 2	62.1032	68.8709	69.398	50.2991	69.3722	49.0483	72.2407	69.1344	32.4729	38.7755	36.8305	28.2855	40.2154	40.1716	36.2835	29.3205	45.1221	43.2617	41.8144	26.0716	48.7263	0	33.7994	0	0	42.6862	25.2263	0	38.7289	27.548	25.2677	31.948
413	204	Levoglucosan, tris(trimethylsilyl)-	Levoglucosan	411.381	638.972	565.954	716.991	764.046	525.37	796.056	556.239	609.878	858.076	724.993	561.902	851.702	685.063	754.513	690.037	846.222	1007.99	805.881	530.9	836.032	574.178	814.255	752.223	805.316	889.67	953.372	1131.66	1240.23	1113.02	1022.87	924.831
414	255	3-[(5-Ethyl-1,3,4-thiadiazol-2-yl)iminomethyl]-2-methylindole	glutamine 2	44.3602	44.0404	50.2048	79.4313	69.6816	65.1049	65.1396	71.2571	67.0723	98.1608	93.0261	83.7331	111.406	94.512	108.57	93.7734	133.535	174.743	115.076	46.7989	156.293	76.9682	126.181	163.897	79.146	105.361	130.971	160.63	187.706	175.604	175.912	159.422
415	355	Glutaric acid	gentisic acid	0	0	0	61.6831	0	0	0	65.0059	0	0	97.4499	88.4029	130.803	0	131.027	112.704	166.426	0	168.276	0	185.6	113.987	160.163	213.473	109.46	114.889	0	159.34	190.913	181.697	0	169.699
416	84	L-(-)-Fucose, tetrakis(trimethylsilyl) ether, methyloxime (syn)	fucose 1	17148.4	2386.52	5581.79	7179.56	6346.17	9969.32	8769.43	7551.21	12559.4	0	12266.1	0	0	13903.3	0	12373.1	0	0	0	11994.3	0	0	0	0	0	0	0	0	0	0	0	0
417	133	Inosose, 2-desoxy-, O-methyloxime, tetrakis-O-(trimethylsilyl)-	3,6-Anhydro-D-galactose 2	17575.9	17826.3	18194.5	12375.8	21702	8371.98	13133	7768.35	4705.61	10922.9	2331.15	11013	12426.5	0	8403.4	9823.08	16313.2	16131.7	11075.6	12908.6	13704.5	11305	14867.6	8007.56	12968.2	14884.7	13250.5	15068.9	16584.6	12314.1	19354.6	2505.72
418	117	L-(-)-Fucose, tetrakis(trimethylsilyl) ether, methyloxime (anti)	fucose 2	0	0	0	5418.88	7918.88	0	0	0	4681.21	5744.48	0	5862.02	0	4958.47	5421.21	6434.22	6782.12	6109.77	5299.87	6016.87	5792.6	0	6142.82	5800.53	8938.62	6683.65	5878.8	6924.47	7073.15	6439.9	6279.23	4231.28
419	117	L-(-)-Fucose, tetrakis(trimethylsilyl) ether, methyloxime (syn)	fucose 1	0	0	0	0	0	0	0	0	0	0	0	0	0	0	0	0	0	0	0	0	6061.74	0	0	5367.6	8938.62	0	8417.22	0	9672.37	8084.05	9317.96	4753.09
420	217	Ribitol, 1,2,3,4,5-pentakis-O-(trimethylsilyl)-	xylitol	1667.56	1899.53	1436.58	1242.77	0	1844.26	2264.39	2169.49	2861.18	2618.5	0	3254.55	0	0	0	0	0	0	0	0	0	0	0	0	0	0	0	0	0	0	0	0
421	217	Ribitol, 1,2,3,4,5-pentakis-O-(trimethylsilyl)-	D-Arabitol	0	0	0	0	0	0	0	0	0	0	0	0	0	0	2678.28	0	2734.36	2608.11	2098.26	2243.4	2599.95	3538.05	2569.56	3141.29	0	2510.43	2478.46	2800.43	2849.43	2709.2	2629.56	2180.34
422	330	L-Theanine	Leucrose 1	0	0	0	0	0	0	0	0	0	0	0	53.3724	0	0	0	44.8913	54.854	25.1997	0	0	0	49.1354	0	0	87.2784	82.1113	0	84.2831	0	90.6867	28.4543	0
423	257	Azelaic acid	21-hydroxypregnenolone 2	0	26.6337	37.0579	28.2834	0	0	0	0	56.8365	0	0	0	44.9702	0	0	0	0	0	0	0	0	0	0	0	0	0	0	0	0	50.6197	0	0
424	211	Phosphoric acid, 2-(trimethylsiloxy)-1-[(trimethylsiloxy)methyl]ethyl bis(trimethylsilyl) ester	beta-Glycerophosphoric acid	18.88	81.2209	0	0	0	0	0	0	240.381	167.273	278.916	192.854	0	0	201.614	189.534	0	0	300.254	210.449	221.269	199.355	230.694	230.383	446.895	531.263	451.594	590.823	850.187	687.925	639.702	688.778
425	217	Ribitol, 1,2,3,4,5-pentakis-O-(trimethylsilyl)-	D-Arabitol	3610.19	5729.99	3818.94	2849.84	0	2996.06	6156.36	3912.97	2114.65	2972.86	0	1589.15	0	0	2632.78	1860.27	3145.29	2874.71	1826.97	1908.56	1730.26	1721.61	2323.02	1522.3	1701.69	2537.31	2123.32	2382.46	2452.54	2128.12	2016.46	1684.29
426	199	3-Octenoic acid, trimethylsilyl ester	3,6-Anhydro-D-galactose 4	851.328	0	299.532	348.184	405.281	838.82	0	820.305	2231.56	2142.71	2385.2	4399.42	1579.3	2235.55	2585.28	3401.22	4050.98	2798.03	3996.43	3087.21	3489.21	4992.34	3059.14	4435.64	4687.03	4413.22	2535.19	3389.68	3282.94	4018.12	1802.91	3162.02
427	133	Inosose, 2-desoxy-, O-methyloxime, tetrakis-O-(trimethylsilyl)-	3,6-Anhydro-D-galactose 2	11592.6	11079.3	12487.6	7425.94	14798.2	6229.29	10545.3	0	2844.12	7301.75	832.32	7183.51	8547.5	3515.02	5946.59	6746.9	10810.7	10128.9	6728.45	7817.7	8296.36	7320.38	9291.29	4840.77	8810.19	10524.8	9675.7	11022.4	11498.7	9338.23	12077.9	876.737
428	348	Aziridine, 2-methyl-	5,6-dihydrouracil 2	0	0	0	21.1063	44.0467	23.9635	0	0	51.7739	90.8593	60.7716	83.6679	0	76.4544	68.5486	89.5536	36.2291	0	71.817	0	30.501	0	0	0	0	85.868	95.6979	0	0	108.783	100.291	63.4989
429	181	4-Thiazolebutanamide, 2-amino-?oxo-	Atrazine-2-hydroxy 2	0	0	0	0	0	233.822	380.235	320.903	395.343	435.412	400.166	485.33	442.158	435.657	566.7	612.324	620.761	545.415	472.039	463.896	650.047	632.082	637.728	658.171	621.929	841.222	649.054	816.322	903.537	854.76	588.87	545.094
430	124	Trimethylsilyl 2-methoxyacetate	L-Threose 2	69.961	0	0	0	0	0	0	18.7373	28.6957	20.4437	0	0	0	0	0	0	0	55.1785	0	0	0	48.6874	0	55.2288	0	90.387	0	0	0	0	0	0
431	302	?Hydroxypyruvic acid, trimethylsilyl ether, trimethylsilyl ester	3,6-Anhydro-D-galactose 2	2120.34	1814.39	2482.95	0	2880.52	1460.14	1986.36	908.188	620.708	1059.19	277.861	823.474	0	492.194	966.37	885.148	1807.01	2354.95	1673.26	1529.5	2025.05	1015.32	1932.91	1167.01	1310.95	1592.62	1904.51	2074.55	1737.66	1296.65	1421.44	368.892
432	317	N-Acetylglutamine,N,N',O,O'- tetrakis(trimethylsilyl)-	glutamine 5	7.54256	0	17.2724	0	0	0	0	3.88829	16.9173	14.3087	19.3958	166.894	0	37.5169	0	75.2168	0	39.132	0	0	0	106.07	26.079	39.4626	134.129	94.7842	83.6929	0	106.588	122.62	0	139.354
433	217	Inosose, 2-desoxy-, O-methyloxime, tetrakis-O-(trimethylsilyl)-	2-Deoxy-D-galactose 2	626.397	538.775	703.825	411.229	887.673	414.266	549.027	484.465	409.091	0	420.317	599.257	614.446	525.265	560.974	0	709.998	731.859	722.599	590.377	713.586	544.971	732.38	522.561	650.462	750.069	707.462	774.851	674.211	638.092	636.457	495.627
434	161	Ethanol, 2-[2-(2-methoxyethoxy)ethoxy]-	MALONAMIDE 5	154.565	172.522	233.84	243.678	219.142	139.687	163.679	60.2614	59.4403	93.0495	210.392	87.1278	193.729	43.2341	125.83	112.873	0	123.683	0	97.6375	0	70.5342	122.461	0	0	198.509	151.377	159.705	217.372	154.627	185.263	0
435	416	Bis(trimethylsilyl)estradiol	2-ketobutyric acid 2	0	0	0	0	0	0	0	0	0	14.7995	0	0	0	0	9.51624	0	0	0	0	22.0065	0	22.2889	27.7456	41.4078	0	0	8.55055	0	0	12.766	11.673	18.6163
436	217	Ribitol, 1,2,3,4,5-pentakis-O-(trimethylsilyl)-	Threitol	5983.29	4316.12	5028.7	5140.26	4331.33	6851.47	5560.4	7317.98	4103.08	4059.31	3959.55	5064.27	4402.45	4322.64	4518.78	3976.53	3875.58	4316.69	9322.6	4261.53	3997.9	5011.14	4191.62	3135.25	4297	5137.45	3812.08	4940.19	4387.14	4681.4	3802.03	3328.12
437	100	Silanol, trimethyl-, acetate	phenylacetaldehyde 2	0	0	53.3422	52.642	0	63.4437	0	0	0	84.5075	0	0	84.8558	0	0	0	0	98.1781	155.965	0	0	0	112.112	0	0	0	79.8122	0	0	0	0	0
438	69	2,3,4,5-Tetrahydroxypentanoic acid-1,4-lactone, tris(trimethylsilyl)-	flavin adenine degrad product	0	679.258	0	0	0	1034.44	854.117	0	585.615	691.215	0	0	721.433	790.868	0	0	778.827	0	0	0	0	661.784	589.167	0	620.492	888.074	944.677	849.057	932.039	938.701	837.58	942.126
439	288	Silane, [(1-methoxy-1,3-propanediyl)bis(oxy)]bis[trimethyl-	L-Threose 2	128.915	113.698	132.832	107.465	125.081	176.233	109.195	0	0	110.947	0	0	0	88.7688	111.423	93.8478	0	0	0	0	0	0	0	0	0	0	0	0	0	0	0	0
440	288	Butanal, 2,3,4-tris[(trimethylsilyl)oxy]-, O-methyloxime, [R-(R*,R*)]-	D-Altrose 1	0	0	0	0	0	0	0	0	0	0	0	0	0	0	0	0	0	123.156	0	0	95.6424	92.5701	120.705	65.6875	123.488	0	115.803	155.08	0	0	129.997	79.4355
441	276	Diethylmalonic acid, bis(trimethylsilyl)- ester	2-deoxy-D-glucose 2	213.099	259.636	200.609	203.118	402.903	761.001	661.189	3135.24	255.765	427.613	2919.14	756.154	390.304	631.617	282.837	398.645	605.448	331.863	290.072	353.258	250.509	298.075	284.155	584.646	469.755	550.403	961.404	633.52	763.994	563.488	802.159	1629.95
442	133	Inosose, 2-desoxy-, O-methyloxime, tetrakis-O-(trimethylsilyl)-	3,6-Anhydro-D-galactose 2	4997.38	4378.62	5371.56	3140.95	6163	3239.14	4396.5	4811.39	0	3113.7	0	3560.43	3582.86	1287.38	2353.45	2926.31	4848.64	4485.1	3146.96	3547.1	3559.83	3155.96	3983.09	2459.88	3906.81	4531.52	4927.32	5014.56	5218.42	4230.72	5810.65	808.334
443	229	1-Propene-1,2,3-tricarboxylic acid, tris(trimethylsilyl) ester, (E)-	Aconitic Acid	301.002	0	265.407	287.663	191.507	271.407	188.917	0	139.571	173.345	200.761	0	0	0	0	0	203.541	165.62	0	0	141.566	144.268	0	0	0	0	0	0	0	0	0	0
444	97	2-Tridecanol	6-hydroxy caproic acid trimer	0	0	0	0	0	0	0	0	0	0	0	586.693	0	0	367.3	0	545.689	0	505.493	0	0	0	0	347.582	849.477	638.84	609.055	703.875	673.155	788.085	0	0
445	174	Cadaverine, N,N,N',N'-tetrakis(trimethylsilyl)	putrescine 2	0	0	0	0	0	0	0	0	0	0	0	0	0	0	0	0	0	0	0	0	0	0	0	0	713.517	1168.3	783.175	974.289	1282.72	772.244	1103.8	593.559
446	248	3-(Isobutylamino-methyl)-5,8a-dimethyl-3a,4,6,7,8,8a,9,9a-octahydro-3H-naphtho[2,3-b]furan-2-one	fructose 2	0	0	1.07371	0	0.000435491	0	0	0	20.1747	19.9257	0	26.5349	0	21.1986	0	33.7037	0	25.0534	26.7752	23.1068	0	0	36.6005	0	15.7937	0	23.5115	33.0625	0	29.7074	0	21.3266
447	292	Ribonic acid, 2,3,4,5-tetrakis-O-(trimethylsilyl)-, trimethylsilyl ester	Galactonic acid	1020.59	1131.3	1179.31	1034.31	1191.67	950.588	1436.93	1138.2	1440.23	1972.65	1733.59	1608.56	2160.36	1813.7	1839.47	1836.26	1952.55	1694.21	1339.66	1240.63	1238.11	1472.4	1600.18	1205.96	2105.56	2354.19	2331.55	2323	2612.38	2474.29	2097.56	1990.05
448	345	5?Pregnan-3?17?20?21-tetraol, 3,20,21-tris(trimethylsilyl) ether	quinic acid	0	0	0	0	0	0	0	0	0	0	0	0	0	0	104.872	91.9589	0	0	0	0	0	0	0	95.1386	0	185.163	257.469	0	0	353.611	0	273.288
449	89	4-Ketoglucose, bis(O-methyloxime), tetrakis(trimethylsilyl)	3,6-Anhydro-D-galactose 2	43456.5	34513.4	39463.3	20784.2	50311.6	21369.9	31399.6	14729.6	11263	24822.8	6517.07	18149.3	25642.5	10702.9	17766.3	18928.6	27122.9	33779	27078.9	28240.2	38030.9	18572.1	35049.1	21519.5	24690.7	30316.9	31257.9	33582.6	30739.9	23770.4	29992.4	7461.81
450	299	Phosphoric acid, bis(trimethylsilyl) 2,3-bis[(trimethylsilyl)oxy]propyl ester	D-(glycerol 1-phosphate)	0	0	0	0	712.539	0	0	0	3432.01	1901.93	3993.07	1979.99	2363.95	1856.81	2721.89	2004.64	1791.09	2208.25	3566.97	2299.28	2400.1	1697.42	2576.46	0	6259.13	7483.28	6015.57	8149.52	12522.3	9265.89	9642.83	9830.97
451	159	1,3-Xylyl-21-crown-6, 2-(diethylboryl)-	glucuronic acid 2	1979.32	0	1998.78	0	0	0	0	0	1113	1522.47	0	1324.55	0	0	0	0	0	1575.63	1461.02	1385.13	1582.97	1435.83	1822.55	1337.27	1517.34	1737.82	1658.7	1793.14	1880.48	1659.24	1650.91	1088.99
452	273	L-Asparagine, N,N2-bis(tert-butyldimethylsilyl)-, tert-butyldimethylsilyl ester	Adipamide 1	3804.69	80.3994	492.593	1221.25	1259.98	5898.1	2337.96	3605.52	26682.4	20102.6	23258.9	101294	16873	0	41439.6	66043.3	42021.1	28797.6	38898.3	41168.5	39459.7	113259	27633.7	63256	0	35199.3	22573.4	33931.3	27889	0	11726.4	28767.1
453	292	Ribonic acid, 2,3,4,5-tetrakis-O-(trimethylsilyl)-, trimethylsilyl ester	Galactonic acid	0	0	0	0	0	0	0	41.5589	0	0	2001.31	2076.19	2399.57	2097.74	2330.39	2160.24	2437.65	2115.01	1750.4	1598.62	1729.51	2141.99	1743.81	1578.54	1948.47	2338.13	2064.74	2385.72	0	2392.6	0	1709.85
454	217	D-(-)-Lyxofuranose, tetrakis(trimethylsilyl) ether	Glucose-1-phosphate	16461.5	23449.3	21221.9	21876.6	26313.5	18141.8	31080.1	0	0	0	0	0	0	0	0	0	0	0	0	0	0	0	0	0	0	0	0	0	0	0	0	0
455	308	Butanoic acid, 3-methyl-2-oxo-, trimethylsilyl ester	N-Acetyl-L-leucine 3	0	0	0	0	0	0	0	0	0	0	241.272	0	0	0	0	0	0	0	0	0	319.718	0	273.057	344.521	0	7.41278	258.112	0	0	16.7817	0	0
456	247	Methyl 2-(2-(trimethylsilyloxy)ethoxy)acetate	3,6-Anhydro-D-galactose 2	0	0	0	357.28	0	0	0	0	0	0	0	0	0	0	0	590.623	0	0	469.604	545.676	524.34	756.44	0	322.198	0	745.28	684.131	0	708.1	594.222	803.75	421.728
457	247	Inosose, 2-desoxy-, O-methyloxime, tetrakis-O-(trimethylsilyl)-	3,6-Anhydro-D-galactose 2	641.459	592.27	649.294	0	866.001	380.086	622.183	751.693	258.366	558.456	721.692	0	0	398.177	0	0	0	0	0	0	0	0	0	0	0	0	0	0	0	0	0	0
458	179	Silane, dimethyl(2-methylphenoxy)pentadecyloxy-	benzoic acid	0	0	0	0	0	0	0	0	0	0	0	0	152.185	0	0	0	0	0	175.369	0	0	0	0	0	0	117.487	0	135.261	154.162	0	0	0
459	292	Ribonic acid, 2,3,4,5-tetrakis-O-(trimethylsilyl)-, trimethylsilyl ester	Galactonic acid	1380.64	1711.24	1417.75	1236	1527.52	1332.83	0	1067.52	749.346	905.349	735.848	737.458	0	912.921	861.73	868.585	1059.7	824.778	603.448	625.73	616.539	820.226	727.452	514.805	648.672	834.18	683.943	867.89	774.205	826.781	609.432	573.057
460	319	Ribitol, 1,2,3,4,5-pentakis-O-(trimethylsilyl)-	galactose 2	0	2083.47	2594.24	1104.13	3464.45	1424.63	2271.9	932.623	0	1862.33	570.753	1486.64	1860.95	1046.72	1549.32	1662.69	2311.19	2753.79	2435.25	2197.21	2770.29	1414.21	2470.13	1520.26	2026.54	2393.69	2553.47	2830.12	2308.82	0	1924.95	714.166
461	292	Ribonic acid, 2,3,4,5-tetrakis-O-(trimethylsilyl)-, trimethylsilyl ester	Glucoheptonic acid 1	0	0	0	0	0	0	0	0	0	0	347.487	0	0	0	421.587	0	0	0	0	343.433	0	0	337.32	0	0	0	0	0	0	0	0	0
462	156	l-Glutamine, tris(trimethylsilyl) deriv.	glutamine 1	8139.58	1873.78	1997.17	5544.14	4916.65	9809.76	4974.67	6939.5	49209.1	44361.9	60048.4	146353	48311.8	99151.5	50242.2	98606.8	139471	103644	180491	121075	48351.8	99697.9	64394.2	51647.1	310427	181861	191508	252993	261849	294632	156835	277003
463	213	(Methoxymethyl)trimethylsilane	Diglycerol 1	0	0	0	0	269.6	0	0	0	0	0	0	0	0	0	0	0	0	0	0	0	1760.35	0	1814.34	0	0	0	2982.95	3662.86	3670.91	0	0	2919.22
464	226	N,O-Bis(trimethylsilyl)-L-phenylalanine	tyrosine 1	28687.3	27252.6	26232.1	34993.7	35068.9	28751.6	27508	26194.8	28172.9	33034.8	23164.4	37976.6	33520.8	30558.5	37190.6	41623.5	25875.7	33780.5	28481.2	26139.3	33009.1	22917.9	27197.2	26315.4	54927.7	56692.9	51617.5	57925.9	61888.8	56750.9	47009.4	42915.5
465	353	Formic acid, ethenyl ester	xanthine	0	0	0	0	0	372.252	0	0	0	0	0	905.692	1015.62	902.187	1013.28	1009.79	0	0	1078.8	468.987	1276.59	940.59	1103.42	1314.47	0	0	1293.88	0	0	1699.39	1532.38	1518.88
466	353	13,13-Dimethyl-3,6,9-trioxa-13-silatetradecan-1-ol	serine 1	0	0	0	0	0	0	0	0	0	0	0	0	0	0	0	0	1459.18	0	1082.31	469.324	0	940.59	1103.42	0	1035.91	1053.5	0	1540.22	0	1699.39	0	0
467	334	1-(3-Methylbutyl)-2,3,5,6-tetramethylbenzene	shikimic acid	0	0	0	0	0	0	0	0	170.162	299.707	0	0	288.973	236.703	282.924	302.926	251.395	301.617	167.22	0	0	0	207.452	209.392	0	796.901	754.974	980.73	0	1009.7	827.493	703.883
468	307	Disiloxane, pentamethyl-	L-Malic acid	158.603	181.846	193.124	266.727	167.612	173.75	184.36	119.994	0	321.732	60.7079	231.776	326.073	0	0	365.255	0	274.761	293.445	0	175.946	338.909	269.815	196.021	0	445.304	325.41	0	508.055	503.957	335.899	155.497
469	224	Ethane	Dehydroshikimic acid 2	315.927	0	0	0	340.365	0	416.9	333.712	402.539	549.699	305.973	417.519	545.869	375.997	470.098	431.187	0	440.848	0	342.424	426.294	403.901	411.01	310.224	0	0	478.755	0	586.993	509.626	461.143	314.003
470	205	Butanoic acid, 3-methyl-2-oxo-, trimethylsilyl ester	N-Methyl-L-glutamic acid 2	0	70.1563	0	0	908.153	0	996.328	448.255	0	0	0	0	0	0	0	0	0	0	0	0	0	0	0	0	0	0	0	0	0	0	0	0
471	111	L-Asparagine, N,N2-bis(tert-butyldimethylsilyl)-, tert-butyldimethylsilyl ester	N(epsilon)-Trimethyllysine	119732	5340.64	27525	47855	47844.6	139802	84652	94345.5	396709	351215	360449	0	285605	463897	503150	676586	696849	432404	604430	519384	511114	762261	414294	615541	654056	530968	448030	604882	557285	692521	276885	486993
472	392	Butanal, 3-(1-ethoxyethoxy)-2-methyl-	3-hydroxy-L-proline 2	0	0	0	0	0	0	0	0	0	0	0	0	0	0	0	0	0	0	0	0	0	2596.4	0	38.8657	0	3799.36	124.566	4029.99	0	3561.18	4010.97	0
473	392	Silane, tetramethyl-	sulfuric acid	0	0	0	0	0	0	0	0	0	0	418.82	0	3233.56	0	14.6126	0	0	4362.79	0	0	0	0	0	0	0	0	0	0	0	0	0	0
474	494	1,3-Dioxolane-2-methanol	5-Aminovaleric acid 2	0	0	0	0	0	0	0	0	0	0	0	0	0	0	0	0	0	0	0	0	0	146.062	0	0	5.24854	0	0	0	2.27661	0	0	0.505231
475	24	3-Methyl-1,2-diazirine	biotin	0	0	0	0	0	0	0	0	0	0	338.4	0	0	0	0	0	0	0	0	0	0	0	0	0	880.572	388.57	480.651	736.264	349.006	499.53	0	719.733
476	369	Salbutamol, N-trifluoroacetyl-O,O,o-tris(trimethylsilyl)deriv.	Alizarin	23.1066	11.9549	22.1446	26.588	0	42.0335	0	27.7191	20.832	34.1203	24.4646	0	33.8614	29.1999	34.0024	36.7507	51.1875	0	48.8273	32.7629	45.573	43.8457	39.8283	44.8641	0	0	36.114	0	46.9176	49.6444	0	37.5961
477	276	?Hydroxypyruvic acid, trimethylsilyl ether, trimethylsilyl ester	Diglycerol 1	0	142.229	0	0	192.613	0	221.111	86.8905	0	130.17	0	0	123.415	0	93.4958	103.58	147.723	0	0	0	0	0	132.317	0	85.4789	116.772	0	126.115	0	109.851	0	0
478	293	D-(-)-Tagatofuranose, pentakis(trimethylsilyl) ether (isomer 1)	4-hydroxycinnamic acid	183.461	280.278	220.092	128.655	291.403	128.683	380.671	205.719	732.386	787.249	633.355	736.387	729.131	810.271	734.397	863.902	1218.17	0	818.793	802.459	753.779	897.249	770.906	655.374	156.967	187.049	171.025	202.332	178.254	183.76	141.846	144.837
479	437	D-(-)-Fructofuranose, pentakis(trimethylsilyl) ether (isomer 2)	1-Kestose	0	0	123.622	0	58.9826	14.0262	96.8419	39.0952	0	0	40.5774	0	0	71.4279	23.06	34.2112	179.394	0	0	367.822	155.636	0	0	0	0	0	0	77.7411	0	0	13.694	0
480	316	2-Octenoic acid	4-Acetylbutyric acid 1	0	0	0	0	0	83.5064	0	132.499	0	0	0	185.974	189.544	0	170.725	172.533	0	140.719	116.232	140.852	126.752	0	163.459	128.076	169.54	0	162.286	210.947	0	202.785	194.773	0
481	145	13,13-Dimethyl-3,6,9-trioxa-13-silatetradecan-1-ol	xylose 1	1354.64	1183.47	1417.31	1140.56	1704.19	1217.08	1869.81	2130.97	1008.28	0	0	0	1203.9	1104.16	0	0	0	0	0	1770.1	1758.18	0	1545.46	1806.43	0	0	1007.15	1308.95	1420.14	1266.15	1072.28	1112.64
482	204	1-Cyclohexene-1-carboxylic acid, 3,4,5-tris[(trimethylsilyl)oxy]-, trimethylsilyl ester, [3R-(3?4?5?]-	shikimic acid	188721	137357	178521	137162	202961	121761	198423	181907	145869	193933	151261	142987	180425	144643	163298	173253	125324	112661	77272.7	127127	127583	154780	121819	129630	77860.6	105425	83787.7	83616.2	117119	98435.3	91239.8	79658.5
483	292	L-(+)-Tartaric acid, bis(trimethylsilyl) ether, bis(trimethylsilyl) ester	Saccharic acid	3878.63	3885.43	3980.37	3107.11	4055.54	3239.65	4240.76	3283.35	3133.14	3736.34	2936.09	2861.1	3465.36	3080.31	3282.69	3351.16	4135.7	3085.4	1616.42	2717	2365.36	2871.45	2467.31	2224.58	1541.62	2006.56	1764.72	1849.51	1903.67	2023.62	1439.83	1372.1
484	174	2-Cyclohexenone, 5-(2-ethylthio)propyl-2-(1-oxobutyl)-3-(1-piperidinyl)-	Lumazine	0	0	0	0	0	0	81.0549	0	0	0	0	33.8339	0	0	0	42.3484	0	0	0	0	0	0	0	41.6656	0	0	0	0	0	0	0	0
485	307	Cinnamic acid, p-(trimethylsiloxy)-, trimethylsilyl ester	4-hydroxycinnamic acid	3984.18	3891.36	4082.69	3186.88	4203.98	2678.41	5867.04	4357.87	3280.29	4859.06	4233.32	3577.05	4728.9	3987.66	4260.47	4099.23	4615.87	5418.27	3048.77	2765.66	4753.5	3136.44	4195.17	3905.31	3168.88	4324.69	4262.41	4449.37	4697.76	4772.42	4382.98	3651.5
486	245	?Hydroxypyruvic acid, trimethylsilyl ether, trimethylsilyl ester	citric acid	0	0	0	0	0	0	0	0	0	0	0	0	0	0	0	0	0	0	0	0	0	0	3663	0	0	2759.52	0	253.435	0	0	0	201.881
487	245	Propanedioic acid, bis(trimethylsilyl) ester	citric acid	0	0	0	0	4849.29	0	5313.73	0	0	3460.32	3268.94	0	0	0	2762.55	0	0	0	0	0	0	0	0	0	0	0	0	0	0	0	0	0
488	204	(Methoxymethyl)trimethylsilane	conduritol b epoxide 1	24579.1	14691.8	0	20706.6	0	26520.3	0	0	0	0	0	0	0	7191.94	0	0	0	0	0	0	0	0	0	0	0	0	0	0	0	0	0	0
489	204	?Hydroxypyruvic acid, trimethylsilyl ether, trimethylsilyl ester	1,5-Anhydroglucitol	0	0	0	0	0	0	0	0	0	0	0	0	0	0	0	0	0	0	0	0	0	11267.8	8146.85	6734.31	0	0	0	0	0	6465.89	0	5579.54
490	273	1,2,3-Propanetricarboxylic acid, 2-[(trimethylsilyl)oxy]-, tris(trimethylsilyl) ester	citric acid	349499	221239	290950	289394	182919	286320	215413	221792	116883	159100	149261	146132	176649	180996	129345	146089	222102	134069	306396	192744	113164	0	165818	85652.4	114101	128992	100275	139603	102227	114336	87294.1	102438
491	27	13,13-Dimethyl-3,6,9-trioxa-13-silatetradecan-1-ol	Diglycerol 1	9811.6	837.762	580.802	1111.67	1056.05	0	749.278	605.732	260.239	0	0	0	0	0	0	0	1522.84	0	0	2080.86	1903.69	0	1567.18	11590	0	8115.79	0	0	0	0	1186.8	0
492	292	Tartaric acid, bis-O-(trimethylsilyl)-, bis(trimethylsilyl) ester	mucic acid	3002.37	2690.95	0	2603.87	2475.05	2740.15	2691.05	2535.88	2191.14	2500.5	2062.85	2315.31	0	2477.4	2627.07	2412.25	2869.48	2434.48	0	1880.14	1629.87	2442.12	2222.6	1407.27	2685.51	0	2667.3	0	2763.18	2957.6	2298.53	2122.34
493	89	Propanoic acid, 2-(methoxymethoxy)-	sorbose 2	0	1363.3	1273.66	770.771	0	0	0	1100.3	796.536	1430.96	479.568	733.804	1457.1	0	1188.4	1114.14	857.871	981.496	0	836.62	839.937	0	952.416	0	749.47	913.284	720.495	0	1011.44	0	0	0
494	142	N-Methylglycine	Analyte 589	43.2971	2242.88	2728.03	3085.59	2059.34	176.328	2355.84	2161.83	0	1557.27	1780.99	1557.1	1979.21	2650.13	0	925.159	1836.05	989.417	0	3133.86	0	1689.87	1712.98	0	7201.02	2479.33	0	4968.55	1651.06	6032.81	1526.29	4634.7
495	193	Benzoic acid, 3,4-bis[(trimethylsilyl)oxy]-, trimethylsilyl ester	3,4-dihydroxybenzoic acid	0	522.505	613.984	780.641	0	684.292	859.997	706.454	490.99	656.04	0	513.726	745.104	591.566	598.994	553.017	0	787.145	607.885	0	779.436	552.595	712.651	752.08	581.099	677.319	675.994	726.264	779.533	0	694.224	656.742
496	167	Silane, tetramethyl-	hexadecane	0	0	0	0	98.1649	67.0929	0	0	0	0	73.7136	0	0	0	0	0	154.78	159.504	0	0	0	0	0	0	0	0	0	0	0	0	0	248.525
497	157	Citrulline, tetra(trimethylsilyl)-	citrulline 1	0	0	93.6876	218.848	0	0	0	0	864.798	1716.92	1393.08	8201.44	844.191	5148.7	1514.99	4598.2	8771.25	4495.91	10446.3	5192.25	3511.86	4541.52	1486.55	1996.77	26879.3	7486.42	10136.4	17393.9	5935.9	21868.8	3624.33	16521.2
498	160	2-Hexenoic acid, 5-(1-ethoxyethoxy)-, (2-trimethylsilyl)ethyl ester	uridine 1	0	0	0	0	0	0	0	0	282.996	191.592	151.95	0	214.064	170.131	0	232.677	0	257.469	0	0	207.926	304.588	0	205.488	0	243.719	0	0	225.08	0	148.003	253.001
499	304	tert-Butyldimethylsilyl 2-(2-(2-ethoxyethoxy)ethoxy)acetate	Glucoheptonic acid 3	0	80.9371	75.3149	73.0492	100.834	0	76.7014	88.1165	69.016	96.4773	0	0	0	0	0	0	0	0	0	0	0	0	0	0	0	0	0	0	0	0	0	0
500	301	L-Asparagine, N,N2-bis(tert-butyldimethylsilyl)-, tert-butyldimethylsilyl ester	glutamine 1	0	16.2408	41.604	0	62.2511	138.438	0	0	0	0	0	0	0	287.212	345.242	461.995	516.82	434.37	779.058	591.92	536.653	686.323	395.567	672.27	403.249	337.674	357.77	544.347	383.076	454.589	272.762	360.009
501	304	tert-Butyldimethylsilyl 2-(2-ethoxyethoxy)acetate	flavin adenine degrad product	0	0	0	0	0	0	0	0	0	0	0	0	0	0	0	0	0	0	131.542	117.729	0	0	0	0	0	129.728	0	136.092	0	0	0	0
502	362	trans-3-Hexenedioic acid, bis(trimethylsilyl) ester	N-Acetyl-L-glutamic acid 1	0	0	0	0	0	104.552	0	0	0	0	302.993	353.878	280.743	357.66	318.506	401.475	339.257	215.968	204.823	165.155	257.462	0	272.177	0	271.411	328.65	303.931	272.201	304.563	435.542	272.33	294.782
503	199	Butanoic acid, 2-(methoxyimino)-3-methyl-, trimethylsilyl ester	3,6-Anhydro-D-galactose 4	1549.24	904.221	0	475.783	1202.81	0	1808.46	800.571	1145.24	1814.99	0	0	0	0	0	0	0	0	0	0	0	0	0	0	0	0	0	0	0	0	0	0
504	337	2-Ethoxyethanol	guanine 1	0	0	0	91.2152	79.3499	73.3813	85.7084	86.2556	91.87	157.914	149.403	148.135	204.494	166.77	200.252	185.294	256.512	298.82	236.36	117.397	330.162	206.888	266.132	326.27	201.599	221.246	246.71	284.209	318.159	330.71	304.824	304.718
505	208	Ribitol, 1,2,3,4,5-pentakis-O-(trimethylsilyl)-	D-erythronolactone 2	36.6189	19.84	0	0	0	38.2432	0	32.5499	0	0	0	0	83.6313	73.5614	95.7464	69.0002	181.898	0	106.713	74.6689	87.5186	92.745	0	0	211.838	213.223	173.32	218.068	239.546	210.48	142.341	157.881
506	206	Trimethylsilyl 2-(2-methoxyethoxy)acetate	Lactamide 2	0	0	0	0	0	0	0	0	0	0	0	0	0	0	0	0	0	0	0	0	0	0	0	0	0	127.715	0	147.651	138.597	120.565	134.152	37.5817
507	112	N-[4-Bis(acetyl)-aminobutyl]acetamide	cyclohexylsulfamic acid 2	0	0	0	0	0	0	0	0	0	0	0	0	1900.19	2101.22	1971.7	0	1635.22	0	2089.24	1479.38	0	1843.28	0	1318.2	1548.97	2175.75	1827.01	0	0	1962.95	1949.42	1462.36
508	318	2-Oxo-4,6-di(4-chlorophenyl)-1,2-dihydropyrimidine	4-oxo-1H-quinoline-2-carboxylic acid	0	0	53.5584	45.8665	68.6689	51.7202	0	56.4606	41.0467	52.7034	49.5499	0	54.9517	54.5293	57.8335	45.2839	42.0294	0	0	42.2372	0	52.277	52.4534	42.3887	0	0	52.5557	56.1731	66.421	0	0	0
509	308	9-(1-Methyl-1H-indol-3-yl)acridine	indole-3-acetamide 4	40.703	41.326	66.2427	87.0637	65.6736	63.1092	0	75.9204	78.187	108.267	106.121	102.539	129.993	109.144	120.534	117.353	151.79	174.803	0	57.7209	150.097	93.1704	132.13	0	99.0384	112.024	127.188	152.23	159.046	164.726	152.631	145.161
510	221	Heptasiloxane, hexadecamethyl-	malonic acid 2	854.616	0	668.264	812.52	671.957	408.545	638.861	493.961	839.921	833.668	663.015	462.599	842.032	601.178	539.706	493.583	1589.67	972.913	643.957	313.869	891.222	512.194	0	836.736	834.281	705.894	519.481	0	590.125	572.226	0	0
511	275	Vinyldimethyl(carbomethoxyaminomethyl)silane	2-ketobutyric acid 2	0	0	0	0	0	0	0	0	0	0	255.999	385.433	435.965	0	426.161	0	0	0	331.173	0	0	0	0	0	332.63	403.898	330.952	403.119	0	403.166	0	234.781
512	368	9H-Purine, 9-(trimethylsilyl)-2,6-bis[(trimethylsilyl)oxy]-	(+/-)-Taxifolin	0	0	0	0	0	0	0	0	248.933	0	0	0	0	0	0	281.422	0	378.796	0	0	330.55	227.506	309.496	328.967	262.732	0	342.733	378.763	0	0	372.717	373.525
513	235	d-Glucose, 2,3,4,5,6-pentakis-O-(trimethylsilyl)-, o-methyloxyme, (1Z)-	galactose 2	108.822	153.536	150.38	154.401	168.631	7.85534	211.762	0	0	0	0	0	0	0	0	0	0	0	0	0	0	0	0	0	0	0	0	0	0	0	0	0
514	235	d-Galactose, 2,3,4,5,6-pentakis-O-(trimethylsilyl)-, o-methyloxyme, (1Z)-	galactose 2	0	0	0	0	0	0	0	129.032	120.419	118.737	121.474	96.9817	113.692	0	0	103.952	132.725	112.599	0	82.017	85.3466	98.4747	72.7127	81.4718	0	90.1322	77.7421	116.251	107.395	117.315	78.9984	82.6384
515	292	[(1-Methoxypropan-2-yl)oxy]trimethylsilane	6-deoxy-D-glucose 2	422.131	538.488	0	423.111	0	0	4.42135	368.107	386.81	488.034	326.9	427.789	0	0	0	0	0	0	0	0	0	0	0	0	0	0	0	0	0	0	0	0
516	292	Ribonic acid, 2,3,4,5-tetrakis-O-(trimethylsilyl)-, trimethylsilyl ester	Galactonic acid	0	0	0	0	0	0	0	0	0	0	0	0	579.358	392.624	518.578	413.258	542.582	0	322.579	0	0	389.686	0	310.548	0	0	526.842	565.403	0	581.182	438.498	0
517	146	4,7,9,9,10,10-Hexamethyl-2,5,8-trioxa-9-silaundecane	galactose 1	0	0	0	0	0	0	0	0	0	0	0	0	0	0	0	2162.26	0	0	1597.47	1735.33	1697.77	2194.54	1999.16	1883.22	1936.28	2045.71	1800.53	2058.87	2275.4	2197.09	0	1721.35
518	146	4,7,9,9,10,10-Hexamethyl-2,5,8-trioxa-9-silaundecane	Dehydroascorbic Acid 2	0	0	0	0	0	0	0	0	0	0	0	0	1943.88	1769.94	2069.25	0	2102.56	0	0	0	0	0	0	0	0	0	0	0	0	0	0	0
519	186	d-Galactose, 2,3,4,5,6-pentakis-O-(trimethylsilyl)-, o-methyloxyme, (1Z)-	glucose 2	0	136.382	108.911	0	165.166	0	166.145	125.17	75.3891	122.496	104.773	104.476	0	94.5854	120.104	109	128.487	0	0	11.2602	0	98.6917	0	75.6313	76.4667	0	81.6415	107.277	105.623	103.594	0	83.5647
520	204	?l-Galactopyranoside, methyl 6-deoxy-2,3,4-tris-O-(trimethylsilyl)-	Methyl-beta-D-galactopyranoside	0	0	0	0	0	1405.98	0	807.141	1319.96	1439.34	1338.1	2086.13	0	1275.67	0	1938.6	2471.28	1945.65	3009.24	1606.78	0	3112.16	1702.14	3078.41	1201.49	1190.4	0	1252.42	1226.76	0	1393.15	1319.99
521	173	2-Ketoglutaric acid ditms	Dehydroascorbic Acid 2	8244.27	10405.6	13877.2	5472.5	7867.25	4124.38	9384.79	6408.23	4028.7	4229.94	2380.63	3239.83	5360.36	2209.54	4501.15	3759.36	6634.19	6219.31	3595.47	4312.8	3931.83	5008.72	5684.53	3336.81	4966.29	6282.84	4745.68	6193.39	6316.64	5722.81	4732.27	2804.04
522	52	Propanamide, 2-hydroxy-	cis-Phytol	842.959	1099.9	795.461	867.521	487.986	0	2056.62	813.294	946.479	0	356.816	1219.53	1047.35	0	0	0	0	1349.63	1247.5	0	0	1361.74	1276.11	2701.63	1279.05	1548.96	1817.53	0	0	0	1873.96	1698.03
523	538	Silane, (5?pregnane-3?17,20?triyltrioxy)tris[trimethyl-	quinic acid	0	0	0	0	0	0	0	0	0	0	0	0	0	0	0	0	0	0	5256.19	8915.54	0	0	8712.35	7187.72	7491.2	0	0	9507.48	9779.13	9618.92	7406.91	6727.09
524	377	5?Pregnan-3?17?20?21-tetraol, 3,20,21-tris(trimethylsilyl) ether	quinic acid	0	0	0	0	0	0	0	0	0	0	0	0	0	0	0	308.652	0	478.383	0	313.802	390.604	0	0	264.839	216.898	270.473	0	280.052	292.436	0	0	0
525	537	Silane, (5?pregnane-3?17,20?triyltrioxy)tris[trimethyl-	quinic acid	14332.3	24373.5	0	0	20695.7	10497.9	0	0	13782.9	0	12687.2	9494.64	15400.7	0	0	0	0	0	0	0	0	0	0	0	0	0	0	0	0	0	0	0
526	50	Ethane	Analyte 631	0	0	0	0	0	0	0	0	0	0	0	0	0	0	0	0	0	0	0	0	0	0	0	0	1892.05	1734.99	1962.78	2116.31	0	2219.96	2274.58	1990.55
527	28	3-Methyl-1,2-diazirine	Analyte 632	82820.5	55484.6	0	98432.8	0	67525	36714.6	57600.2	0	0	0	0	0	0	0	0	0	0	0	0	0	0	0	0	0	0	0	0	0	0	0	0
528	70	D-Ornithine	3-hydroxy-3-methylglutaric acid	0	0	0	0	0	0	0	5027.12	0	0	0	0	0	0	0	0	0	0	0	0	0	0	0	0	0	7095.05	6917.08	6741.25	7225.99	7747.85	0	0
529	52	Silane, tetramethyl-	Analyte 634	800.693	0	993.122	1067.9	1163.28	735.51	1613.56	0	0	0	0	0	0	0	0	0	0	0	0	0	0	0	0	0	0	0	0	0	0	0	0	0
530	278	(Methoxymethyl)trimethylsilane	sorbose 1	0	0	0	0	0	0	0	0	0	0	0	0	0	0	0	0	0	0	0	0	0	0	0	25593.1	0	0	0	23842.8	23825.4	23823.4	20028.2	0
531	278	D-(-)-Tagatose, pentakis(trimethylsilyl) ether, methyloxime (anti)	fructose 1	21141.6	28123.9	0	22827.3	0	0	0	22508.3	0	0	0	22277.8	24330	0	0	26260.4	0	0	0	0	0	0	0	0	0	0	0	0	0	0	0	0
532	369	L-(-)-Sorbose, pentakis(trimethylsilyl) ether, methyloxime (anti)	fructose 1	0	0	0	0	0	0	0	0	0	0	0	0	0	0	0	0	0	0	0	169.916	221.237	172.603	183.14	0	0	54.289	0	177.147	0	190.594	175.945	173.641
533	316	L-(-)-Sorbose, pentakis(trimethylsilyl) ether, methyloxime (syn)	fructose 2	0	0	0	0	0	0	0	0	0	0	0	0	429.954	0	0	826.161	0	0	731.422	890.831	0	0	0	0	718.988	0	775.435	0	1030.91	0	0	0
534	282	Ethane	Analyte 643	365.796	0	1697.85	0	914.387	0	0	0	1717.87	2411.77	2191.6	0	0	2265.32	2478.04	2333.36	2644.7	2947.86	1297.22	784.991	1617.25	1891.26	1393.72	1716.73	0	0	1250.4	2272.95	1599.34	1588.51	1508.82	23.7677
535	265	L-(-)-Sorbose, pentakis(trimethylsilyl) ether, methyloxime (syn)	Tagatose 2	0	0	0	0	5160.83	4122.49	0	0	0	6604.53	5857.95	0	0	6291.73	0	0	0	0	0	0	0	0	0	0	0	0	0	0	0	0	0	0
536	278	D-(-)-Tagatose, pentakis(trimethylsilyl) ether, methyloxime (syn)	Tagatose 2	0	0	0	0	0	0	0	0	0	0	0	0	0	0	0	0	0	0	0	0	0	0	17244.5	19663.5	0	0	14101.5	0	17913.8	0	15590.8	16371.9
537	278	D-Psicose, pentakis(trimethylsilyl) ether, methyloxime (syn)	fructose 2	16084.3	20841.2	19054.3	16985	0	0	22016	17220.1	18746.9	20252.8	18423.1	16477	18700.4	17163.7	18689	0	0	23696.1	0	0	0	0	0	0	0	0	0	0	0	0	0	0
538	79	Caffeine	L-4-Hydroxyphenylglycine 1	10613.7	0	0	0	6470.23	11849.2	6448	0	7604.23	0	0	9310.47	11808.1	0	0	0	9267.73	6823.53	14077.6	0	12993.7	0	0	12884	703.378	0	14176.1	0	14023.3	0	4380.5	4165.18
539	194	Caffeine	L-4-Hydroxyphenylglycine 1	0	0	0	0	0	0	0	0	0	0	0	0	0	0	281290	0	0	0	0	0	266950	187413	326751	265482	350098	352766	379791	291904	364174	363865	354123	241252
540	160	N-Acridin-9-yl-N'-(3-chloro-phenyl)-hydrazine	D-Talose 1	3889.75	0	0	0	0	0	0	0	0	0	0	0	4386.87	0	0	5136.89	0	0	0	0	0	7585.94	0	0	0	0	0	0	0	0	0	0
541	288	N?Acetyl-L-lysine	Gluconic lactone 1	0	0	0	0	0	0	0	0	0	0	0	0	0	289.445	0	0	0	0	514.686	0	0	0	0	0	0	0	0	0	0	640.61	484.383	543.714
542	368	7-Chloro-3,4-dihydro-2-[4-nitrophenyl]-1,9(2H,10H)-acridinedione	(+)-catechin	224.789	254.007	326.359	515.502	429.171	430.272	541.22	511.008	309.689	413.659	381.28	370.09	0	366.057	418.206	369.936	473.733	477.47	326.094	0	425.98	301.521	0	455.802	0	0	0	0	492.46	0	462.368	442.393
543	355	Silane, [[4-[1,2-bis[(trimethylsilyl)oxy]ethyl]-1,2-phenylene]bis(oxy)]bis[trimethyl-	3,4-Dihydroxymandelic acid	635.711	793.582	879.079	0	811.653	605.491	1893.55	882.89	582.833	717.643	628.563	0	775.825	0	708.65	0	800.139	919.153	480.616	0	812.16	0	763.852	755.125	364.93	498.094	0	0	513.93	0	512.027	448.223
544	406	?Cyclopentadienyl-trichlorgermyl-dicarbonyl-trimethylphosphan-molybdaen	5-Dihydrocortisol 1	0	0	0	0	0	0	0	0	0	0	0	0	0	0	0	0	0	0	0	0	0	0	13.7946	0	504.035	0	0	9.95765	0	0	637.481	5.7564
545	319	d-Galactose, 2,3,4,5,6-pentakis-O-(trimethylsilyl)-, o-methyloxyme, (1E)-	galactose 1	0	0	0	0	0	0	0	0	0	0	0	0	0	0	0	0	0	0	0	29783.7	18957.2	0	14789.9	20992.5	9731.53	0	8552.71	9619.04	13245.2	12009.4	30212.9	9975.76
546	319	d-Galactose, 2,3,4,5,6-pentakis-O-(trimethylsilyl)-, o-methyloxyme, (1E)-	galactose 1	69593.5	50393.3	59690.7	68856.7	52949.3	71213.1	0	90039.9	16392.8	0	15974.1	26666.5	13441	14506.1	14889.3	19320.3	26673.5	0	15930.4	0	0	0	0	0	0	0	0	0	0	0	0	0
547	281	2,5-Dihydroxyacetophenone, bis(trimethylsilyl) ether	Gallic acid	940.605	1143.02	1272.81	1437.33	1415.21	3259.03	0	1831.23	4357.55	8692.51	6279.16	4606.61	8042.75	7567.84	7304.42	5647.56	4016.38	5247.2	4131.31	3480.84	5544.54	3174.17	5484.32	4951.79	24007.8	24731.8	26419.8	29631.6	30342.3	22961.9	42413.5	15509.3
548	52	Silane, tetramethyl-	2-ketobutyric acid 2	0	0	0	0	0	0	0	0	0	0	0	0	0	0	1751.11	0	1989.92	0	0	3123.55	0	0	0	2482.15	0	0	0	0	0	0	0	0
549	355	Glycerol, tris(trimethylsilyl) ether	3,4-Dihydroxyphenylglycol	0	0	0	0	0	0	0	0	0	0	0	0	0	0	0	0	0	0	0	0	0	669.822	0	619.388	312.562	0	0	0	0	0	0	0
550	205	d-Glucose, 2,3,4,5,6-pentakis-O-(trimethylsilyl)-, o-methyloxyme, (1Z)-	mannose 1	0	0	0	0	0	0	0	0	0	0	0	0	0	0	0	0	0	0	430209	541924	646641	510782	533618	628073	403936	0	400773	497320	517395	498462	449723	438559
551	406	Lactic acid	3,4-Dihydroxyphenylglycol	0	0	0	649.148	0	0	47.3932	0	0	0	0	0	0	0	0	0	673.04	0	604.369	0	0	0	0	0	0	0	549.06	0	0	578.372	0	0
552	205	d-Glucose, 2,3,4,5,6-pentakis-O-(trimethylsilyl)-, o-methyloxyme, (1E)-	mannose 1	0	824039	696157	0	0	507201	830402	622970	583400	0	544486	481986	0	0	0	0	0	0	0	0	0	0	0	0	0	0	0	0	0	0	0	0
553	50	1-Propanol	Analyte 669	0	0	0	3170.38	4807.2	4177.74	0	4789.11	4439.97	5168.26	4489.21	2282.26	4018.34	0	4703.13	4750.93	3385.81	0	1831.92	0	0	0	0	2520.73	0	0	0	0	5741.06	0	0	4584.39
554	273	Pyrazolo[1,5-a]pyrimidine, 6,7-dihydro-2,5-diphenyl-	citric acid	0	192.397	0	165.403	0	129.872	0	141.761	106.549	105.035	111.059	0	0	84.0178	130.127	97.1403	0	0	0	0	0	204.292	0	0	80.4996	96.995	0	0	102.664	0	0	0
555	355	L-(+)-Threose, tris(trimethylsilyl) ether, methyloxime (syn)	Erythrose 1	174.26	266.137	0	490.651	0	323.629	492.39	456.752	367.746	504.158	443.656	384.125	0	0	489.203	426.247	645.588	0	450.81	223.842	608.049	361.594	498.291	619.388	0	300.69	327.531	0	385.611	360.475	346.891	307.282
556	275	Ribitol, 1,2,3,4,5-pentakis-O-(trimethylsilyl)-	Galactonic acid	1117.84	1699.33	1471.41	1412.92	1713.64	1113.1	2047.66	1828.55	1146.71	1316.85	1121.06	1363.58	1466.24	1224.71	1457.75	1441.15	1629.03	1351.56	1489.83	1073.03	1249.64	1475.03	1386.35	1351.44	1689.72	1813.54	1511.32	1544.63	1852.91	2011.64	1408.17	1299.78
557	349	Diethylene glycol	2-Keto-L-gulonic acid	269.879	267.246	0	255.57	0	0	279.508	0	157.743	191.901	201.999	202.482	213.203	206.967	181.763	212.282	318.473	243.755	201.648	192.016	0	211.791	195.242	124.488	160.683	193.973	179.339	226.75	180.127	193.869	152.712	187.208
558	369	?Hydroxypyruvic acid, trimethylsilyl ether, trimethylsilyl ester	galactose 2	0	0	0	0	0	0	0	0	0	69.151	0	0	0	70.7576	0	77.0932	92.3588	92.726	56.9709	77.7838	0	76.0375	84.6291	92.2561	0	0	0	0	0	0	0	0
559	351	?Hydroxypyruvic acid, trimethylsilyl ether, trimethylsilyl ester	galactose 2	0	0	0	0	0	0	0	0	0	0	0	0	0	0	0	0	0	0	0	0	0	0	0	0	143.299	160.107	163.201	197.331	210.659	0	191.673	194.266
560	319	d-Glucose, 2,3,4,5,6-pentakis-O-(trimethylsilyl)-, o-methyloxyme, (1Z)-	mannose 2	168974	227292	198522	204020	234965	148415	237821	186050	151424	160395	144612	129207	150428	129967	148228	153578	189566	195364	95196.9	141390	148214	140679	131211	149619	100092	112319	98383.6	126870	127723	125932	111363	113606
561	28	Ethane	Analyte 680	0	152044	128335	382570	0	30957.5	91139.9	104056	126824	328862	204676	110353	305674	264814	117469	293785	148578	438844	0	150400	0	69046.5	378626	214672	79149	61699.6	151561	81404.1	148270	268473	234032	77455.4
562	298	9-Acridanone, 2-hydroxy-1,3,4-trimethoxy-10-methyl-	Hydantoin, 5-(4-hydroxybutyl)- 1	0	0	0	0	0	0	0	0	0	43.4787	0	0	0	18.2828	33.8086	0	48.5696	27.5529	0	25.2098	31.0188	28.3342	37.985	26.5751	36.9033	0	39.5412	0	0	0	0	0
563	300	Quercetin 3-D-galactoside	N,N-dimethylarginine	195.976	160.345	182.203	194.889	178.583	194.667	201.402	203.411	112.884	152.33	121.706	129.224	176.593	138.15	128.005	128.468	165.562	135.392	188.291	144.152	110.644	115.654	154.069	88.5337	193.28	221.477	0	210.497	244.346	211.622	214.922	148.72
564	174	Butanoic acid, 4-[bis(trimethylsilyl)amino]-, trimethylsilyl ester	lysine	531.033	577.559	396.904	614.413	937.445	1541.22	1058.68	517.942	0	1137.85	998.156	3410.76	1028.29	2060.93	1214.56	2112.56	3097.95	2067.08	4466.53	2055.02	1795.79	2493.85	1355.53	1317.45	3706.69	2145.14	1939.71	2842.83	2132.16	3304.8	1523.85	2601.81
565	319	d-Galactose, 2,3,4,5,6-pentakis-O-(trimethylsilyl)-, o-methyloxyme, (1Z)-	sorbitol	1338.72	1162.6	718.424	0	1183.28	1281.79	1146.89	1401.28	1344.42	1349.84	1137.47	1618.86	1322.42	1383.26	1359.68	1585.14	0	968.064	1025.73	0	987.825	1749.44	1147.85	1203.92	1549.26	608.744	446.097	0	1502.55	1367.34	0	1003.06
566	204	Ribitol, 1,2,3,4,5-pentakis-O-(trimethylsilyl)-	beta-Mannosylglycerate 1	0	0	0	0	0	0	0	0	0	0	0	0	0	0	0	0	0	0	1429.55	1120.62	1676.18	1879.27	1864.59	1600.24	3695.79	6776.68	4227.53	4291.08	7222.86	4438.86	0	3337.39
567	275	Terephthalic acid, 2-bromo-4-fluorophenyl nonyl ester	2,3-Dimethylsuccinic acid	0	57.245	69.6084	55.5598	53.2751	0	66.6933	71.6395	0	65.7453	68.2557	0	66.7849	63.8413	67.6932	0	0	0	56.8891	61.3635	0	0	0	0	0	0	62.4655	71.426	85.8967	73.5892	0	59.4167
568	288	1,3-Benzenediol, o-cyclopropanecarbonyl-o'-(thiophene-2-carbonyl)-	Citraconic acid 2	117.643	292.159	163.275	275.205	166.594	475.315	330.433	166.246	0	165.118	161.766	106.988	218.029	152.246	228.419	136.335	175.2	101.863	96.2174	94.537	0	88.7193	75.2466	0	180.371	0	144.404	0	271.845	218.891	129.35	208.078
569	303	Methylmalonic acid	Analyte 689	0	0	0	0	0	5.14054	0	0	0	0	0	0	0	0	30.2079	0	0	0	33.9184	0	0	0	0.887383	0	0	0	0	50.503	0	0	0	0
570	355	3,7-Dioxa-2,8-disilanonan-5-one, 2,2,8,8-tetramethyl-	fructose 1	380.554	457.081	458.746	485.039	455.375	323.347	754.194	445.146	245.03	370.483	296.589	260.363	392.496	299.466	0	293.524	0	465.336	301.265	171.753	0	240.726	352.531	0.000167776	194.438	0	0	0	267.328	0	0	0
571	333	d-Mannose, 2,3,4,5,6-pentakis-O-(trimethylsilyl)-, o-methyloxyme, (1Z)-	galactose 1	0	0	0	0	0	0	0	0	0	0	0	0	0	0	0	0	0	0	0	0	0	0	0	0	0	233.293	0	230.121	0	0	174.267	162.948
572	333	d-Galactose, 2,3,4,5,6-pentakis-O-(trimethylsilyl)-, o-methyloxyme, (1E)-	glucuronic acid 3	1095.67	1453.63	1203.64	0	1450.28	0	0	1416.99	0	0	0	0	0	0	0	0	0	0	0	0	0	0	0	0	0	0	0	0	0	0	0	0
573	244	Silane, [(1-methoxy-1,3-propanediyl)bis(oxy)]bis[trimethyl-	Erythrose 2	1219.99	1730.59	2085.41	1099.67	1677.56	721.21	1662.33	1370.9	649.883	765.373	534.694	763.105	810.623	464.128	829.299	0	1187.14	1045.97	945.177	887.611	1117.74	772.161	986.38	897.855	834.391	1034.48	809.691	1035.51	1068.72	843.011	703.647	615.044
574	393	Benzoic acid, 3,4,5-tris(trimethylsiloxy)-, trimethylsilyl ester	Gallic acid	56.0587	93.6314	67.7239	104.889	0	0	98.7128	54.28	0	49.0534	0	0	52.9534	69.7098	60.1165	0	0	35.6149	28.2637	0	0	0	0	0	40.1048	0	46.3111	0	0	63.6715	29.9841	0
575	307	d-Galactose, 2,3,4,5,6-pentakis-O-(trimethylsilyl)-, o-methyloxyme, (1Z)-	sorbitol	0	0	0	0	0	0	0	0	0	0	150.998	0	0	213.484	269.365	219.218	257.763	185.998	123.989	102.378	139.504	0	0	128.672	204.819	315.988	231.847	0	0	204.12	219.212	177.026
576	333	?Hydroxypyruvic acid, trimethylsilyl ether, trimethylsilyl ester	glucose 2	0	772.251	352.973	0	1477.78	342.595	638.664	675.221	0	244.341	0	0	0	208.321	232.939	0	0	264.562	186.834	0	0	237.108	207.195	0	120.349	146.079	130.957	162.052	158.687	0	139.346	132.06
577	374	Tris(trimethylsilyl) 5-nitrobarbiturate	maleic acid	949.267	977.448	1304.32	399.54	798.07	245.144	953.848	621.364	392.98	811.285	299.57	565.135	823.781	424.743	623.23	668.009	679.678	499.111	497.213	463.078	428.489	476.091	633.173	310.528	455.014	695.711	544.678	601.838	584.092	525.086	517.739	231.808
578	218	L-Tyrosine, N,O-bis(trimethylsilyl)-, trimethylsilyl ester	tyrosine 1	916.296	651.251	560.318	951.166	1079.07	1190.31	763.828	865.326	1461.45	2044.94	1547.68	2958.46	1676.19	2390.75	2108.93	2571.54	2470.57	2082.86	3166.08	2219.19	1755.48	2844.52	1796.16	2107.31	2580.88	0	1990.58	2379.74	2584.46	2647.69	1978.98	2083.44
579	235	tert-Butyldimethylsilyl 2-(2-(2-ethoxyethoxy)ethoxy)acetate	D-erythronolactone 2	0	0	0	0	0	103.265	83.1642	291.249	46.0426	76.916	359.7	87.4534	62.9965	83.079	55.2271	55.4942	0	56.3872	40.1018	63.5497	0	61.1361	56.3611	109.843	66.031	0	113.175	70.169	97.7606	71.716	105.128	240.104
580	332	L-Ascorbic acid, 2,3,5,6-tetrakis-O-(trimethylsilyl)-	ascorbate	1281.65	1511.18	1956.7	1004.61	1284.91	865.303	1659.72	1196.57	574.716	660.575	0	584.776	778.573	387.087	673.471	579.307	1006.33	840.681	606.203	590.781	531.936	720.851	764.785	441.594	751.398	1074.99	691.822	852.016	924.402	836.136	655.041	460.526
581	142	1-Methoxy-3-(trimethylsilyloxy)butadiene	citrulline 1	0	0	0	0	0	0	0	0	0	0	0	0	0	0	0	0	0	0	288	0	0	0	0	0	462.515	0	301.375	389.202	239.42	449.574	0	0
582	381	2-(16-Acetoxy-11-hydroxy-4,8,10,14-tetramethyl-3-oxohexadecahydrocyclopenta[a]phenanthren-17-ylidene)-6-methyl-hept-5-enoic acid, methyl ester	6-deoxy-D-glucose 1	0	47.8803	0	0	0	0	0	0	0	0	0	15.035	0	0	0	0	0	0	0	25.6802	0	0	37.9542	0	0	22.8522	15.7276	14.9606	20.5868	19.9388	0	12.5305
583	293	Cinnamic acid, p-(trimethylsiloxy)-, trimethylsilyl ester	4-hydroxycinnamic acid	511.641	1020.83	805.454	624.326	1019.54	599.204	1334.91	823.871	1085.16	1315.48	986.092	890.702	1310.03	1061.97	1203.05	1119.59	1845.94	1736.46	1056.32	1187.6	1423	1032.63	1213.12	1202.34	519.452	597.376	608.022	643.051	682.423	657.262	609.029	569.834
584	52	Silane, tetramethyl-	Gallic acid	0	0	575.081	0	0	0	937.352	0	634.198	730.247	588.359	0	551.439	503.594	0	0	0	0	0	1036.33	1453.86	618.818	0	0	616.808	3393.47	644.347	1294.37	785.246	803.59	688.706	608.977
585	281	Benzoic acid, 3,4,5-tris(trimethylsiloxy)-, trimethylsilyl ester	Gallic acid	314595	323946	329366	272771	333864	237597	0	304905	356176	506825	0	0	0	0	0	0	0	0	0	0	0	0	0	0	0	0	0	0	0	0	0	0
586	361	Benzoic acid, 3,4,5-tris(trimethylsiloxy)-, trimethylsilyl ester	Gallic acid	0	0	0	0	0	0	0	0	0	0	0	0	0	0	0	1649.55	1952.3	1816.59	0	1269.01	1496.29	0	1279.64	0	0	1394.91	0	1589.36	1646.38	1575.02	0	1371.22
587	40	Ethane	6-phosphogluconic acid	0	2438.17	0	4921.13	6972.53	3753.77	6257.2	3406.18	5334.83	5263.79	5667.33	5312.81	5953.65	0	4113.66	4528.2	4696.09	5143.87	883.677	4429.35	9056.57	6988.63	0	10183.9	4112.14	4239.75	866.753	6133.44	0	4753.85	443.346	820.895
588	257	Dilaurylthiodipropionate	Phytol	0	0	0	0	0	103.907	0	158.599	0	0	0	0	0	0	0	124.151	0	0	0	0	0	0	0	0	111.963	0	0	0	178.825	0	0	0
589	292	Ribitol, 1,2,3,4,5-pentakis-O-(trimethylsilyl)-	Galactonic acid	482.832	606.109	597.185	540.497	708.284	381.858	719.607	493.298	264.791	324.694	310.546	293.868	367.923	318.343	299.141	0	417.875	0	256.192	0	257.765	343.395	367.688	243.89	171.231	0	245.15	234.446	277.429	243.686	0	228.083
590	204	?D-(+)-Talopyranose, pentakis(trimethylsilyl) ether	beta-Mannosylglycerate 1	7705.79	8595.28	14065.4	5676.26	8687.66	5362.89	17466.5	7362.49	6004.78	7262.72	7089.15	4641.5	8406.02	9452.27	5924.54	6403	11034.5	24242.8	8140.67	14145.5	8587.21	15780.6	15476.5	4729.65	3796.69	4767.82	4956.6	7222.9	5242.16	5822.96	5969.4	7044.76
591	361	Ribitol, 1,2,3,4,5-pentakis-O-(trimethylsilyl)-	Gluconic lactone 2	405.799	550.794	553.56	439.098	562.683	222.631	619.296	355.343	393.263	409.977	380.607	401.099	384.187	392.963	436.886	406.295	474.847	430.412	220.78	341.123	308.902	406.04	282.636	271.288	245.104	321.969	266.199	382.023	389.604	387.433	288.247	336.828
592	443	2,4,6-Trihydroxybenzoic acid, tetra-TMS	resveratrol 1	67.2375	76.9156	87.0883	99.762	87.8664	78.6379	181.579	92.197	271.007	0	91.2835	301.961	0	0	0	0	132.158	168	0	89.9169	133.072	77.1336	152.485	120.716	0	0	0	0	0	0	0	499.278
593	345	Guanidinosuccinic acid	21-hydroxypregnenolone 2	0	0	0	60.88	0	0	135.395	0	0	103.18	0	68.6375	111.181	0	0	0	105.906	75.8907	0	65.234	0	69.64	0	80.3262	87.1675	137.002	127.526	162.404	166.125	0	138.21	120.773
594	394	1,1,1,3,5,5,7,7,7-Nonamethyl-3-(trimethylsiloxy)tetrasiloxane	Gallic acid	0	0	0	0	0	0	0	0	0	23.1297	0	0	23.2411	19.7062	18.6629	18.9712	0	0	19.2667	0	0	0	0	0	25.7028	0	0	0	0	0	0	0
595	394	Mannonic acid, 2,3,5,6-tetrakis-O-(trimethylsilyl)-, lactone	fructose 2	16.634	14.0229	14.6341	14.2822	15.7356	16.6049	0	22.9281	15.6143	0	0	20.8468	0	0	0	0	18.1741	18.7588	0	14.3419	0	16.3705	0	0	0	26.3575	0	25.4897	23.4456	0	22.224	21.5672
596	322	Arg-Phe	Phenaceturic acid 1	0	0	0	19.1027	0	0	0	0	0	0	0	0	22.1522	0	0	0	23.4367	26.499	0	0	0	11.861	20.2269	24.5048	0	0	0	0	14.426	12.841	0	0
597	374	Phenyl-tri(phenoxy)silane	Carbobenzyloxy-L-leucine degr5	0	0	0	6.68616	10.9695	6.54891	9.88011	0	13.7637	20.0579	0	0	17.6584	11.7805	12.3481	0	19.7726	0	0	12.2781	0	0	8.47809	12.7684	0	21.3313	0	16.5824	21.7112	23.1114	15.1754	0
598	381	DL-3-Aminoisobutyric acid	Analyte 731	0	0	0	0	0	0	0	0	0.268075	0	0	0	3.72921	0	0	0	41.9298	8.3314	0	0	0	0	0	0	0	0	0	0	0	0	0	0
599	221	Heptasiloxane, hexadecamethyl-	malonic acid 2	632.231	476.145	504.804	581.291	480.938	351.494	459.573	327.3	713.396	669.99	503.298	435.576	631.282	436.335	489.734	423.533	1392.26	895.104	580.653	283.527	877.246	489.905	668.371	838.965	802.737	531.632	497.992	522.385	583.356	548.699	520.309	481.295
600	196	Cadaverine	Tricetin	0	0	0	0	0	0	0	0	33.9945	65.5365	48.231	43.6602	56.1452	61.2594	54.8187	55.657	70.5496	75.5658	0	53.9851	75.8837	46.4307	70.5239	61.2708	0	0	90.0162	103.169	121.327	120.132	102.993	92.7339
601	355	Palladium, dichloro(1,2,3,4-tetraphenyl-1,3-cyclobutadiene)-	3,4-Dihydroxymandelic acid	163.538	0	0	183.322	0	133.845	0	206.605	196.911	285.901	0	0	263.681	185.251	218.442	178.84	295.121	316.723	0	157.925	0	155.687	0	258.631	0	0	0	0	0	0	222.232	0
602	333	Ribonic acid, 2,3,4,5-tetrakis-O-(trimethylsilyl)-, trimethylsilyl ester	Galactonic acid	3274.06	4715.51	3494.37	2885.07	3960.31	2706.72	4336.63	2562.5	1129.36	1670	1241.8	0	1727.25	1310.46	1317.3	1202.28	1960.67	1646.72	923.424	971.28	1027.51	877.681	1268.59	652.705	1071.31	1444.72	1252.3	1415.46	1438	1467.59	1234.35	1014.65
603	174	1,4-Butanediamine, N,N,N',N'-tetrakis(trimethylsilyl)-	gly-pro	0	0	92.4452	0	0	0	0	0	79.5103	110.064	70.0514	103.125	116.949	95.8096	114.727	110.591	112.85	0	97.3418	87.8856	0	109.032	105.504	68.5176	0	154.43	110.164	0	138.569	125.445	113.52	95.7103
604	288	Ribitol, 1,2,3,4,5-pentakis-O-(trimethylsilyl)-	Galactonic acid	213.301	234.103	267.155	151.487	228.346	95.9727	181.59	125.099	72.7785	118.24	51.9942	77.2032	113.173	67.9999	99.4518	79.0889	129.376	134.141	96.4403	94.4014	130.614	71.5688	119.357	85.5245	79.5341	133.063	109.591	113.909	130.575	92.9944	98.6832	54.3162
605	288	Benzene, 1,1'-sulfonylbis[4-chloro-	L-glutamic acid	0	0	0	0	228.346	0	0	125.099	0	118.24	0	0	0	0	0	0	0	0	0	0	0	71.5688	0	0	0	0	0	113.909	0	0	0	0
606	429	Ribitol, 1,2,3,4,5-pentakis-O-(trimethylsilyl)-	Galactonic acid	0	0	0	0	0	0	0	0	0	0	0	0	0	0	0	0	0	0	0	0	0	0	11.2291	0	0	11.3862	11.1885	0	13.4788	0	0	0
607	456	D-(-)-Ribofuranose, tetrakis(trimethylsilyl) ether (isomer 1)	Glucose-1-phosphate	27.3621	34.9325	39.2532	170.272	0	199.545	174.633	107.34	0	59.5137	46.181	0	53.3542	0	42.7839	0	0	0	0	0	36.1775	27.0513	33.9397	41.0057	0	0	31.6953	0	30.1927	0	0	0
608	333	Ribitol, 1,2,3,4,5-pentakis-O-(trimethylsilyl)-	gluconic acid 1	0	0	0	0	0	0	0	0	0	0	0	0	0	0	0	0	0	0	250.818	0	333.137	489.408	407.22	0	266.836	384.402	0	382.675	373.197	396.694	286.728	320.476
609	333	Ribonic acid, 2,3,4,5-tetrakis-O-(trimethylsilyl)-, trimethylsilyl ester	gluconic acid 1	0	0	0	0	0	0	0	0	478.817	609.805	461.202	0	491.788	507.538	777.253	525.068	510.187	417.2	520.772	328.876	510.715	618.96	593.056	337.754	679.505	855.69	778.676	776.113	934.517	830.963	745.876	673.365
610	447	Silane, diethylheptadecyloxy(3-phenylpropoxy)-	Cetadiol 2	0	0	0	0	0	0	0	40.1447	0	0	0	172.09	0	0	0	0	0	0	0	0	0	146.273	0	0	219.58	98.5073	0	107.449	0	233.155	193.366	0
611	297	Benzeneacetic acid, 3-methoxy-?4-bis[(trimethylsilyl)oxy]-, trimethylsilyl ester	Vanillylmandelic acid	1040.86	0	831.983	746.493	559.254	1053.54	991.925	753.214	391.033	0	447.183	497.589	511.361	430.292	448.774	478.741	511.532	494.299	330.851	481.589	443.547	588.184	441.569	446.857	410.236	457.951	0	464.316	482.25	546.048	383.614	476.407
612	257	Propanoic acid, 2,3-bis[(trimethylsilyl)oxy]-, trimethylsilyl ester	glycolic acid	141.738	165.285	133.452	152.323	150.055	105.09	173.373	148.531	0	0	0	125.665	146.647	141.22	129.96	109.051	123.818	116.948	120.681	0	98.3596	107.347	0	97.4207	0	0	0	135.042	172.247	153.07	161.349	140.781
613	156	Analyte 748	4-oxo-1H-quinoline-2-carboxylic acid	0	0	0	0	0	0	0	0	72.2727	0	0	176.643	0	85.3346	0	126.074	129.784	92.5117	125.412	130.233	111.561	209.924	105.611	130.433	142.979	185.471	124.418	176.216	161.126	176.126	89.6711	117.993
614	358	His-Ser-Arg	2,6-Diaminopimelic acid 2	48.6701	50.1447	44.5052	0	52.9816	37.0958	56.2795	54.0659	39.8557	48.8884	0	52.6369	58.698	49.0868	51.355	43.2131	74.1358	53.5234	60.1783	41.2596	48.7952	41.168	49.9538	0	69.2242	69.3944	72.6077	69.866	83.7915	80.3941	66.356	58.3279
615	200	2-Ketoisocaproic acid tbo-tms	2,6-Diaminopimelic acid 2	223.912	0	0	0	0	158.737	0	0	304.907	287.1	238.59	551.256	242.284	251.108	294.281	336.546	380.583	351.637	714.074	372.224	418.593	423.44	313.723	512.487	302.292	249.521	283.477	445.131	355.063	321.48	248.979	219.558
616	293	2-Naphthalenol, 3-[[(1,1-dimethylethyl)dimethylsilyl]oxy]-2,3,4,4a,5,6,7,8-octahydro-1,4a-dimethyl-7-(1-methylethenyl)-, [2R-(2?3?4a?7郵	4-hydroxycinnamic acid	364.626	350.206	164	331.225	341.428	310.431	311.597	349.326	293.885	386.089	326.42	375.657	224.783	274.767	323.586	230.695	320.932	353.59	417.186	302.29	484.855	219.627	292.197	313.118	244.778	424.313	293.059	259.048	318.382	524.816	333.443	295.89
617	204	Ethyl 2,3,4,6-tetrakis-O-(trimethylsilyl)-D-glucopyranoside	beta-Mannosylglycerate 1	1923.07	2341.98	2001.14	2115.86	2644.48	2060.59	2014.19	2720.71	1641.96	1939.91	1465.24	1426.5	1637.9	1692.91	1647.23	1637.86	1534.73	1394.02	1031.68	1245.93	1496.97	2076.53	1751.84	1894.96	987.386	548.78	1020.92	931.025	1543.93	536.183	504.389	417.33
618	456	Butanedioic acid, 2,3-bis[(trimethylsilyl)oxy]-, dimethyl ester, [S-(R*,R*)]-	N-Acetylisatin 1	0	0	0	0	0	155.594	126.346	87.638	0	0	0	0	0	0	0	38.6634	0	0	32.152	0	0	0	0	0	0	0	0	0	0	0	0	0
619	146	Ribitol, 1,2,3,4,5-pentakis-O-(trimethylsilyl)-	D-Arabitol	416.627	616.167	402.786	355.234	566.429	416.147	668.119	718.444	258.388	412.777	416.202	0	0	0	0	0	0	379.943	121.503	225.727	345.358	152.016	0	222.029	0	0	388.081	0	0	285.083	0	0
620	214	Ribitol, 1,2,3,4,5-pentakis-O-(trimethylsilyl)-	Threitol	0	0	0	0	0	0	0	0	0	0	0	0	0	0	0	0	0	0	0	0	0	0	0	0	208.251	228.72	0	209.317	240.847	0	204.502	200.703
621	243	N,O-Bis(trimethylsilyl)-5-(aminomethyl)isoxazol-3-ol	cytidine-monophosphate 1	134.76	130.681	110.68	70.0875	133.245	71.4059	171.2	0	181.574	227.358	216.468	154.588	183.654	178.094	191.325	135.742	164.199	139.97	107.87	90.8902	118.537	106.624	127.389	87.5125	193.811	265.822	230.598	286.243	320.687	288.769	266.068	225.619
622	305	D-Allofuranose, pentakis(trimethylsilyl) ether	Allo-inositol	206.182	309.404	235.57	232.024	331.409	164.656	316.178	270.776	216.559	287.362	229.885	234.982	272.999	273.794	255.368	239.945	277.582	217.028	196.751	143.545	188.803	204.001	247.391	179.813	335.9	347.527	344.999	286.813	374.597	385.57	328.572	301.402
623	282	Silane, [bicyclo[4.2.0]octa-3,7-diene-7,8-diylbis(oxy)]bis[trimethyl-	daidzein	823.523	1051.17	1193.5	1417.57	1368.72	1020.27	1515.46	1467.37	953.906	1498.78	1156.26	1010.04	1425.49	1082.56	1269.96	1071.71	1415.09	1799.49	989.269	666.553	1527.5	802.552	1287.84	1235.63	659.101	684.383	755.043	761.512	832.434	776.863	790.451	640.454
624	273	Inosose, 2-desoxy-, O-methyloxime, tetrakis-O-(trimethylsilyl)-	myo-inositol	0	0	0	0	0	0	0	0	0	0	0	0	0	0	0	0	0	0	0	0	0	0	0	0	167.391	165.136	0	157.441	148.58	0	80.6735	135.129
625	324	Inosose-2, 1,3,4,5,6-pentakis-O-(trimethylsilyl)-, myo-	Allo-inositol	0	0	0	0	0	0	0	50.3762	0	0	0	0	0	57.5832	61.9478	55.3121	0	0	0	0	0	0	0	0	0	0	0	0	0	0	0	59.0238
626	333	L-(+)-Tartaric acid, bis(trimethylsilyl) ether, bis(trimethylsilyl) ester	Saccharic acid	169.323	163.588	0	0	239.149	0	0	0	188.791	236.862	204.367	211.922	220.898	192.554	216.154	0	0	154.697	152.251	126.388	164.717	157.995	134.74	167.041	253.621	291.531	221.919	259.866	275.404	268.372	220.656	231.521
627	286	Tauroursodeoxycholic acid	Threitol	0	0	0	0	0	0	0	0	0	0	30.1037	0	0	0	0	0	46.0136	0	0	0	0	31.5501	33.4166	50.1331	22.581	0	0	0	0	0	0	0
628	355	Benzoic acid, 2,5-bis(trimethylsiloxy)-, trimethylsilyl ester	3,4-Dihydroxyphenylglycol	80.229	87.5536	124.302	248.879	147.047	146.085	158.96	227.731	177.376	333.289	297.175	402.642	357.338	303.441	354.413	326.245	397.753	555.64	367.282	229.69	567.055	321.567	470.971	545.237	297.781	408.836	534.082	596.058	710.51	680.644	720.585	692.903
629	341	Tetrasiloxane, 3,5-diethoxy-1,1,1,7,7,7-hexamethyl-3,5-bis(trimethylsiloxy)-	Homogentisic acid	37.3925	44.1798	0	66.0178	53.9569	45.8904	54.1834	50.0061	74.2997	97.1062	78.6288	75.4347	86.1984	75.1963	87.2936	78.318	125.737	152.299	96.4113	0	147.15	81.8322	110.43	140.196	83.9013	108.665	121.136	122.723	134.588	142.044	141.643	130.471
630	270	Carbonic acid, 2-dimethylaminoethyl neopentyl ester	sarcosine	8.00452	0	15.1637	15.1851	14.3631	19.7738	19.3576	21.707	47.1897	38.4268	46.324	48.0439	45.4415	28.0685	65.8532	58.7433	43.4614	52.5649	24.1873	52.662	63.9075	51.7806	64.321	65.391	19.035	31.1668	24.7768	33.5469	42.1662	58.4625	25.9604	30.8359
631	274	Methyl 3,4-di-O-acetyl-2-acetamido-2-deoxy-6-O-methyl-?D-galactopyranoside	N-Acetyl-L-glutamic acid 1	42.6971	2.56972	20.0838	32.0012	48.3259	82.0751	60.9968	82.3402	214.7	165.335	155.588	328.501	147.683	201.687	314.336	289.887	221.089	187.656	204.523	204.209	291.722	283.974	0	248.252	139.951	200.09	168.489	217.682	253.641	249.637	106.892	134.645
632	245	Spiro(5,7,8-trimethoxynaphthalen-1(2H)-one)-2,5'-(4',5'-dihydro-3'-methylisoxazole) phenylhydrazone	Glucoheptonic acid 3	0	0	0	0	0	0	0	0	0	0	0	0	0	0	95.3946	0	0	0	0	0	0	0	0	0	115.03	0	114.396	0	136.579	0	0	0
633	333	L-(+)-Tartaric acid, bis(trimethylsilyl) ether, bis(trimethylsilyl) ester	Saccharic acid	0	0	0	1292.67	1672.33	0	0	0	899.642	1049.7	893.45	974.653	0	0	938.9	0	0	0	0	0	0	0	0	0	0	0	0	0	0	0	0	0
634	333	L-(+)-Tartaric acid, bis(trimethylsilyl) ether, bis(trimethylsilyl) ester	Saccharic acid	0	0	0	0	0	0	0	0	0	0	0	0	0	0	0	976.181	969.292	730.858	770.002	699.12	775.772	936.872	704.821	835.325	1080.66	1155.25	1005.39	1086.17	1202.5	0	989.554	915.443
635	532	Heptasiloxane, 1,1,3,3,5,5,7,7,9,9,11,11,13,13-tetradecamethyl-	3,4-Dihydroxyphenylglycol	216.269	268.871	382.896	610.884	405.734	430.81	474.153	546.397	600.114	1109.2	987.395	955.896	1192.45	1030.9	1226.95	1123.5	1530.73	1771.33	1211.32	614.448	1651.41	967.579	1375.47	1701.38	1012.11	1296.57	1725.8	1976.99	2341.42	2296.2	2391.13	2303.98
636	487	2-Cyclohexyldimethylsilyloxy-tridecane	Hydantoin, 5-(4-hydroxybutyl)- 1	0	0	0	0	0	0	0	0	0	0	0	0	0	0	0	0	0	0	0	0	0	8.24564	0	0	0	0	0	0	19.0119	22.3279	20.0714	18.9499
637	289	3-Isoxazolidinone, 4-[bis(trimethylsilyl)amino]-2-(trimethylsilyl)-	2-ketobutyric acid 2	0	139.997	0	0	0	0	201.946	189.067	198.823	0	179.507	0	0	0	176.788	0	0	0	0	0	0	0	0	0	0	0	0	0	0	0	0	125.947
638	341	Silane, diethyl(trans-4-methylcyclohexyloxy)undecyloxy-	indole-3-acetamide 4	0	0	0	0	0	0	52.0029	44.7767	0	84.2035	71.3739	0	0	58.2436	79.0594	0	0	96.4531	67.661	0	89.9744	0	71.8981	91.9539	46.9091	0	88.2132	91.0167	103.493	104.336	112.235	98.6822
639	143	Pentenoic acid, 4-[(trimethylsilyl)oxy]-, trimethylsilyl ester	malonic acid 2	27358.8	21807.1	22485	20339.2	25107.1	12329	29882.6	18850.1	26049.5	33103.2	29250.8	25924.8	28084	28488.1	27267.6	29099	30224.2	27296.4	23944.9	23172.9	25199.8	29888.8	26731	23935.6	20333.2	27706.4	25149.5	27512.5	29072.8	26609.7	21635.4	22632.3
640	360	2,4,6(1H,3H,5H)-Pyrimidinetrione, 5-[2,3-bis[(trimethylsilyl)oxy]-2-propenyl]-1,3-dimethyl-5-(1-methylbutyl)-	Cortexolone 3	271.015	0	266.026	0	278.41	0	271.838	208.868	223.272	311.473	240.205	266.338	281.973	221.465	278.1	263.985	298.903	285.048	259.059	257.425	275.221	265.453	279.867	237.068	209.77	313.388	266.417	292.472	319.42	274.836	236.071	190.756
641	280	2',6'-Dihydroxyacetophenone, bis(trimethylsilyl) ether	Gallic acid	0	0	0	0	0	0	81.0935	0	70.8651	0	135.999	94.0631	96.4888	107.026	99.5941	89.4846	98.8718	90.0852	70.0955	51.3638	0	72.3915	112.615	43.5789	106.742	157.076	118.942	144.068	167.713	174.241	0	208.493
642	495	Cyclotetrasiloxane, octamethyl-	1-Hydroxyanthraquinone 1	35.5742	0	13.9633	12.5124	0	17.1621	19.1271	18.0151	0	0	0	0	0	0	0	0	0	0	17.7237	0	0	0	0	0	0	0	0	0	0	0	0	0
643	146	Benzoic acid, 2,5-bis(trimethylsiloxy)-, trimethylsilyl ester	3,4-Dihydroxyphenylglycol	117.273	182.942	102.654	87.7477	125.185	90.9085	190.549	169.498	38.3374	117.243	109.68	48.7449	110.457	99.4735	67.9931	49.5805	133.247	0	43.806	0	120.057	0	0	0	51.8892	101.876	113.882	0	0	0	0	42.0412
644	204	1-[(2-Bromo-phenyl)-(2,2-dimethyl-propionyloxy)-methyl]-3,4-dihydro-1H-isoquinoline-2-carboxylic acid, ethyl ester	D-erythro-sphingosine 1	233.757	365.075	300.255	373.498	243.572	0	430.724	0	0	0	165.512	0	0	143.15	0	0	0	0	0	195.097	0	0	143.423	0	0	0	0	0	0	0	0	0
645	200	2-Ketoisocaproic acid oxime, bis(trimethylsilyl)- deriv.	2,6-Diaminopimelic acid 1	250.81	0	67.4939	88.8446	138.662	400.052	197.432	269.677	1403.03	1175.23	1116.43	2394.09	1020.24	1186.23	1465.47	1831.53	1690.99	1358.69	1362.62	1854.24	1408.74	2530.26	1133.59	1735.58	807.695	1190.41	1007.66	1874.9	1259.83	1168.39	798.332	1042.65
646	493	Trimethyl(3,3-difluoro-2-propenyl)silane	6-methylprevitamin D	0	8.81181	9.0547	8.85998	15.0594	5.95546	13.3537	12.9495	10.639	0	12.2166	11.2937	12.1744	11.2417	10.1112	14.8467	11.9888	26.6176	12.5889	18.5665	20.5813	0	19.7507	21.8252	0	13.4586	12.2936	12.2354	16.8955	13.5477	18.676	12.3458
647	84	?Hydroxypyruvic acid, trimethylsilyl ether, trimethylsilyl ester	myo-inositol	3.66224	1641	1237.68	0	0	1278.87	163.198	0	1233.51	0	1208.62	0	1303.4	0	1320.51	0	0	0	0	0	0	0	0	0	0	0	0	0	0	0	0	0
648	214	5H-Indeno[1,2-b]pyrazin-5-one, 6,7,8-tribromo-9-(ethoxycarbonyl)-N,N'-diethyl-1,2,3,4-tetrahydro-	glutathione - H2O	0	0	0	0	0	0	0	0	0	0	0	15.4859	0	0	0	13.4166	10.4958	0	11.5861	20.228	0	17.4253	0	0	0	0	0	0	0	0	0	0
649	204	N-Acetyl-D-glucosamine, tetrakis(trimethylsilyl) ether, methyloxime (anti)	N-Acetyl-D-galactosamine 1	0	0	0	0	0	0	0	0	0	0	0	0	83.191	0	0	114.803	146.79	0	92.2931	0	0	0	181.612	141.309	77.9145	0	0	68.9649	71.8914	0	55.7632	0
650	87	N-Acetyl-D-glucosamine, tetrakis(trimethylsilyl) ether, methyloxime (anti)	N-Acetyl-beta-D-mannosamine 1	267.138	255.618	233.316	222.046	268.946	231.29	285.282	225.088	394.952	550.516	399.208	523.66	406.805	455.45	456.914	566.189	446.75	422.185	441.773	419.936	406.892	539.656	411.168	450.52	313.873	374.765	328.519	390.719	405.612	386.271	340.878	345.597
651	282	2-Quinolinecarboxylic acid, 4-[(trimethylsilyl)oxy]-, trimethylsilyl ester	4-oxo-1H-quinoline-2-carboxylic acid	44.4392	31.9727	31.0038	31.9847	49.9764	47.4136	0	60.8013	0	0	0	45.706	49.4412	0	0	42.5001	51.8696	48.9234	39.6955	38.0208	0	42.9415	0	0	52.8744	65.7154	46.5819	45.7229	48.3362	55.8912	45.445	0
652	441	5H-Benzo[5,6]cyclohepta[1,2-b]pyridine, 6,11-dihydro-11-(1-methyl-4-piperidinylidene)-	indole-3-acetamide 4	0	0	0	0	0	0	0	0	0	0	6.24432	0	8.16433	7.13538	0	0	0	0	0	201.602	9.96433	0	0	0	0	6.80847	10.1357	0	7.74371	8.01648	9.0224	11.747
653	371	Monobenzone	7,8-Dimethylalloxazine	0	0	0	0	0	0	0	0	0	0	0	12.4568	0	0	0	12.9056	0	14.1498	0	0	5.66948	0	0	19.3808	0	0	0	0	0	10.1984	6.01741	0
654	255	Trazodone	quinic acid	40.8317	56.1176	0	56.1632	0	56.8871	0	0	27.5461	0	26.5051	36.6195	0	0	0	0	0	0	0	32.9295	29.4369	0	0	0	0	0	0	0	0	0	0	0
655	327	4-Imino-1,5,5-triphenyl-2-imidazolidinone	heptadecanoic acid	65.0482	61.021	0	85.2497	54.9935	0	0	0	79.852	0	63.5316	58.0289	0	0	73.6227	0	66.6838	0	0	47.2507	0	0	57.7719	0	75.0861	0	0	0	0	0	0	0
656	217	D-Allofuranose, pentakis(trimethylsilyl) ether	myo-inositol	242629	330526	240509	257317	321574	250014	304533	245675	197595	226533	200222	196732	223902	202153	212133	208762	238111	229754	180624	190146	192428	195380	206401	181545	159142	186209	181741	187320	222388	199153	195472	174724
657	442	Ribitol, 1,2,3,4,5-pentakis-O-(trimethylsilyl)-	myo-inositol	0	0	0	0	0	0	0	0	0	0	0	0	0	0	0	0	0	0	0	0	0	48.0868	0	0	46.1146	55.7238	66.3209	77.595	107.682	0	85.2444	79.9294
658	327	2-Propanol, 1,3-dimethoxy-	L-Allothreonine 2	0	0	0	0	0	0	401.423	55.024	0	0	0	0	0	64.8896	0	0	0	0	15.9048	0	0	0	0	0	0	0	70.7309	244.313	0	0	76.8921	0
659	28	Nickel tetracarbonyl	alpha-Ecdysone 1	227965	76110	37785.7	47005.6	323654	6682.6	6349.94	33928.4	199610	36552.9	396294	301507	259834	380266	106469	142568	312060	0	12107.9	36399.5	919.596	92620.8	29648.8	0	458803	364855	133927	86027.7	64913.6	37452.6	328655	471696
660	338	Trimethylsilyl 3-methoxy-4-(trimethylsilyloxy)cinnamate	ferulic acid	0	0	0	32.7924	0	0	0	0	0	0	0	0	0	15.7765	0	0	0	0	0	29.7917	0	0	0	0	0	0	11.122	0	0	0	0	0
661	396	Silane, tetramethyl-	caffeic acid	0	0	0	0	0	0	0	0	0	0	148.085	130.627	149.447	137.289	148.103	129.624	151.982	0	0	87.5387	0	0	0	164.271	79.4988	0	0	0	0	0	109.659	8.57859
662	396	Sinapic acid, tert-butyldimethylsilyl ether, tert-butyldimethylsilyl ester	caffeic acid	87.7246	104.605	108.72	135.273	125.953	125.7	159.082	181.576	0	0	0	0	0	0	0	0	0	0	0	0	0	0	0	0	0	0	0	0	0	0	0	0
663	245	2-Butenedioic acid (E)-, bis(trimethylsilyl) ester	fumaric acid	284.841	193.297	209.799	332.257	195.018	286.393	240.562	335.586	268.398	369.138	244.477	274.751	304.003	242.991	281.236	293.24	292.504	261.746	0	193.872	214.107	272.091	191.452	226.337	0	0	325.044	328.412	350.086	400.188	291.554	259.684
664	319	d-Galactose, 2,3,4,5,6-pentakis-O-(trimethylsilyl)-, o-methyloxyme, (1Z)-	allose 2	7968.62	9710.38	8360.84	8184.25	8596.38	8965.25	11129.1	9430.79	4561.6	5583.37	4353.91	4051.47	5354.15	4300.77	4904.17	4392.12	5989.72	5153.77	4359.28	4272.47	3876.56	4232.93	4515.53	3462.66	3653.1	4757.18	3942.32	4632.95	4672.28	4133.79	3787.12	3392.43
665	131	1-Dimethylthexylsilyloxybutane	ribose	0	0	0	0	0	0	0	0	0	1984.71	0	0	0	1347.11	0	1367.96	0	0	0	1217.26	1210.82	0	0	1165.56	0	1415.79	0	0	1472.83	0	0	0
666	290	1H-Indole, 1-(trimethylsilyl)-5-[(trimethylsilyl)oxy]-3-[2-[(trimethylsilyl)oxy]ethyl]-	5-Hydroxyindole-3-acetic acid 1	154.726	162	114.705	158.604	156.252	130.445	172.922	135.837	119.336	181.252	0	113.677	133.474	117.168	0	125.835	135.376	118.277	111.13	93.5243	97.2432	0	0	91.3661	107.383	157.698	125.892	144.153	147.279	0	114.973	110.128
667	333	Glyoxime, bis(trimethylsilyl)-	Glucose-1-phosphate	0	54.3691	24.6333	31.7529	49.1035	28.7944	52.0506	47.7063	27.8804	71.24	27.7705	43.0171	31.351	38.6832	37.5397	0	45.4084	29.2856	36.467	24.9882	25.7377	0	25.345	29.6256	0	49.6792	42.917	45.9758	52.8975	64.4351	38.0802	39.7329
668	378	Picolinyl 17-thia-stearate	5-Hydroxyindole-2-carboxylic acid 1	0	0	0	0	0	0	10.7261	0	0	0	17.9373	0	0	11.0789	22.2492	14.1033	20.2567	0	0	0	0	0	17.8705	0	12.0873	12.1656	20.5444	21.2863	22.5187	29.926	26.7001	19.9341
669	157	d-Galactose, 2,3,4,5,6-pentakis-O-(trimethylsilyl)-, o-methyloxyme, (1Z)-	allose 2	327.373	296.217	295.362	295.544	287.413	410.895	348.85	381.968	244.214	0	223.574	0	279.867	250.016	245.777	228.493	292.227	239.595	327.42	293.484	220.419	254.016	229.464	196.965	275.86	367.347	306.053	332.152	316.95	297.038	312.041	237.432
670	221	Heptasiloxane, hexadecamethyl-	Galactonic acid	663.639	526.41	512.171	660.151	529.95	426.332	463.926	392.674	0	1054.99	686.945	597.464	823.619	601.626	692.624	635.903	1655.83	0	849.319	507.264	1199.96	733.786	925.689	1133.62	1015.8	0	730.286	781.86	0	864.074	820.528	783.556
671	429	Benzoic acid, 3,4,5-tris[(trimethylsilyl)oxy]-, propyl ester	piceatannol 2	0	27.4974	38.0835	0	45.1268	49.3636	53.3441	0	105.706	195.923	140.805	128.994	144.364	135.517	160.884	0	0	298.371	224.872	167.995	282.139	176.767	228.395	267.056	237.188	211.819	224.59	243.645	302.784	311.213	261.365	290.277
672	261	Trimethylamine N-oxide	Maleamate 1	34.2472	27.9991	0	43.6891	41.4241	0	0	0	0	0	0	42.8799	0	15.1291	0	53.837	0	0	37.2622	0	0	0	0	0	0	0	0	0	55.3327	0	0	0
673	352	N,9-bis(Trimethylsilyl)-6-[(trimethylsilyl)oxy]-9H-purin-2-amine	guanine 1	0	0	0	0	0	0	0	0	0	0	0	0	285.11	0	0	469.628	0	309.227	225.827	0	553.648	1625.39	335.669	614.95	0	0	144.935	66.5565	0	0	0	0
674	262	d-Galactose, 2,3,4,5,6-pentakis-O-(trimethylsilyl)-, o-methyloxyme, (1Z)-	glucose 2	149.549	151.257	196.594	169.157	223.626	162.28	186.474	157.442	216.389	305.447	234.397	266.121	223.111	225.295	249.7	287.901	254.322	242.602	125.028	196.789	221.692	314.29	222.6	250.717	149.368	1.17587	155.706	173.791	3.79404	181.435	3.31154	148.583
675	322	1H-Indene-1,3(2H)-dione, 2,2-bis[(trimethylsilyl)oxy]-	ferulic acid	157.055	186.039	220.793	247.041	232.382	192.705	264.952	233.995	0	453.473	345.656	0	0	0	402.789	0	0	0	300.515	0	0	0	0	0	0	0	0	0	0	0	0	0
676	322	1H-Indene-1,3(2H)-dione, 2,2-bis[(trimethylsilyl)oxy]-	ferulic acid	0	0	0	0	0	0	0	0	0	0	0	0	0	0	0	0	0	0	0	213.656	447.697	0	388.372	447.538	0	324.595	350.141	393.315	430.62	415.083	393.957	378.432
677	319	d-Galactose, 2,3,4,5,6-pentakis-O-(trimethylsilyl)-, o-methyloxyme, (1Z)-	glucose 2	876.797	1266.26	1338.42	1082.54	1380.05	1246.01	1406.89	1215.83	1483.6	1892.51	1584.27	1814.24	1355.61	1452.17	1660.85	1929.54	1683.48	1469.21	809.46	1275.45	1364.04	1727.9	1355.41	1659.93	944.436	1096.18	884.29	1100.68	1091.96	1047.07	788.298	897.086
678	185	2-Methyl[1,3,4]oxadiazole	N-Acetyl-beta-alanine 1	0	0	0	0	0	0	30.4675	0	30.0932	38.2726	27.595	0	0	32.7921	0	0	29.5083	0	21.2428	0	0	0	0	28.3339	0	43.2151	0	36.8352	0	0	0	0
679	219	Trimethylsilyl 3,4-bis(trimethylsiloxy)cinnamate	caffeic acid	235.684	179.929	249.364	365.811	371.081	384.137	315.374	368.002	228.891	369.566	330.475	385.02	0	366.136	330.057	310.322	260.048	437.804	324.688	267.121	534.464	409.966	489.887	598.063	174.523	247.86	285.287	332.268	381.138	333.494	356.88	322.234
680	160	2,4,6,8-Nonatetraenoic acid, 3,7-dimethyl-9-(2,6,6-trimethyl-1-cyclohexen-1-yl)-, trimethylsilyl ester, (all-E)-	shikimic acid	0	0	0	0	0	0	0	0	0	0	6.97678	0	0	0	0	0	0	13.5349	0	0	18.9086	0	0	0	0	0	0	0	0	0	0	0
681	187	Milbemycin B, 5-demethoxy-5-one-6,28-anhydro-25-ethyl-4-methyl-13-chloro-oxime	21-hydroxypregnenolone 2	0	0	0	0	0	0	0	0	0	0	0	0	0	0	0	0	0	0	0	0	0	0	0	0	40.1359	59.1336	47.1501	66.0541	71.9951	53.7696	48.0899	0
682	384	Methylmalonic acid	daidzein	87.839	100.781	106.287	0	101.323	72.4758	0	0	83.3471	114.563	0	0	78.8473	0	0	60.6104	0	147.083	77.7252	0	0	0	0	125.925	0	0	0	0	0	0	0	0
683	384	d-Galactose, 2,3,4,5,6-pentakis-O-(trimethylsilyl)-, o-methyloxyme, (1Z)-	galactose 2	0	0	0	0	0	0	0	0	83.3471	0	0	67.1166	0	57.9324	0	60.6104	107.352	147.083	0	0	0	0	0	0	0	0	0	0	0	0	0	0
684	274	Pentanoic acid, 4-methyl-2-oxo-, bis(trimethylsilyl) deriv.	11-beta-prostaglandin-F-2-alpha 2	1829.38	1518.61	1634.23	1626.78	1549.06	1616.75	1712.86	1693.63	885.086	1101.23	921.206	854.973	817.102	738.112	827.804	866.611	1103.66	973.078	859.905	1026.21	714.61	956.138	825.952	808.789	172.57	171.179	176.616	194.308	219.477	198.642	196.311	217.623
685	395	cis-13-Docosenoic acid, trimethylsilyl ester	Nicotianamine	0	84.9127	0	38.1747	0	0	109.32	56.5346	64.9539	125.475	0	58.1719	94.4092	0	0	67.2045	82.264	107.539	45.5463	57.6701	85.6891	37.6744	69.2045	0	59.1659	67.2797	67.2605	70.5524	69.3774	72.8368	62.5578	50.5883
686	361	Benzoic acid, 2-methoxy-, 3-methylbutyl ester	indole-3-acetamide 4	0	0	0	0	0	0	0	0	0	19.2474	0	17.6761	0	26.5436	16.1126	29.8049	0	0	0	0	0	16.8837	0	0	7.27543	0	0	0	0	0	0	0
687	112	1H-Imidazole-2-carboxaldehyde	5-Dihydrocortisol 1	0	0	0	0	0	0	0	0	0	0	0	38.6218	0	16.4058	0	21.7624	0	0	15.1524	0	0	0	0	28.1934	21.1275	34.1908	24.7186	0	28.8786	0	26.6124	0
688	241	Chlortoluron	Fluorene	0	0	0	0	0	0	0	11.4284	0	14.7594	11.5273	14.7502	15.6612	18.7263	0	12.6889	18.8866	18.4569	12.1772	14.9593	12.8019	16.9913	17.8448	25.5668	21.1424	33.8682	24.9303	19.2977	28.1796	28.5803	17.8248	16.6119
689	409	[5-(5-Chloro-3,4-dimethyl-1H-pyrrol-2-ylmethylene)-3,4-dimethyl-5H-pyrrol-2-yl]-[5-(5-cyano-4,4,5-trimethyl-4,5-dihydro-3H-pyrrol-2-ylmethylene)-4,4-dimethylpyrrolidin-2-ylene]-acetic acid, tert.-butyl ester	Tetrahydrocorticosterone 2	0	0	0	0	0	0	11.127	0	19.4412	29.8505	26.3651	13.8691	23.5364	20.0566	18.7339	16.3892	21.2025	0	15.742	0	19.7834	14.5093	21.3361	22.8234	19.8549	28.0415	35.2603	32.3033	30.304	28.5932	27.7666	18.3658
690	221	Tris(trimethylsilyl)borate	Dithioerythritol	0	0	0	0	0	0	0	0	0	0	119.408	0	0	0	0	0	157.346	0	157.716	0	194.453	0	148.929	0	0	0	192.568	227.399	266.403	0	279.777	255.992
691	249	Glycoside, ?methyl-trtrakis-O-(trimethylsilyl)-	beta-Mannosylglycerate 1	347.342	416.24	330.677	397.453	303.083	421.786	445.316	399.617	172.314	225.891	178.548	171.501	227.178	168.167	222.901	149.899	227.466	199.716	196.343	179.024	151.148	159.868	186.402	152.862	207.481	284.683	239.858	253.669	283.369	252.582	300.193	174.823
692	346	Benzenedodecanoic acid, 3-methoxy-2-(methoxycarbonyl)-, methyl ester	21-hydroxypregnenolone 2	0	0	0	0	0	0	0	0	0	42.7825	28.412	39.9984	0	45.4403	43.0817	0	0	0	0	40.3124	31.0493	0	0	43.3329	0	0	0	0	52.6607	0	0	0
693	346	Ethyl 2,3,4,6-tetrakis-O-(trimethylsilyl)-D-glucopyranoside	beta-Mannosylglycerate 1	0	0	0	0	0	0	0	0	0	0	0	0	0	0	0	0	0	0	0	0	0	0	0	0	64.3674	0	66.5444	56.1894	0	65.8767	52.557	39.2083
694	235	?D-(+)-Xylopyranose, tetrakis(trimethylsilyl) ether	beta-Mannosylglycerate 1	4530.93	4698.09	4198.31	4426.75	5046.39	4333.08	4679.27	3555.27	1391.45	1744.15	1404.46	1210.08	1959.12	1267.41	1567.14	1259.31	1981.18	1780.66	1969.26	1903.47	1386.28	1306.53	1649.58	1083.32	1111.93	1748.61	1559.55	1554.76	1996.24	1588.97	1638.56	1122.42
695	213	17?Hydroxypregnenolone, 3-trimethylsilyl ether	glutathione 1	0	0	0	0	0	0	0	0	0	201.653	0	0	0	0	151.948	157.27	178.445	0	174.937	0	0	0	166.809	117.04	0	199.378	211.165	259.377	0	0	278.931	0
696	567	Malonic acid, bis(2-trimethylsilylethyl ester	Galactinol 3	331.608	89.7419	192.195	161.392	322.737	145.088	562.627	334.649	58.7885	26.2382	0	76.6249	42.1943	29.6668	26.585	42.5004	0	21.749	0	133.544	0	81.712	0	42.8406	0	0	0	0	0	0	0	0
697	567	Pentasiloxane, dodecamethyl-	Nicotinoylglycine 1	0	0	0	0	0	0	0	0	0	0	0	0	0	0	0	0	60.1995	0	55.6132	0	39.0195	0	46.5253	0	0	0	0	0	0	0	0	0
698	204	Glycoside, ?methyl-trtrakis-O-(trimethylsilyl)-	beta-Mannosylglycerate 1	0	1412.49	1220.74	1320.45	2152.77	124.32	1099.92	1212.3	557.651	663.809	0	532.482	0	0	0	0	0	0	0	0	0	0	0	0	0	0	0	0	0	0	0	0
699	389	Phosphoric acid, 2-(trimethylsiloxy)-1-[(trimethylsiloxy)methyl]ethyl bis(trimethylsilyl) ester	beta-Glycerophosphoric acid	0	0	0	0	0	0	0	0	0	0	0	0	0	0	55.5891	24.5097	0	0	0	0	0	0	0	0	0	174.131	0	225.102	460.008	0	0	392.644
700	204	Glycoside, ?methyl-trtrakis-O-(trimethylsilyl)-	beta-Mannosylglycerate 1	0	0	0	0	0	0	0	0	0	0	0	0	0	0	0	0	730.928	575.584	0	0	415.725	0	449.199	368.048	0	0	1047.52	1018.78	1794.35	0	1102.18	1031.93
701	171	Malonic acid, bis(2-trimethylsilylethyl ester	Levoglucosan	0	0	0	0	0	0	0	0	0	0	0	0	0	0	0	0	0	0	0	0	0	0	0	0	35.2241	40.5941	29.9043	35.7977	78.6906	0	26.1426	52.1458
702	261	Phosphoramidous chloride fluoride, dimethyl-	alpha-Ecdysone 4	31.331	54.1895	43.4026	43.5858	64.9958	33.2392	77.3869	52.6955	41.7486	57.2937	45.6086	45.9339	42.2856	46.422	51.7774	0	39.5304	42.4702	35.0982	33.5876	45.0435	42.529	43.9268	33.7631	0	0	0	0	0	0	0	0
703	156	2,5-Methanofuro[3,2-b]pyridine-4(2H)-carboxylic acid, hexahydro-, ethyl ester	Indolelactate 2	0	0	0	0	0	0	0	0	0	36.1201	49.9301	39.6104	0	43.7034	15.957	33.2547	0	26.7548	0	0	27.2344	31.9404	33.6506	0	0	55.9237	25.1058	47.9267	0	0	48.6444	0
704	383	Dimethyl sulfone	daidzein	0	0	0	0	0	0	0	0	0	0	0	0	0	0	0	0	0	0	0	0	0	0	0	0	0	0	7.75787	9.62772	15.0811	10.7016	7.84796	11.8841
705	174	Zirconium, dichloro-[dimethylbis(2-methyl-3H-benz[e]indenyl)silane]	4-Acetamidobutyric acid 2	0	0	0	0	0	0	0	0	0	0	0	0	7.75113	0	0	14.4975	0	0	0	0	0	0	0	0	11.503	9.9048	0	0	0	18.8209	10.6469	0
706	204	Mannose, 6-deoxy-2,3,4,5-tetrakis-O-(trimethylsilyl)-, L-	beta-Mannosylglycerate 1	0	180.087	159.021	335.341	0	383.902	410.829	0	0	0	0	0	0	0	0	0	0	0	0	232.126	273.593	526.473	0	0	0	0	0	0	0	0	0	0
707	145	1,5-Anhydro-D-sorbitol, tetrakis(trimethylsilyl) ether	Neohesperidin	0	0	0	0	0	0	0	0	0	0	0	0	0	0	0	0	94.3054	0	51.647	0	93.1589	0	74.9951	61.2835	130.394	145.617	131.577	155.547	164.786	0	136.364	112.85
708	204	D-(+)-Ribono-1,4-lactone, tris(trimethylsilyl) ether	Neohesperidin	0	0	0	0	0	0	0	0	0	0	0	0	0	0	0	0	0	0	0	0	0	0	0	0	123.95	0	0	0	183.255	0	141.496	121.691
709	357	Phosphoric acid, bis(trimethylsilyl) 2,3-bis[(trimethylsilyl)oxy]propyl ester	D-(glycerol 1-phosphate)	0.315871	0	1.79277	0	0	0	0	0	0	135.351	321.349	0	175.742	167.434	190.218	177.261	0	0	239.448	172.026	0	135.028	145.975	132.294	652.523	595.375	424.239	714.968	1505.34	899.907	1298.55	1303.98
710	307	Bis(trimethylsilyl)psilocin	4-Hydroxyquinoline	29.0722	27.8362	26.4382	32.5714	31.6146	41.886	38.3322	33.2283	0	16.0375	11.5145	23.5569	23.3682	0	13.3615	0	20.5192	28.238	0	0	21.7021	8.17706	21.5503	0	6.15285	11.2399	7.76443	0	0	0	0	0
711	227	D-Erythro-Pentofuranose, 2-deoxy-1,3-bis-O-(trimethylsilyl)-, bis(trimethylsilyl) phosphate	beta-Glycerophosphoric acid	44.4146	133.733	63.9835	53.8347	103.083	47.906	89.3273	48.4494	326.282	223.978	382.921	300.436	172.169	278.258	306.811	344.373	317.199	382.697	489.057	364.132	352.376	358.178	310.516	298.48	413.496	390.639	352.621	446.971	1097.82	579.195	787.195	833.918
712	314	Methanamine, N,N-di(2-trimethylsilyloxyethyl)-	aspartic acid 2	609.271	761.626	665.912	900.463	494.834	586.669	585.857	719.91	1146.14	963.567	874.692	943.795	1095.15	590.069	1304.71	1084.78	763.557	1068.23	700.019	1029.43	1182.46	891.898	1439.97	1410.19	420.523	504.108	424.196	486.077	945.925	1203.36	453.748	546.873
713	369	1,3-Dihydroxyanthraquinone , O,O'-bis(trimethylsilyl)-	Alizarin	0	0	0	0	0	0	0	0	0	0	0	0	0	0	0	0	0	0	0	0	0	0	0	0	0	301.63	635.923	713.873	750.361	712.128	512.978	503.663
714	249	Glycoside, ?methyl-trtrakis-O-(trimethylsilyl)-	beta-Mannosylglycerate 1	0	0	0	0	113.065	0	0	0	59.298	70.5324	57.5408	0	84.6529	0	0	51.4362	0	0	0	0	0	0	0	0	0	0	0	0	0	0	0	0
715	204	Glycoside, ?methyl-trtrakis-O-(trimethylsilyl)-	beta-Mannosylglycerate 1	2545.23	1833.33	772.593	475.424	754.932	809.656	815.797	2703.94	1452.14	1915.96	1540.78	1566.28	1881.56	1647.54	1822.99	1649.99	1701.06	1736.12	963.115	1179.16	1211.37	1292.17	1403.74	1345.95	2813.35	2756.99	2392.31	2834.69	3272.04	3046.81	2084.12	2455.61
716	249	Ethyl 2,3,4,6-tetrakis-O-(trimethylsilyl)-D-glucopyranoside	beta-Mannosylglycerate 1	0	0	0	0	0	0	0	0	0	0	0	0	0	0	0	0	0	0	0	0	0	0	0	0	0	65.3628	0	63.0227	54.075	61.595	69.691	50.4681
717	211	Ribitol, 1,2,3,4,5-pentakis-O-(trimethylsilyl)-	D-Arabitol	32.7205	0	24.797	23.455	30.5186	0	0	0	0	0	67.4706	0	0	0	0	0	0	0	0	0	0	0	0	0	0	0	0	0	0	0	0	0
718	363	Ribitol, 1,2,3,4,5-pentakis-O-(trimethylsilyl)-	palatinitol 1	0	0	0	0	0	0	0	0	0	59.8627	45.7475	45.8495	58.7169	59.1005	0	42.5147	44.8913	41.5194	0	31.2754	40.6417	0	56.5888	36.1836	73.9048	70.3643	69.7719	62.8028	94.4435	77.2997	71.5708	60.0469
719	278	Malonic acid, bis(2-trimethylsilylethyl ester	Lactobionic Acid 3	0	0	0	0	0	0	0	0	0	0	0	0	0	0	0	0	0	0	0	0	0	0	53.6474	37.9082	38.8234	78.8908	48.3279	53.7486	53.1503	50.0868	55.6339	35.1599
720	202	L-Tryptophan, N,1-bis(trimethylsilyl)-, trimethylsilyl ester	tryptophan 1	1411.04	881.231	855.924	755.177	2111.36	1832.28	1245.56	1672.56	7433.58	13055.6	7398.51	9184.67	10234.4	8688.53	10364.1	10158.6	6576.78	8533.47	5896.76	6408.04	8611.4	8139.13	7866.26	8734.44	7489.36	9393.51	8263.03	9410.74	9960.96	9046.7	8802.36	6848.93
721	468	?Pentamethylcyclopentadienyl-ethylisonitril-(N,N,N',N'-tetramethylethin-1,2-diamin)-molybdaeniodid	glycocyamine 3	0	0	0	0	0	0	0	0	0	27.4879	0	0	0	0	0	0	0	0	0	0	0	0	0	0	25.7993	26.8069	0	28.8008	32.4527	25.9027	24.4913	0
722	467	Glycoside, ?methyl-trtrakis-O-(trimethylsilyl)-	beta-Mannosylglycerate 1	0	0	0	0	0	0	0	0	0	0	0	13.2888	0	18.6404	11.2479	21.0225	0	9.99072	15.255	16.397	0	0	13.5572	19.6211	0	14.74	14.0353	0	21.4673	0	16.3656	17.1232
723	183	Mordant yellow 12	N-Carbamylglutamate 4	0	5.42232	0	0	9.53368	0	0	0	0	21.3146	16.3022	17.2088	22.009	19.3135	23.5335	18.1992	0	0	0	0	0	0	0	0	0	12.1625	0	17.1799	0	0	0	0
724	307	1,2,2,3,3,4,5,5,6,6-Decamethylhexasilinane-1,4-diol	2-Keto-L-gulonic acid	99.5907	109.263	91.1616	118.42	120.539	136.545	119.536	122.945	78.8226	95.7524	73.1082	58.0283	111.151	75.0754	86.0987	55.5147	99.4324	114.846	70.12	54.0142	80.0775	38.5424	93.7822	52.4411	0	53.0035	58.8495	39.2867	49.3639	55.6994	38.1021	20.2329
725	249	Mannose, 6-deoxy-2,3,4,5-tetrakis-O-(trimethylsilyl)-, L-	Methyl-beta-D-galactopyranoside	38.0576	44.1688	32.1341	39.8393	0	0	0	35.9817	0	0	0	0	0	0	0	0	0	0	0	0	0	0	0	0	0	0	0	0	0	0	0	0
726	214	1-(2-Methoxyethoxy)-2-methyl-2-propanol, methyl ether	D-alanyl-D-alanine 2	0	0	0	0	25.2463	24.3174	0	0	22.1461	0	22.2139	21.4707	27.3548	0	24.4107	27.6721	0	0	0	19.1441	23.3908	0	0	0	17.5531	0	0	24.9336	21.8413	0	0	0
727	117	Octadecanoic acid, trimethylsilyl ester	stearic acid	481.116	540.108	375.588	553.381	571.865	465.452	578.176	515.472	461.257	506.455	444.207	550.448	481.651	459.427	581.153	461.375	684.477	878.06	927.025	583.14	896.245	544.146	690.593	974.933	470.565	452.712	362.946	400.668	951.311	1218.65	563.484	426.429
728	315	Pentanoic acid, 2-oxo-, trimethylsilyl ester	ribulose-5-phosphate 2	0	0	0	0	0	0	0	0	0	0	0	0	0	0	0	0	0	0	0	0	0	0	0	0	59.1022	78.7785	64.2751	80.277	111.005	77.8917	0	0
729	204	Mannose, 6-deoxy-2,3,4,5-tetrakis-O-(trimethylsilyl)-, L-	beta-Mannosylglycerate 1	429.357	580.238	315.676	556.437	0	0	0	0	316.641	398.438	135.905	322.603	0	323.887	375.694	321.843	435.229	431.422	409.369	295.151	282.427	269.882	349.659	264.105	371.371	360.571	372.602	384.515	453.497	390.446	342.278	356.603
730	217	D-(-)-Tagatose, pentakis(trimethylsilyl) ether, methyloxime (syn)	sorbose 2	0	278.262	118.913	7.15571	331.86	0	0	200.785	101.024	173.414	110.628	0	111.246	0	0	101.132	0	0	0	68.1772	108.54	97.2168	14.5165	96.6535	77.9577	101.282	96.7197	0	153.245	138.686	118.032	120.377
731	214	d-Galactose, 2,3,4,5,6-pentakis-O-(trimethylsilyl)-, o-methyloxyme, (1Z)-	D-Talose 2	59.6575	61.1018	59.1566	63.795	0	50.0584	72.5882	0	66.7368	0	0	0	0	0	0	0	0	0	0	0	0	0	0	0	0	0	0	0	0	0	0	0
732	221	Heptasiloxane, hexadecamethyl-	Dithioerythritol	626.425	414.131	418.654	563.04	397.612	331.788	341.537	277.409	672.033	618.082	461.055	380.287	590.08	387.529	463.375	351.837	1278.69	860.514	536.21	262.788	756.012	390.324	554.632	698.416	673.067	414.916	391.548	413.122	467.697	435.107	402.713	390.026
733	144	Tryptamine, N-tert-butyldimethylsilyl-	spermine 1	0	0	0	0	0	0	0	0	0	28.6488	0	0	45.3565	33.3792	32.7677	0	0	27.4948	0	0	0	0	0	0	0	98.4723	91.0297	133.501	107.116	117.15	80.914	123.687
734	406	2-Quinolinecarboxylic acid, 4,8-bis[(trimethylsilyl)oxy]-, trimethylsilyl ester	xanthurenic acid	0	0	24.2057	0	60.3525	0	0	36.9831	0	35.2166	0	56.6842	38.0925	35.3925	0	0	30.4757	49.325	39.4163	56.5169	36.4578	61.2154	41.3569	46.0478	0	0	0	33.2237	0	0	18.7644	0
735	214	Ribitol, 1,2,3,4,5-pentakis-O-(trimethylsilyl)-	sorbitol	0	0	0	0	119.048	0	0	0	0	91.167	0	0	88.472	71.948	79.5779	72.7532	65.5299	73.1002	51.0496	48.029	55.4692	53.9771	62.8164	52.1204	75.0832	78.5265	77.5789	79.715	90.5409	89.1188	77.4078	77.9674
736	204	Glycoside, ?methyl-trtrakis-O-(trimethylsilyl)-	Galactinol 3	0	0	0	0	0	0	0	0	0	0	0	0	0	0	0	0	0	0	0	0	0	0	1038.67	0	1366.92	1547.1	1400.02	1552.96	1653.3	1556.97	1230.94	1253.55
737	290	Ribitol, 1,2,3,4,5-pentakis-O-(trimethylsilyl)-	sorbitol	2536.78	2606.32	2362.56	2433.6	2481.8	2205.9	3053.89	2132.8	2523.5	3338.09	2653.05	2431.63	3010.83	2554.03	2847.56	2758.64	2466.42	2430.49	1702.47	1760.16	1908.7	2038.57	2042.16	1763.57	2444.9	2706.35	2298.45	2390.43	2741.9	2611.22	2148.95	2105.97
738	307	Demeclocycline	5-Dihydrocortisol 1	106.526	127.202	102.078	101.343	0	98.7826	175.156	97.7804	0	0	0	0	0	0	0	0	0	0	0	0	0	0	0	0	0	0	0	0	0	0	0	0
739	469	(Methoxymethyl)trimethylsilane	fructose 2	0	0	0	0	0	0	0	0	14.3032	0	0	20.878	0	0	0	29.2704	0	0	0	14.7952	0	0	13.4492	0	61.2877	58.2275	45.744	61.1134	61.8776	68.0327	48.3187	42.739
740	395	N-Ethyl-2-amino-octadecan-1,3-diol butaneboronate	Isoxanthopterin	38.2373	41.8116	39.9146	59.9312	47.6466	39.0504	75.8978	56.8732	60.3442	76.1657	60.948	53.3378	65.6464	53.2272	67.7458	53.9983	71.8861	94.1901	55.3027	0	86.6449	62.0026	72.8228	80.2713	49.2903	58.7898	51.1119	52.6487	67.2011	70.5941	66.6863	54.4929
741	112	2-Pyrrolidinecarboxylic acid, 1,2-dimethyl-5-oxo-, methyl ester	glutaraldehyde 1	0	0	0	0	0	0	0	0	0	0	0	0	0	0	0	0	197.702	0	0	0	0	0	0	200.311	0	114.347	0	100.852	129.321	153.528	181.483	60.3955
742	387	Ribitol, 1,2,3,4,5-pentakis-O-(trimethylsilyl)-	trehalose	1.8279	0	0.655511	4.73828	99.6473	0	1.42238	0.570786	0	259.447	256.731	107.439	270.86	143.698	234.289	128.845	178.477	207.832	134.539	119.658	191.368	80.0053	175.638	130.456	570.454	720.905	586.334	687.934	980.605	704.681	689.97	541.747
743	259	Erythro-Pentonic acid, 2-deoxy-3,4,5-tris-O-(trimethylsilyl)-, trimethylsilyl ester	Glucoheptonic acid 3	0	0	0	0	0	0	0	0	0	0	0	0	0	0	0	0	0	0	0	0	0	0	0	0	23.3896	0	24.9735	0	0	0	22.6684	20.8737
744	204	Lyxose, tetra-(trimethylsilyl)-ether	beta-Mannosylglycerate 1	602.622	678.156	569.245	478.136	636.246	614.567	762.267	584.828	555.063	757.186	615.413	623.901	709.502	582.147	688.654	574.533	600.306	617.018	385.722	457.427	478.88	0	524.128	440.24	581.714	684.356	600.586	688.913	733.615	704.336	529.468	540.344
745	174	Butanoic acid, 4-[bis(trimethylsilyl)amino]-, trimethylsilyl ester	glycine 2	122.185	148.601	97.6168	155.803	0	150.53	0	185.106	204.105	363.07	280.109	0	299.181	341.847	380.406	354.958	303.824	342.326	155.484	189.783	312.936	381.914	293.818	406.894	334.929	308.156	292.746	326.17	526.439	0	348.747	301.813
746	159	Glycoside, ?methyl-trtrakis-O-(trimethylsilyl)-	melibiose 2	725.403	701.929	679.34	571.883	480.03	466.775	0	618.773	625.862	1229.27	670.166	692.541	1165.58	955.642	1151.32	720.16	1186.88	942.143	394.989	413.85	583.941	542.07	656.941	436.374	1738.38	2117.71	1788.13	1462.37	2096.65	1994.69	1535.58	1146.4
747	273	1,2,3-Propanetricarboxylic acid, 2-[(trimethylsilyl)oxy]-, tris(trimethylsilyl) ester	Neohesperidin	0	0	0	0	0	0	0	0	0	0	0	0	56.2923	55.3967	51.9371	48.2147	0	0	0	0	0	0	0	0	0	0	0	0	0	0	0	0
748	315	D-erythro-2-Pentulose, 1,3,4-tris-O-(trimethylsilyl)-, 5-[bis(trimethylsilyl) phosphate]	fructose-6-phosphate	38.851	590.227	0	73.0063	332.903	27.3442	318.698	37.897	767.542	740.847	818.122	308.565	824.062	450.654	705.869	385.294	496.993	592.465	374.444	337.082	507.4	206.959	480.297	309.649	1712.62	2132.83	1825.72	0	2828.16	2193.01	2146.33	1743.91
749	204	Glycoside, ?methyl-trtrakis-O-(trimethylsilyl)-	beta-Mannosylglycerate 1	14168.4	11244.3	12771.8	15075.7	11868.9	14684.8	12961	15335.2	9113.43	11178.5	9818.34	12151.7	11087.5	8925.89	10265.9	11569.8	10921.4	10773.7	9868.69	10869.1	9224.64	11810.2	9571.18	9677.67	14805.6	19818	12368.5	16688.4	24649.5	17247.5	20956.2	17624
750	245	Ribitol, 1,2,3,4,5-pentakis-O-(trimethylsilyl)-	Galactonic acid	0	0	210.116	250.087	0	210.878	0	280.964	171.004	277.044	0	212.375	0	209.581	0	0	0	0	187.295	166.425	0	0	0	0	0	358.978	0	302.919	0	0	334.499	0
751	245	Arabino-hexaric acid, 3-deoxy-2,4,5-tris-O-(trimethylsilyl)-, bis(trimethylsilyl) ester	lactose 1	0	0	0	0	0	0	276.067	0	0	0	0	0	0	0	247.044	217.949	233.071	223.349	0	0	187.623	0	0	0	0	0	0	0	0	0	0	0
752	245	Pentanedioic acid, 2,4-bis[(trimethylsilyl)oxy]-, bis(trimethylsilyl) ester, (R*,S*)-	isocitric acid 1	0	0	0	0	0	0	0	0	0	0	0	0	0	0	0	0	0	0	0	0	0	0	181.97	0	322.184	0	0	0	413.911	0	0	161.655
753	595	Flurazepam	indole-3-acetamide 4	0	0	0	0	0	0	0	0	0	9.80999	0	0	0	0	0	11.3118	12.4057	0	0	0	0	0	0	0	14.8631	0	17.7628	0	21.4238	19.98	20.2576	16.0148
754	387	Propanoic acid, 3-[[bis[(trimethylsilyl)oxy]phosphinyl]oxy]-2-[(trimethylsilyl)oxy]-, trimethylsilyl ester, (S)-	glucose-6-phosphate 1	32.8265	514.447	40.2317	59.8606	279.599	22.6872	267.403	32.1121	680.324	645.841	720.033	256.943	722.63	369.869	635.074	310.094	380.609	474.29	318.473	268.372	427.939	164.385	377.562	278.107	1616.65	2048.62	1702.2	1908.49	2767.47	1950.47	2001.78	1577.85
755	57	D-Gluco-Hexodialdodifuranoside, dimethyl 2,5-bis-O-(trimethylsilyl)-	3,6-Anhydro-D-galactose 1	0	243.201	138.184	179.286	0	151.805	0	0	296.655	411.059	372.829	224.122	358.252	269.476	313.756	207.871	364.909	0	324.625	269.726	406.121	0	0	0	0	0	0	0	0	0	0	0
756	186	tert-Butyldimethylsilyl 2-(2-ethoxyethoxy)acetate	2-Deoxyerythritol	0	0	0	0	0	0	0	0	0	0	0	0	0	0	0	0	0	0	0	0	0	0	158.828	0	287.359	0	0	368.646	461.227	358.019	0	282.07
757	498	Zeaxanthin	21-hydroxypregnenolone 2	3.87376	0.140742	0.0694838	1.54232	1.40178	0	2.15353	0.000155925	0	8.48681	6.00759	0	0	0	5.86553	8.34715	0	0	0	0	0	0	0	0	0	0	19.3476	0	25.396	22.1406	20.7015	16.9679
758	72	D-(-)-Ribofuranose, tetrakis(trimethylsilyl) ether (isomer 1)	Glucoheptonic acid 2	297.794	0	205.056	192.873	0	292.239	0	260.959	0	0	0	0	0	0	0	0	0	0	0	0	0	0	0	0	0	0	0	0	0	0	0	0
759	72	3-Hydroxydodecanedioic acid, tris(O-trimethylsilyl)	Acetol 5	0	0	0	0	0	0	0	0	0	0	0	0	0	0	0	0	0	0	0	0	0	0	171.589	119.911	0	0	0	0	252.941	218.876	1354.68	215.473
760	204	Mannose, 6-deoxy-2,3,4,5-tetrakis-O-(trimethylsilyl)-, L-	beta-Mannosylglycerate 1	869.149	864.825	731.524	782.418	755.784	845.001	868.992	922.634	421.838	593.371	480.223	460.852	549.681	489.23	514.785	458.322	607.778	552.078	504.175	432.436	396.269	368.434	517.733	343.901	411.095	475.42	424.473	492.237	501.147	485.259	392.378	390.692
761	145	Pregn-4-ene-3,20-dione, 11,17-bis[(trimethylsilyl)oxy]-, bis(O-methyloxime), (11?-	lactose 1	510.446	550.921	434.661	411.516	501.378	415.398	561.839	453.885	3.69521	416.857	265.94	276.984	367.021	0	314.882	280.931	0	277.718	0	229.494	0	268.6	272.57	217.915	269.792	270.491	0	258.967	0	0	308.313	0
762	73	Gluconic acid, ?lactone, 5-methoximine, tri(trimethylsilyl)-	D-erythronolactone 2	62936	58484.2	47993.8	50311.3	56264.1	38676.1	60362.6	48232.5	49846.1	83016.1	52226.4	56780.4	70465.6	71712.8	62978.1	62130.8	69886.7	50623.1	47830.1	39341.9	43499.6	49836.5	43689.8	41629.1	67121	60332.9	69036.8	55684.3	80714.1	76325.4	73491.6	52417.8
763	30	Gluconic acid, ?lactone, 2-methoximine, tris(O-trimethylsilyl)-	Methyl-beta-D-galactopyranoside	0	0	0	0	0	439.363	0	0	657.827	0	651.043	780.228	943.85	895.923	0	0	931.999	0	0	0	593.594	703.21	639.098	0	983.878	0	1022.48	0	0	0	0	0
764	387	Phosphoric acid, 4-oxo-2,3-bis[(trimethylsilyl)oxy]butyl bis(trimethylsilyl) ester, [R-(R*,R*)]-	glucose-6-phosphate 2	0	112.644	0	0	77.0748	0	69.5354	0	135.794	156.597	143.361	73.4921	156.459	97.0227	128.728	79.7972	95.8618	108.797	76.8891	64.691	88.9676	0	90.4378	64.9783	275.424	341.036	298.818	336.142	483.911	355.384	364.148	285.21
765	217	Copper, [2,8,12,18-tetraethyl-3,7,13,17-tetramethyl-21H,23H-porphinato(2-)-N21,N22,N23,N24]-, (SP-4-1)-	5-Dihydrocortisol 1	83.8263	233.026	97.1998	197.582	126.047	166.695	168.811	241.873	175.988	288.378	284.313	141.959	277.102	188.808	196.494	184.384	307.779	379.244	200.096	67.8069	275.852	152.027	226.732	240.739	81.2564	318.479	136.802	294.493	357.391	168.093	272.858	110.585
766	393	Ribitol, 1,2,3,4,5-pentakis-O-(trimethylsilyl)-	xylitol	28.9781	25.6209	26.1393	31.9509	33.8037	25.2978	33.8096	31.069	24.525	0	29.8477	24.4783	34.5811	29.0981	0	28.213	22.0342	27.3366	29.4012	21.959	23.6125	22.5045	27.9274	14.3423	25.5519	36.4593	28.1441	26.516	36.5549	30.0479	29.1688	24.386
767	204	D-(+)-Galacturonic acid, O-pentakis(trimethylsilyl) deriv.	Digalacturonic acid 2	17856.7	11857.2	15294.1	15962.4	10065.8	14744.2	12970.9	15102.5	7029.18	11128	7966.65	7737.72	9921.75	10136.7	8864.61	8000.37	10111.7	8063.11	6068.37	6188.16	6365.73	6298.78	6987.26	5228.97	7325.7	7761.91	6914.29	6579.8	7965.61	7548.19	6166.77	5488.44
768	91	13,13-Dimethyl-3,6,9-trioxa-13-silatetradecan-1-ol	prostaglandin A2 3	375.639	0	0	0	141.619	457.645	0	0	81.4723	217.913	0	0	0	0	0	152.164	0	0	0	0	0	0	0	195.14	0	0	134.861	0	124.071	111.728	93.908	0
769	433	Ribitol, 1,2,3,4,5-pentakis-O-(trimethylsilyl)-	Threitol	0	0	0	0	0	127.157	0	0	0	0	0	0	0	0	0	135.482	168.743	0	89.1305	0	0	0	0	0	0	126.815	0	120.603	145.728	0	183.815	139.728
770	262	Ribitol, 1,2,3,4,5-pentakis-O-(trimethylsilyl)-	d-Glucoheptose 1	392.915	406.022	376.062	354.855	378.698	360.966	445.874	404.939	368.805	520.322	408.607	383.775	491.299	466.726	449.252	392.683	473.384	379.149	284.839	288.452	301.802	327	380.692	291.457	437.397	508.283	446.999	445.221	475.811	485.569	425.777	377.102
771	174	4-Ketoglucose, bis(O-methyloxime), tetrakis(trimethylsilyl)	2-Deoxy-D-galactose 1	0	0	0	0	0	0	0	0	0	0	0	0	0	0	0	0	194.527	0	0	0	0	0	186.225	186.231	193.41	0	210.759	201.966	276.354	280.25	245.276	133.499
772	174	Ribitol, 1,2,3,4,5-pentakis-O-(trimethylsilyl)-	d-Glucoheptose 2	170.664	160.611	134.837	0	182.734	0	180.203	130.192	167.474	276.849	193.131	235.614	226.438	0	0	0	0	217.801	0	116.801	174.619	217.586	186.225	186.231	0	0	210.759	0	276.354	280.25	0	0
773	164	1,5-Heptadiene, 1,5-bis(trimethylsilyl-3-methylene-, 1E,5Z-	3-hydroxyphenylacetic acid	0	55.2917	40.3741	0	48.4152	0	45.3027	38.8423	33.221	0	35.2534	0	0	0	36.8627	0	39.9076	68.0218	0	0	35.9761	30.0568	37.3153	0	21.3368	0	27.1607	0	0	30.8721	0	0
774	153	Acetic acid, 17-(4-chloro-5-methoxy-1,5-dimethylhexyl)-4,4,10,13,14-pentamethyl-2,3,4,5,6,7,10,11,12,13,14,15,16,17-tetradecahydro-1-phenanthryl-	21-hydroxypregnenolone 2	0	204.078	0	0	180.235	0	0	0	0	487.061	0	236.942	0	305.02	0	316.052	0	0	0	200.718	0	0	0	329.912	0	0	0	205.559	0	0	0	0
775	91	?D-(+)-Xylopyranose, tetrakis(trimethylsilyl) ether	beta-Mannosylglycerate 1	15487.6	21528	18802.5	13403.3	27218.9	19665.3	25989.9	13178.3	17103.7	24742.4	17734.5	16863.1	18850.7	18222.9	20228.7	17911.6	15143.5	15198	7655.21	11269	19279.2	16569.9	17226	19047.9	15659.9	18964.1	17920.4	15088.7	20963.3	17934.1	16548.3	13661.2
776	153	?Thionodecalactone	Nicotianamine	111.139	197.611	0	0	0	91.0775	137.265	267.964	435.419	955.926	534.543	0	586.006	0	0	0	219.694	493.57	192.66	0	433.304	239.477	577.081	431.442	0	205.23	538.524	537.426	551.394	505.342	417.861	377.307
777	245	1,3-Dioxolane, 2-propyl-	N-Carbamylglutamate 2	0	65.249	99.0446	0	133.685	102.521	118.806	0	0	155.438	0	141.944	0	144.483	0	143.074	172.927	0	0	0	0	0	0	0	0	117.978	0	114.54	0	146.564	133.988	99.5742
778	262	Ribitol, 1,2,3,4,5-pentakis-O-(trimethylsilyl)-	d-Glucoheptose 1	52.9926	80.6979	0	61.0891	93.8855	70.4061	65.8169	65.5758	88.4389	97.7772	93.121	95.5744	0	81.9035	73.3322	87.5839	88.8385	0	50.2138	0	62.838	0	0	0	0	0	0	0	0	0	0	0
779	262	Ribitol, 1,2,3,4,5-pentakis-O-(trimethylsilyl)-	d-Glucoheptose 1	0	0	0	0	0	0	0	0	0	0	0	0	0	0	0	0	0	0	0	0	0	0	0	0	57.1421	0	0	61.761	65.0736	46.5743	66.2731	41.5451
780	221	Heptasiloxane, hexadecamethyl-	gluconic acid 2	653.18	466.363	447.396	627.436	464.931	364.602	383.259	289.356	659.203	627.082	461.894	375.57	567.733	417.475	451.142	383.367	1283.71	797.549	503.681	240.094	728.081	416.4	544.264	689.249	676.102	415.002	377.177	405.675	477.827	424.957	435.386	373.746
781	159	Ribitol, 1,2,3,4,5-pentakis-O-(trimethylsilyl)-	beta-Mannosylglycerate 1	366.487	428.68	348.244	372.477	456.893	359.14	455.613	0	251.878	334.921	259.17	242.589	316.017	259.282	286.941	235.09	318.27	286.25	219.206	215.363	201.172	220.121	261.024	206.259	0	315.387	0	311.817	340.537	306.153	284.3	253.303
782	259	Glycoside, ?methyl-trtrakis-O-(trimethylsilyl)-	Galactinol 3	0	0	0	50.633	45.8801	0	0	58.6587	0	27.7629	48.8144	26.369	52.8891	0	0	53.1637	0	57.6107	19.1726	0	0	0	0	351.634	27.5503	18.8069	27.4842	14.5082	38.7946	36.3827	34.2202	38.8977
783	172	Ribitol, 1,2,3,4,5-pentakis-O-(trimethylsilyl)-	Tagatose 1	21.7229	0	0	0	50.3176	48.151	41.0933	47.031	50.6624	0	62.2356	57.6542	41.0259	39.8672	45.4957	49.449	49.0598	49.7273	38.0061	33.2392	40.5468	56.6111	0	51.9282	30.4196	41.4661	21.9937	39.2599	0	0	0	0
784	153	Glycoside, ?methyl-trtrakis-O-(trimethylsilyl)-	Galactinol 3	156.904	345.774	165.861	248.728	306.973	144.449	243.424	0	322.34	578.844	410.914	253.233	388.214	348.565	391.778	311.331	317.671	365.486	138.567	216.477	319.102	195.435	417.018	317.667	200.013	224.7	228.569	270.517	244.866	196.097	206.275	153.48
785	247	Glycoside, ?methyl-trtrakis-O-(trimethylsilyl)-	beta-Mannosylglycerate 1	0	0	0	0	0	0	0	0	0	0	0	0	0	0	0	0	0	0	0	0	0	0	0	0	23.631	28.6266	24.3281	34.6822	48.0392	30.4551	25.5031	0
786	259	5-Methyluridine, tris(trimethylsilyl) deriv.	cytidine-monophosphate degr prod	279.002	66.0343	0	545.533	285.428	308.567	244.015	0	159.878	727.186	628.91	557.209	871.312	748.034	796.978	1031.94	850.796	660.375	603.829	189.928	639.32	383.187	556.408	985.939	298.816	462.898	735.001	855.915	1063.59	1365.88	1040.4	1390.18
787	57	1-Iodo-2-methylundecane	Galactinol 3	0	0	0	0	0	0	0	0	0	0	220.249	202.491	232.912	206.537	227.352	164.535	263.816	358.083	279.457	252.68	0	185.243	0	0	0	0	0	0	0	0	0	0
788	57	Heptadecane, 2-methyl-	tetracosane	0	0	0	0	0	0	0	0	0	0	0	0	0	0	0	0	0	0	0	0	350.369	0	268.452	316.497	153.917	185.727	187.652	200.227	268.539	271.408	244.847	214.522
789	318	D-Xylopyranose, 2,3,4-tris-O-(trimethylsilyl)-, bis(trimethylsilyl) phosphate	D-Fructose 1,6-bisphosphate 2	0	0	17.4615	0	48.6085	0	0	18.4763	0	0	0	0	0	0	0	0	0	0	0	0	0	0	0	0	0	0	0	0	0	0	0	0
790	318	Malonic acid, bis(2-trimethylsilylethyl ester	malonic acid 1	0	0	0	0	0	0	0	0	0	0	0	0	0	0	0	0	0	178.709	226.815	115.227	145.396	87.0947	173.264	0	172.988	398.139	197.667	0	352.01	262.149	246.285	280.077
791	204	Glycoside, ?methyl-trtrakis-O-(trimethylsilyl)-	maltotriose 1	171.469	348.965	0	335.379	172.18	0	550.735	0	0	191.221	0	0	0	298.473	0	245.52	325.121	369.648	0	252.88	291.481	0	410.958	0	0	0	0	0	0	0	0	0
792	361	Lyxose, tetra-(trimethylsilyl)-ether	maltotriose 1	0	0	0	0	0	0	0	0	0	0	0	0	44.6217	0	46.9965	0	0	0	22.5504	0	0	25.6016	0	23.9239	0	0	64.2515	70.6819	93.0506	73.778	68.7912	0
793	245	?Hydroxypyruvic acid, trimethylsilyl ether, trimethylsilyl ester	D-erythronolactone 2	319.228	395.486	327.307	402.533	429.922	303.4	388.756	469.424	270.974	483.572	329.473	411.282	416.59	423.795	432.843	409.623	507.975	390.578	372.017	314.18	362.554	340.66	305.187	336.901	380.454	382.529	408.732	324.192	497.946	452.735	426.651	282.864
794	204	Ethyl 2,3,4,6-tetrakis-O-(trimethylsilyl)-D-glucopyranoside	lactose 1	0	0	0	0	0	0	0	0	0	456.49	0	0	463.046	0	0	355.569	423.253	0	0	297.317	274.558	273.393	376.426	265.753	0	420.724	0	0	0	0	428.053	0
795	73	Ribitol, 1,2,3,4,5-pentakis-O-(trimethylsilyl)-	Threitol	22057.9	23513	21201.4	25864.3	24954.6	27573	24929.3	0	23196.4	34592.1	25791.1	34469.7	35879.7	34575	32848.8	36395.5	41238.5	33298.2	26028.4	25928.2	29686.8	32749.7	28506.5	30713.2	37341.5	35326.7	36133.8	30886.3	42626.9	43172.8	40139.3	34436.5
796	259	5-Methyluridine, tris(trimethylsilyl) deriv.	beta-Mannosylglycerate 2	0	0	163.827	0	183.665	0	209.456	187.92	0	364.524	0	390.072	0	531.602	0	554.86	0	0	391.003	0	0	0	457.588	0	269.954	373.061	0	0	0	0	0	0
797	261	Zirconium, dichloro-[dimethylbis(2-methyl-3H-benz[e]indenyl)silane]	Tricetin	0	0	27.3157	27.0505	0	28.6589	40.4429	0	24.5669	33.0263	33.6172	0	0	0	0	37.04	36.7954	0	0	23.9063	35.9824	0	32.1317	42.7934	25.875	23.9992	34.1229	0	42.6515	0	27.3326	24.611
798	259	5-Methyluridine, tris(trimethylsilyl) deriv.	beta-Mannosylglycerate 2	104.578	134.97	125.041	108.171	181.64	0	148.898	121.532	133.358	202.447	184.101	178.404	209.347	207.854	186.118	206.268	180.688	192.861	0	0	180.151	136.762	173.905	169.133	149.764	175.527	196.147	205.899	267.419	227.116	218.883	209.736
799	224	Uridine, tetra(trimethylsilyl)-	uridine 2	2.02655	0	0	0	0	0	0	0	99.7607	138.16	146.004	231.955	111.587	208.283	151.601	240.838	149.919	155.353	201.102	152.118	119.045	173.389	142.254	107.565	151.687	206.466	160.374	0	0	219.706	158.78	252.819
800	217	D-(-)-Ribofuranose, tetrakis(trimethylsilyl) ether (isomer 1)	Gluconic lactone 2	0	0	0	0	0	0	0	0	251.063	489.462	467.879	0	212.202	498.58	451.415	0	495.026	487.859	0	268.405	860.406	245.781	0	1139.69	281.905	289.247	904.162	865.539	1155.9	0	359.445	253.219
801	187	Ribitol, 1,2,3,4,5-pentakis-O-(trimethylsilyl)-	D-Arabitol	0	0	0	0	56.9813	0	0	47.7741	24.728	34.5945	28.2866	0	0	0	27.3528	24.4685	0	0	0	0	0	0	25.5251	0	0	0	35.3885	0	0	0	36.5503	0
802	245	Mannose, 6-deoxy-2,3,4,5-tetrakis-O-(trimethylsilyl)-, L-	maltotriose 1	62.561	87.0125	58.9	89.4974	73.458	80.5221	103.475	68.8238	54.0178	63.1693	68.4256	60.8777	61.6252	66.9238	63.8387	56.0858	105.531	72.0455	95.6356	61.589	62.0854	53.7221	65.1095	75.1448	49.5725	54.8795	51.2233	51.0465	60.3533	56.3173	50.777	48.4801
803	259	L-(-)-Fucose, tetrakis(trimethylsilyl) ether, methyloxime (syn)	6-deoxy-D-glucose 1	0	0	0	0	0	0	0	0	0	0	0	0	0	0	0	0	0	0	0	0	0	0	0	0	18.1364	25.9064	42.4351	26.7832	29.5195	0	0	0
804	314	Trimethyl(n-pentyl)silane	ribose-5-phosphate 1	0	0	0	0	0	0	25.1547	0	0	0	0	34.375	33.0984	0	39.9934	0	40.0172	52.0896	0	41.4027	51.5139	34.8702	47.5269	43.4801	23.1412	24.6183	22.5295	20.4304	35.5504	34.6782	27.2322	23.8771
805	321	Ethyl 2,3,4,6-tetrakis-O-(trimethylsilyl)-D-glucopyranoside	beta-Mannosylglycerate 1	267.721	327.689	249.018	281.716	248.837	271.264	299.235	290.764	104.671	122.732	120.214	113.765	126.708	114.468	114.56	111.447	119.875	113.832	16.7426	116.809	0	101.376	113.634	79.8298	81.6708	94.0542	88.6036	84.3479	109.767	84.102	89.3231	73.7746
806	103	Glycoside, ?methyl-trtrakis-O-(trimethylsilyl)-	beta-Mannosylglycerate 1	2405.46	3399.57	2371.78	2517.87	2930.53	2024.1	2649.55	2329.75	1891.98	2411.33	2177.71	1625.16	2436.43	1908.56	2060.77	1826.3	2053.14	2041.4	1501.99	1536.22	1710.85	1343.98	2094.52	1513.83	1493.73	1656.3	1554.35	1706.44	1778.64	1718.5	1446.16	1586.14
807	261	Glycoside, ?methyl-trtrakis-O-(trimethylsilyl)-	cellobiose 2	262.72	0	292.767	298.626	354.28	188.633	416.93	193.403	307.049	462.346	262.262	202.817	509.509	284.892	359.3	243.719	356.009	419.35	209.544	175.854	223.598	165.827	251.611	170.614	242.899	509.504	383.628	398.699	505.116	427.844	521.69	298.212
808	114	Ribitol, 1,2,3,4,5-pentakis-O-(trimethylsilyl)-	Leucrose 2	0	0	0	0	0	0	0	0	0	0	0	0	0	0	0	0	0	0	0	0	0	0	0	0	68.481	0	0	82.4635	0	91.6868	70.7859	60.7115
809	105	Glyoxylic acid, phenyl-, 2'-cyanophenyl ester	Hippuric acid 2	0	0	0	0	0	0	0	0	0	0	0	285.852	0	0	0	338.086	0	0	0	0	0	0	317.163	0	0	343.065	0	0	0	0	0	296.704
810	289	Glycoside, ?methyl-trtrakis-O-(trimethylsilyl)-	cellobiose 2	19.7811	25.8735	23.5367	18.629	20.9558	24.1916	31.4856	23.0661	0	0	37.3679	22.4901	0	0	33.7415	32.5384	32.1245	32.8158	24.7552	26.0689	0	23.8056	29.7485	22.1555	31.3959	33.8397	29.9488	40.4742	42.414	35.5262	26.9187	47.4971
811	288	Mesoporphyrin ix	4-hydroxyphenylacetic acid	23.283	30.3842	19.725	0	24.5646	15.5278	25.3588	23.2966	0	19.2769	0	15.8813	0	0	0	0	0	0	0	11.8342	0	0	0	12.7564	0	0	0	0	0	18.3001	0	0
812	103	Ribitol, 1,2,3,4,5-pentakis-O-(trimethylsilyl)-	2-Deoxy-D-galactose 2	0	1119.19	855.363	1053.99	1193.87	577.879	1077.45	1040.69	586.334	738.901	1150.12	628.194	729.749	744.761	678.606	625.469	861.739	0	514.082	518.559	658.869	613.637	629.81	613.132	523.814	518.375	526.831	0	725.138	638.408	542.992	1242.35
813	204	Mannose, 6-deoxy-2,3,4,5-tetrakis-O-(trimethylsilyl)-, L-	Sedoheptulose	0	0	0	0	0	0	0	0	0	0	0	0	0	0	0	0	0	529.017	0	0	0	0	0	564.159	368.798	0	465.893	0	0	508.068	584.928	443.084
814	91	2,5-Piperazinedione, 3-(phenylmethyl)-	Benzyl thiocyanate	0	0	0	0	0	0	0	0	0	0	69.3923	69.2169	0	68.0428	0	0	0	0	0	0	0	0	0	0	0	59.2002	0	0	0	0	0	0
815	160	Ethyl 2,3,4,6-tetrakis-O-(trimethylsilyl)-D-glucopyranoside	maltotriose 1	0	0	0	0	0	0	0	0	0	0	0	0	0	0	0	0	39.0137	0	39.3249	0	36.7366	29.2671	39.7029	16.9643	0	55.2112	0	47.0615	60.956	58.3571	0	0
816	57	Tridecane, 2-methyl-	succinic acid	0	0	0	0	0	0	0	0	0	0	0	0	0	0	0	0	0	0	0	0	413.723	0	0	349.554	191.433	0	229.118	256.941	313.309	300.754	272.087	222.351
817	245	Glycoside, ?methyl-trtrakis-O-(trimethylsilyl)-	cellobiose 2	500.413	531.001	446.455	435.497	0	0	0	0	154.042	199.245	160.578	148.529	198.1	180.202	173.544	150.633	212.251	0	154.697	146.933	0	121.933	163.975	0	136.681	142.518	135.197	0	154.662	0	122.204	106.072
818	175	Levoglucosan, tris(trimethylsilyl)-	Galactinol 3	3.94039	457.134	451.589	626.77	517.425	478.103	627.855	509.58	121.944	216.372	171.688	0	232.671	171.091	0	127.639	0	0	257.947	171.486	268.835	139.989	226.514	0	19.4602	0	26.97	37.1322	30.9888	42.0369	33.0587	17.8353
819	215	Silane, (1,1-dimethylethyl)dimethyl[[1-(2-nitropropyl)hexyl]oxy]-, (R*,R*)-	phytosphingosine 2	0	180.429	0	156.024	185.578	181.646	168.141	0	0	0	0	0	0	0	0	0	0	0	0	0	0	0	0	0	0	0	0	0	0	0	0	0
820	219	2-Deoxy-galactopyranose, tetrakis(trimethylsilyl)	beta-Mannosylglycerate 1	797.03	858.768	0	897.57	855.881	1277.04	1035.22	1262.01	0	0	517.15	428.222	0	490.295	511.086	424.296	525.772	537.169	418.831	468.061	434.65	459.614	496.755	457.95	369.697	0	374.143	482.107	475.612	422.477	353.527	355.272
821	175	Levoglucosan, tris(trimethylsilyl)-	Galactinol 3	0	0	0	0	0	0	0	0	0	0	0	0	0	0	0	0	0	0	0	0	0	0	0	0	90.7924	0	0	200.638	207.144	225.482	176.488	178.777
822	221	Heptasiloxane, hexadecamethyl-	phthalic acid	669.591	527.838	483.4	763.633	490.366	380.087	455.148	364.13	629.843	609.261	473.773	401.488	592.676	421.142	485.833	375.715	1242.94	875.252	532.599	278.969	775.718	398.645	586.654	715.53	629.168	427.364	406.726	417.579	482.38	453.008	461.739	396.407
823	361	Glycoside, ?methyl-trtrakis-O-(trimethylsilyl)-	maltotriose 1	194.063	255.517	0	239.529	265.771	272.461	323.217	308.222	148.798	252.152	222.004	190.082	246.061	0	245.227	215.803	0	0	0	0	0	0	0	0	0	0	0	0	0	0	0	0
824	361	Glycoside, ?methyl-trtrakis-O-(trimethylsilyl)-	maltose	0	0	0	0	0	0	0	0	0	0	0	0	0	0	0	0	246.701	207.423	183.489	0	204.177	174.526	0	175.277	170.405	271.237	221.069	237.744	269.967	236.914	222.684	200.733
825	317	1,5-Anhydro-D-sorbitol, tetrakis(trimethylsilyl) ether	Isopropyl-beta-D-thiogalactopyranoside	0	0	0	0	0	0	0	0	0	0	0	0	0	0	305.311	260.515	0	456.01	0	0	0	145.605	279.92	0	0	134.245	27.0775	295.631	176.497	0	317.124	0
826	121	Zirconium, dichloro-[dimethylbis(2-methyl-3H-benz[e]indenyl)silane]	21-hydroxypregnenolone 2	0	0	0	0	108.766	91.2084	58.6159	62.7656	0	0	0	0	0	24.3644	0	0	0	0	0	0	40.6633	0	0	0	0	0	0	0	0	0	0	0
827	387	Propanoic acid, 3-[[bis[(trimethylsilyl)oxy]phosphinyl]oxy]-2-[(trimethylsilyl)oxy]-, trimethylsilyl ester, (S)-	glucose-6-phosphate 2	0	0	0	0	0	0	0	0	0	0	0	0	0	0	0	0	0	0	0	0	0	0	0	0	116.73	180.31	157.274	149.265	229.92	181.54	178.78	127.011
828	179	Silane, trimethyl[1-phenyl-2-[2-(trimethylsilyl)-1-cyclopropen-1-yl]ethoxy]-	4-Hydroxyphenylethanol	641.04	721.484	852.272	350.23	720.987	1604.9	884.807	943.356	206.451	381.044	231.117	302.142	197.774	298.525	385.655	282.563	152.561	183.998	77.891	159.654	338.667	489.754	304.032	471.949	0	35.5321	0	0	41.9907	0	30.7585	0
829	259	Anthraquinone, 1-(p-chlorophenyl)-	21-hydroxypregnenolone 2	0	0	140.576	141.017	0	156.731	0	0	54.2717	0	0	0	0	0	32.7782	0	34.497	0	11.8148	0	0	12.8639	0	0	0	0	0	0	0	0	0	0
830	271	3-Methyl-2-ketobutyric acid eo-tms pk1	sucrose	0	0	0	0	0	0	0	0	0	0	0	0	0	0	0	0	0	0	0	0	0	0	138.188	121.874	91.0907	111.323	114.817	123.514	137.144	124.984	0	107.935
831	254	Hydroquinone-?tetrakis(O-trimethylsilyl)-d-glucopyranoside	arbutin	0	0	0	0	0	0	0	0	0	0	0	0	0	0	3.55431	0	0	0	3.26937	0	0	0	0	0	100.458	0	0	110.547	0	104.913	3.61539	95.8067
832	204	D-Xylopyranose, 1,2,3,4-tetrakis-O-(trimethylsilyl)-	beta-Mannosylglycerate 1	13799.3	20977.1	13632.1	13889.1	16284	11029.6	23362.1	10516.2	4464.46	6623.78	5483.47	4253.93	7648.6	5574.47	6040.6	4885.57	6284.59	8249.97	5555.61	4074.33	5790.07	3678.33	5600.81	5116.07	2903.83	4713.07	4669.72	4701.49	5949.56	4420	4795.93	3864.46
833	219	DL-3-Phenyllactic acid	2-Deoxyuridine	0	0	0	0	0	0	0	0	0	0	221.817	0	119.542	0	243.599	183.95	0	290.593	189.707	166.113	0	163.761	213.38	164.026	143.287	0	159.888	175.5	0	0	0	0
834	309	D-Erythro-Pentitol, 2-deoxy-1,3,4,5-tetrakis-O-(trimethylsilyl)-	3-Hydroxypropionic acid 3	0	66.6971	0	0	67.8843	0	0	0	70.1508	89.6824	0	58.0618	0	75.6348	0	0	0	0	0	0	0	0	0	0	0	0	0	0	0	0	0	0
835	177	(Methoxymethyl)trimethylsilane	butyraldehyde 2	0	0	0	0	0	138.349	297.363	176.732	0	0	185.998	0	0	0	0	146.287	138.359	165.409	124.704	109.376	135.2	113.073	160.647	0	195.988	274.832	253.247	243.551	301.658	262.116	235.357	233.201
836	254	Hematoporphyrin	21-hydroxypregnenolone 2	0	0	0	0	0	0	0	0	0	0	0	0	0	104.026	105.751	0	0	0	0	0	95.2842	73.9437	107.582	90.8213	0	0	0	0	0	0	92.8237	0
837	254	Hydroquinone-?tetrakis(O-trimethylsilyl)-d-glucopyranoside	arbutin	273.142	337.171	277.608	346.842	0	357.235	3.10787	268.853	104.023	0	111.005	0	0	0	0	0	149.185	0	0	0	0	0	0	0	0	0	0	0	0	0	0	0
838	109	Lycopene	lactose 1	0	0	0	0	0	0	13.2274	49.9557	109	115.235	122.523	108.278	109.122	98.3692	88.996	119.137	106.741	96.3653	99.0009	125.879	110.378	111.055	126.194	99.6522	0	0	0	0	0	0	0	0
839	204	Mannose, 6-deoxy-2,3,4,5-tetrakis-O-(trimethylsilyl)-, L-	beta-Mannosylglycerate 1	1883.14	2093.66	1643.44	1879.61	1761.88	1938.73	0	2064.86	0	0	0	0	0	0	0	0	0	453.851	0	0	0	0	0	0	0	0	0	0	0	0	496.26	0
840	117	Butane, 1,2,3-tris(trimethylsiloxy)-	Digitoxose 2	1729.94	1719.89	1163.63	2078.42	1173.79	1583.97	1419.46	1619.04	769.987	883.561	898.522	646.738	802.394	779.798	726.661	681.517	1096.22	796.685	821.706	931.652	766.226	729.955	0	585.347	820.487	766.698	617.293	726.567	751.76	685.854	607.121	662.752
841	230	Inosine, tetrakis(trimethylsilyl) ether	inosine	0	0	0	0	0	0	0	0	0	0	0	0	0	0	0	0	0	0	0	0	0	0	0	0	177.828	184.036	157.207	150.918	244.97	199.867	162.984	165.845
842	361	D-Psicofuranose, pentakis(trimethylsilyl) ether (isomer 1)	1,5-Anhydroglucitol	63.4164	162.309	0	119.099	0	51.5373	0	106.633	34.9375	34.9147	24.6316	26.9836	0	12.4117	39.4153	0	0	56.1849	50.6128	110.171	82.0213	22.3867	46.6539	47.2885	34.4048	24.2587	31.0551	242.673	51.3147	23.453	0	16.8911
843	109	Milbemycin B, 5-demethoxy-5-one-6,28-anhydro-25-ethyl-4-methyl-13-chloro-oxime	Fluorene	0	0	0	50.9766	0	0	0	0	0	0	0	0	0	0	0	0	0	0	0	0	0	0	0	0	66.6111	0	59.5551	83.7988	77.0114	70.5013	73.3923	84.9198
844	259	?D-(+)-Xylopyranose, tetrakis(trimethylsilyl) ether	Sedoheptulose	1.81533	10.6216	0	0	0	7.61935	0	0	222.884	0	195.342	0	0	217.921	260.079	220.384	283.114	271.246	143.66	126.187	208.55	155.729	225.006	169.72	150.924	0	171.875	186.932	210.725	198.371	184.48	163.239
845	186	Silanamine, 1,1,1-trimethyl-N-2-propenyl-N-(trimethylsilyl)-	Nicotianamine	6.67113	2.32281	5.45497	0	21.8014	11.1913	28.2766	8.10579	303.539	386.584	408.196	494.67	342.98	411.077	388.664	472.661	755.441	522.346	359.499	321.411	305.58	472.925	251.215	273.731	486.173	451.164	462.923	664.772	547.597	623.093	290.793	575.127
846	169	Glycoside, ?methyl-trtrakis-O-(trimethylsilyl)-	Gentiobiose 2	0	0	0	0	0	0	0	0	0	0	0	0	0	0	0	0	0	0	322.628	324.647	0	309.145	0	311.463	0	306.561	0	327.551	345.129	314.296	290.932	288.599
847	131	1,3-Bis(trimethylsilyloxy)pentane	cellobiose 2	1579.89	1782.03	1113.27	1396.55	1363.48	1388.12	1268.24	2243.59	0	2415.17	2108.69	1665.12	2320.17	2243.81	0	2092.78	1742.32	1757.17	1782.31	1548.72	1556.1	1126.58	2112.82	1559.11	1703.11	1606.03	1568.37	1795.69	1675.01	1606.56	1477.68	1622.15
848	114	5-Aminolevulinic acid	2,4-diaminobutyric acid 3	0	0	222.953	235.544	0	0	0	337.918	147.63	173.881	163.614	170.849	201.426	163.213	0	124.182	253.762	217.355	205.169	129.54	186.828	139.781	189.674	129.522	0	0	111.059	133.913	132.901	0	75.6364	88.4204
849	114	Creatinine	alpha-ketoisocaproic acid 2	265.723	270.707	0	235.544	250.055	452.229	0	0	0	0	0	0	0	0	171.357	0	0	0	0	0	0	0	0	0	0	113.373	0	0	0	0	0	0
850	178	Glycine, N-phenyl-N-(trimethylsilyl)-, trimethylsilyl ester	(+/-)-Taxifolin	149.241	174.85	157.776	221.709	243.276	190.764	154.517	198.435	156.088	156.992	193.831	170.019	155.202	126.538	142.129	0	138.683	140.554	126.656	130.209	154.641	123.287	149.672	138.991	174.715	170.627	180.041	183.133	245.772	0	162.232	129.103
851	289	Bicyclo[4.2.1]nona-2,4,7-triene, 7-(trimethylsilylmethyl)-	Methyl-beta-D-galactopyranoside	186.679	164.702	162.655	202.226	0	235.785	224.013	238.865	110.319	108.033	110.375	94.7752	91.0169	90.1572	95.5965	94.0315	127.076	100.142	79.1256	99.8184	82.7421	100.335	0	83.2152	59.2003	0	54.0588	0	61.5654	60.3522	47.1891	39.3072
852	160	1,5-Anhydro-D-sorbitol, tetrakis(trimethylsilyl) ether	Isomaltose 2	496.605	410.677	288.059	279.554	324.967	370.095	388.627	307.183	275.269	399.895	274.681	222.443	335.631	298.628	305.854	0	270.747	242.054	210.656	253.366	225.755	206.401	24.0487	176.31	180.557	307.256	182.301	229.221	0	0	258.374	204.172
853	204	?D-(+)-Xylopyranose, tetrakis(trimethylsilyl) ether	Galactinol 3	15278.6	39083.4	16610.2	11424.4	26996.1	5082.8	13877.6	9124.92	19789.7	18653.6	13810	11411.3	16298.7	10564.8	12925.2	9873.74	10298.8	10918.2	6131.61	5156.51	7107.57	5008.89	7061.34	6230.19	4186.94	2827.6	4330.29	4675.21	5263.29	4587.47	4326.49	4003.11
854	71	1-Iodo-2-methylundecane	linoleic acid	145.543	0	0	0	0	0	0	119.795	0	0	0	0	0	0	0	0	0	0	0	0	0	0	0	0	176.798	0	0	0	237.594	0	0	0
855	255	?D(-)-Lyxopyranose, tetrakis(trimethylsilyl) ether	Galactinol 3	292.098	523.815	449.344	332.925	899.944	266.798	455.066	423.057	603.261	887.739	738.07	686.021	1041.38	784.103	825.192	763.215	884.389	802.775	541.054	466.254	709.67	607.896	832.538	671.145	568.378	699.984	661.018	640.031	723.77	706.655	645.459	552.15
856	225	Linalool, trimethylsilyl ether	trehalose	0	0	0	0	0	0	0	0	0	0	0	0	0	0	0	0	0	0	0	0	0	0	0	0	70.5909	0	0	0	0	75.3743	0	76.5429
857	143	?D-(+)-Talopyranose, pentakis(trimethylsilyl) ether	Galactinol 3	0	0	0	0	0	0	0	606.572	599.232	0	0	0	0	732.463	719.522	0	0	0	0	0	0	0	0	0	0	0	0	0	0	0	0	0
858	307	Pyridine, 2,4,6-triphenyl-, 1-oxide	beta-Mannosylglycerate 1	0	0	0	0	0	0	0	0	0	0	39.3145	25.0519	21.4105	22.18	0	0	32.644	28.5222	34.7476	36.8398	0	0	40.8193	35.993	0	25.0539	0	17.1954	22.7407	25.4004	0	0
859	27	Propane	Analyte 1052	967.722	1136.34	0	1190.96	0	0	0	0	0	0	0	0	0	0	0	0	0	0	0	1637.43	0	1238.92	0	0	0	1044.36	1138.52	0	0	0	0	0
860	49	?Hydroxypyruvic acid, trimethylsilyl ether, trimethylsilyl ester	sucrose	0	0	0	0	0	0	0	142.335	0	354.608	285.045	254.267	293.758	275.31	282.427	640.159	356.289	1074.41	0	548.758	1408.53	782.731	1153.1	1070.48	0	0	0	0	0	0	0	0
861	361	Thymol-?d-glucopyranoside, tetrakis(O-trimethylsilyl)-	sucrose	0	0	0	0	0	0	0	0	0	0	334477	272030	397951	291531	370779	113958	368537	205843	136635	372885	181845	122340	169732	119434	238966	0	261381	276503	214824	160563	116917	30394.7
862	38	2,3-Butanediol	Analyte 1055	90.1482	0	183.026	0	203.255	186.354	146.159	0	975.741	1292.23	0	0	249.032	262.31	0	0	0	0	0	0	0	0	0	0	0	0	0	242.554	0	0	0	0
863	438	D-(-)-Fructofuranose, pentakis(trimethylsilyl) ether (isomer 2)	sucrose	106587	0	105794	108385	0	103748	0	104097	0	30443.7	0	0	0	0	0	0	0	0	0	0	0	0	0	0	0	0	0	0	0	0	0	0
864	236	O-Trimethylsilyl 2,2,5,7,8-pentamethyl-6-chromanol	adenosine	0	0	0	0	0	0	0	0	103.156	154.292	151.627	99.6201	116.25	94.6861	0	91.809	193.806	143.715	87.1194	0	110.405	81.5663	136.975	0	140.297	187.856	0	181.454	200.093	140.194	143.767	0
865	84	D-(-)-Fructofuranose, pentakis(trimethylsilyl) ether (isomer 2)	sucrose	0	10944.3	7897.31	0	7957.44	0	0	0	0	0	0	0	3860.61	0	3599.34	0	0	1967.99	1453.39	4159.52	0	0	0	0	0	0	2802.24	0	0	0	0	0
866	28	Propane	Analyte 1062	332533	0	360129	151428	475397	339435	0	322453	297029	372573	0	0	349266	289383	322366	0	265957	0	0	97397.5	0	0	0	0	281431	0	54003.8	315227	0	0	0	0
867	52	Allyl(methoxy)dimethylsilane	4-hydroxy-3-methoxycinnamaldehyde 2	0	9001.91	0	15190.5	11067	0	0	5953.13	0	0	3732.21	0	0	0	0	0	0	0	0	0	0	0	0	0	0	0	2761.12	0	0	0	0	0
868	160	1,5-Anhydro-D-sorbitol, tetrakis(trimethylsilyl) ether	melibiose 2	821.494	230.98	1137.88	1220.24	1386.93	588.112	1448.37	1350.72	194.098	204.017	187.353	194.504	175.572	163.302	184.93	192.076	278.935	256.34	0	199.637	185.674	237.534	121.29	183.023	19.3183	20.1601	83.0227	27.697	58.1008	101.836	0	76.4793
869	553	Zirconium, dichloro-[dimethylbis(2-methyl-3H-benz[e]indenyl)silane]	21-hydroxypregnenolone 2	0.0122503	1.84177	0.114136	0	0	1.45688	0.285174	0.0594504	0	13.7081	12.6654	13.4573	13.5663	14.7953	0	0	17.3995	12.5613	0	0	20.7614	0	0	0	9.43816	12.6409	0	18.4205	0	12.7251	0	3.41405
870	284	Ribitol, 1,2,3,4,5-pentakis-O-(trimethylsilyl)-	arbutin	0	337.105	295.975	320.034	246.497	0	0	0	203.51	223.439	204.883	177.757	232.558	174.82	184.336	169.974	256.488	210.66	153.757	183.237	150.831	152.813	168.201	146.052	375.045	376.145	366.486	388.197	418.303	400.389	299.172	317.128
871	259	5-Methyluridine, tris(trimethylsilyl) deriv.	1,5-Anhydroglucitol	0	0	0	0	0	0	0	0	0	0	0	0	0	0	0	651.099	0	514.3	306.026	373.968	461.449	567.794	479.69	459.233	0	0	0	0	0	0	0	0
872	259	D-(+)-Ribono-1,4-lactone, tris(trimethylsilyl) ether	d-Glucoheptose 2	0	0	0	0	0	0	0	0	0	0	0	0	0	0	0	0	0	0	0	0	0	0	0	0	338.416	473.684	0	436.411	468.361	459.68	410.213	391.98
873	345	1-[4-Chloro-6-methyl-2-pyrimidinyl]-3-[3,4-dichlorobenzyl]guanidine	21-hydroxypregnenolone 2	0	0	0	0	0	0	0	0	81.9256	151.432	99.1464	76.8944	111.516	91.7973	106.465	74.4203	38.0931	69.6997	32.5864	37.5656	63.9062	38.2887	74.3865	66.0482	108.365	163.671	148.988	128.453	168.266	165.668	122.981	100.783
874	217	1,5-Anhydro-D-sorbitol, tetrakis(trimethylsilyl) ether	Galactinol 2	115750	324868	146200	92616.2	344608	57788.2	213140	107969	299650	416644	310618	238344	403268	323037	341603	273125	305300	275329	150199	149141	209258	179435	273677	180610	234501	279374	293982	286813	313744	290294	266503	205968
875	30	Silane, tetramethyl-	Mevalonic acid lactone	0	2710.13	2247.09	0	1237.59	0	6527.92	0	0	0	1187.87	3126.95	1150.16	1112.78	2758.33	3528.21	4052.69	4294.58	2392.66	2990.98	4202.58	2839.01	4346.43	0	3186.51	2328.45	2488.12	3645.31	3754.94	0	3768.35	3221.57
876	26	2,3-Butanediol	Analyte 1073	0	0	0	0	0	0	0	0	5488.7	0	0	394.794	1083.91	0	0	0	3512.95	0	0	0	0	0	0	0	796.935	0	805.136	0	6360.68	695.533	4763.68	367.773
877	160	Silane, diethyldihexyloxy-	Acetol 4	0	198.292	146.751	131.369	207.824	65.0172	175.698	155.938	0	0	0	0	0	0	0	0	0	0	0	0	0	0	0	0	0	0	0	0	0	0	0	0
878	437	D-Psicopyranose, pentakis(trimethylsilyl) ether (isomer 1)	lactose 1	0	0	0	0	0	0	0	0	41.5722	0	0	0	0	0	0	0	0	0	0	0	0	41.8696	0	0	0	0	0	0	0	2.00506	0	51.9705
879	361	Glycoside, ?methyl-trtrakis-O-(trimethylsilyl)-	cellobiose 2	1460.44	2588.95	1746.28	1609.42	2372.5	1135.49	2521.18	1433.68	1167.04	1299.44	1040.79	822.247	1419.29	975.372	1130.3	837.266	1247.29	948.398	751.921	781.435	827.411	701.332	888.662	655.713	1258.32	1545	1375.42	1428.56	1474.78	1369.06	1283.9	908.751
880	98	Glycoside, ?methyl-trtrakis-O-(trimethylsilyl)-	cellobiose 2	148.782	160.118	92.9132	0	0	252.236	141.687	0	77.5951	404.553	85.7129	77.9769	97.9122	88.0315	82.6341	0	7.92511	0	80.6002	0	0	57.7128	3.38341	66.74	5.50048	99.4243	0	95.6904	104.612	91.8868	93.7721	59.9956
881	259	D-(+)-Ribono-1,4-lactone, tris(trimethylsilyl) ether	d-Glucoheptose 1	17308.5	18242.4	17003.7	13710.4	21294.4	18276.1	15286.8	21310.4	22952.3	31542	23168.2	25818.7	24740.3	26650.1	26137.7	27047.1	17305.8	19063	14215.4	14460.4	18155.5	23878.9	20674.2	21092.9	15649.5	18597.1	15747.5	18115.9	19411.3	16650.7	16461.7	14892.9
882	121	2-Dimethylsilyloxytridecane	butyraldehyde 3	76.42	0	71.0209	69.4959	0	0	58.5856	0	56.2061	0	0	0	59.8046	0	0	0	0	0	0	0	0	0	70.2249	0	0	0	24.2214	0	0	0	44.9822	0
883	318	1,5-Anhydro-D-sorbitol, tetrakis(trimethylsilyl) ether	conduritol b epoxide 2	445.149	1994.71	878.776	593.691	2054.73	676.532	1095.74	1247.23	1254.27	2005.3	1602.89	1391.99	2164.48	1609.2	1926.94	1519.07	1669.5	1535.21	820.355	835.529	1098.02	1148.8	1546.57	1103.77	1077.15	1545.58	1321.51	1253.39	1305.74	1169.29	1119.38	890.094
884	361	Hexopyranose, 1,2,3,4,6-pentakis-O-(trimethylsilyl)-	maltotriose 1	0	311.377	208.104	173.273	311.346	223.976	269.877	330.024	163.651	0	178.661	176.675	162.994	0	0	179.972	0	182.564	98.7384	141.479	138.547	206.212	125.397	139.61	104.094	140.286	0	144.829	147.13	134.037	115.088	0
885	117	Malonic acid, bis(2-trimethylsilylethyl ester	beta-Mannosylglycerate 1	1103.53	1078.4	1147.54	1114.99	1024.77	918.352	1136.11	1306.86	633.204	538.706	549.963	512.638	518.36	545.74	590.41	504.647	632.071	614.621	371.506	574.485	468.715	555.569	482.815	476.408	466.769	517.206	506.875	534.506	601.818	520.471	452.167	421.693
886	361	?D-Mannopyranoside, methyl 2,3,4,6-tetrakis-O-(trimethylsilyl)-	maltotriose 1	187.723	318.368	208.104	194.127	413.224	141.361	336.189	339.265	109.63	142.631	106.898	442.494	159.195	81.4185	111.786	527.537	254.431	0	0	329.905	314.77	210.424	89.6205	0	106.107	135.859	118.146	138.008	149.368	184.829	117.996	88.2847
887	160	D-(+)-Ribono-1,4-lactone, tris(trimethylsilyl) ether	1,5-Anhydroglucitol	1540.83	1401.25	1825.24	1298.75	1452.87	1810.02	1504.03	1578.08	1472.21	2006.04	1478.11	1523.35	1558.82	1649.57	1567.53	1713.96	1092.62	1277.74	881.79	980.989	1175.89	1556.91	1375	1357.99	949.579	1077.71	955.705	1121.6	1195.04	1041.26	1043.64	965.722
888	361	Thymol-?d-glucopyranoside, tetrakis(O-trimethylsilyl)-	maltose	0	0	0	0	0	0	0	0	0	686.748	431.821	0	618.092	571.602	0	0	485.799	379.112	169.135	0	0	0	352.536	349.272	145.36	0	0	168.324	0	0	153.456	0
889	433	D-Arabinopyranose, tetrakis(trimethylsilyl) ether (isomer 2)	Galactinol 2	122.776	221.316	104.496	68.2994	248.032	4.57888	146.005	2.23145	269.213	334.282	246.67	248.087	297.051	263.492	271.187	236.439	284.05	258.169	152.245	133.239	205.836	164.418	251.527	196.046	185.33	216.193	227.725	219.675	242.483	240.191	230.028	202.383
890	361	Thymol-?d-glucopyranoside, tetrakis(O-trimethylsilyl)-	Melezitose	773.353	1322.73	770.491	805.589	906.204	616.211	1362.23	770.747	665.073	527.983	417.109	437.83	631.272	440.118	438.72	454.21	484.164	398.634	218.763	272.171	0	277.922	322.438	243.454	549.626	658.887	618.326	477.279	633.734	628.456	452.792	322.738
891	494	Nickel, tricarbonyl-bis[bis(trimethylsilyl)methyl]stannyl-	Fluorene	0	0	0	0	27.563	0	0	22.2921	0	0	13.2813	0	0	0	0	0	0	0	0	0	0	0	0	0	26.6964	0	0	0	21.2113	0	0	0
892	26	Ethane, nitro-	Analyte 1092	0	0	0	0	0	0	0	0	508.21	623.73	0	0	0	0	976.891	840.579	0	0	0	650.702	0	642.659	648.575	0	0	0	940.865	279.077	0	385.089	436.806	524.653
893	26	Ethane	Analyte 1093	0	0	0	0	1306.08	0	0	0	6375	8461.97	0	0	831.053	5982.26	10191.2	0	7807.98	0	0	0	0	5572.62	8345.81	0	0	8702.78	0	5830.4	7312.88	6681.2	6397.38	5479.55
894	191	?D-(-)-Ribopyranose, tetrakis(trimethylsilyl) ether	Galactinol 1	148688	354473	175697	113357	397081	78548.9	247432	129454	335924	475528	360105	292083	462147	380682	392291	348003	388296	353148	201026	201135	295605	244438	376109	259065	296439	361294	351067	346874	379928	359474	338228	264722
895	38	Silanol, trimethyl-	Analyte 1095	376.168	0	0	0	681.619	0	0	0	0	534.54	455.43	0	0	261.041	248.847	420.823	0	0	0	0	0	0	0	0	509.923	0	0	0	588.003	565.61	0	0
896	30	?Hydroxypyruvic acid, trimethylsilyl ether, trimethylsilyl ester	Gluconic lactone 2	0	0	0	0	0	0	0	0	0	0	0	0	0	0	2985.06	0	1287.49	4257.58	2788.21	3597.78	5321.59	2116.69	5229.17	4680.55	1008.55	916.337	970.17	2744.88	1245.37	1213.17	1300.14	3121.58
897	361	Ethyl 2,3,4,6-tetrakis-O-(trimethylsilyl)-D-glucopyranoside	maltotriose 1	0	0	0	0	0	451.095	0	0	0	0	0	371.351	0	0	0	511.664	0	333.03	278.713	274.337	295.258	282.369	336.482	264.052	424.178	479.54	416.06	432.685	514.958	427.981	384.372	322.404
898	280	Silane, tetramethyl-	3,4-Dihydroxyphenylglycol	4039.69	3789.42	3477.08	3221.45	3203.05	2736.02	3029.76	3325.42	3436.46	4327.26	3490.96	2521.1	4596.53	3418.94	3201.92	3155.55	2877.8	3374.81	1916.54	1922.11	3183.34	1826.53	3603.65	2291.34	1820.64	2129.93	2004.97	1381.81	2430.1	2156.26	2312.83	1691.36
899	324	Glycoside, ?methyl-trtrakis-O-(trimethylsilyl)-	cellobiose 2	0	0	0.652216	67.1533	157.395	81.8706	3.95936	84.9436	158.961	209.722	182.395	243.333	183.587	211.168	202.546	235.302	256.577	260.105	286.331	204.549	215.497	300.047	215.43	201.68	183.79	206.404	164.963	208.103	226.838	208.415	181.101	224.566
900	369	Silane, tetramethyl-	maltotriose 1	22.6159	1.93015	0	0	0	48.7575	0	1.37858	0	182.711	128.835	138.545	0	0	141.655	182.117	0.373824	0	0	101.301	0	111.856	130.266	101.072	179.498	224.815	177.961	185.557	0	203.015	227.404	182.97
901	132	5H-Indeno[1,2-b]pyrazin-5-one, 6,7,8-tribromo-9-(ethoxycarbonyl)-N,N'-diethyl-1,2,3,4-tetrahydro-	luteolin	0	0	0	0	0	0	0	0	0	0	0	174.443	0	0	0	0	0	0	256.781	0	168.764	0	229.308	0	0	160.94	0	177.766	0	229.869	0	0
902	191	?D-(-)-Ribopyranose, tetrakis(trimethylsilyl) ether	Galactinol 1	1594.41	3802.18	2137.44	1521.29	4960.89	676.524	3124.01	1702.12	3899.37	5972.51	4456.78	3718.1	5975.16	4941.12	4821.83	4266.54	5041.56	4734.82	2913.51	2309.96	3649.65	2950.76	4400.21	3262.76	3848.76	4516.7	4442.13	4013.28	4931.77	4690.96	4316.82	3386.07
903	361	2-Furanacetaldehyde, tetrahydro-?3,4,5-tetrakis[(trimethylsilyl)oxy]-	L-Gulonolactone	130.99	165.227	97.1646	129.584	117.682	103.362	146.466	0	0	95.3769	79.6301	0	97.4771	82.086	0	68.1305	96.5421	82.465	44.6046	0	59.6	0	62.5083	57.9847	0	66.0283	0	61.7688	0	0	0	40.1948
904	399	Octadecanoic acid, 2-oxo-, methyl ester	Monostearin	53.3081	74.0029	43.4027	71.9504	52.0673	39.2217	48.5338	41.8547	52.5178	69.0505	60.14	48.3065	59.5105	47.5857	59.1158	48.6124	52.4365	75.9145	55.9834	59.7592	83.6827	50.983	62.2563	79.7169	0	34.8725	34.6883	38.4218	50.5753	36.2112	37.4798	36.6507
905	73	Silane, tetramethyl-	lactitol	0	0	0	0	0	0	0	0	4086.09	5188.04	3402.75	4575.89	4658.44	5243.4	4657.96	6393.85	3353.02	4854.61	2892.57	3206.54	4416.36	4088.23	5589.87	4689.19	9808.78	9138.14	8134.05	10337.3	12150	11641	11992.1	14045.2
906	361	Astaxanthin	lactose 1	0	0	0	0	0	0	0	0	62.0912	76.0899	0	52.1111	70.5458	75.0227	0	0	54.4883	58.8481	0	39.5001	0	0	0	38.0942	0	63.0624	0	66.7836	0	68.1603	0	65.5624
907	361	Ethyl 2,3,4,6-tetrakis-O-(trimethylsilyl)-D-glucopyranoside	maltotriose 1	70.4859	0	34.5991	0	47.7032	46.744	43.0028	37.1308	0	0	0	0	0	0	0	0	0	0	0	0	0	0	0	0	0	0	0	0	0	0	0	0
908	219	2,16,27,28-Tetraazaheptacyclo[15.7.1.1(3,25).1(5,8).1(10,13).1(15,19).0(18,21)]nonacosa-1,3,5,7,9,11,13(28),14,17,19(29)-decaene-20,22-dione, 12-ethyl-21-methoxy-6,11,26,29-tetramethyl-7-ethenyl-	naringenin 2	0	0	0	0	0	0	0	0	68.7791	72.9436	62.0893	0	0	0	63.8576	83.9575	0	0	62.0544	0	0	54.092	0	0	0	0	21.3025	0	10.0769	18.3249	0	28.8752
909	458	Ribitol, 1,2,3,4,5-pentakis-O-(trimethylsilyl)-	trehalose	0	38.5791	51.9359	41.6499	38.8742	36.2043	44.5172	35.4969	0	48.1517	0	0	41.109	0	0	0	0	0	0	0	0	0	0	0	0	0	0	0	0	0	0	0
910	236	Adenosine, 5'-S-methyl-5'-thio-N-(trimethylsilyl)-2',3'-bis-O-(trimethylsilyl)-	5'-methylthioadenosine 1	0	0	0	0	0	0	0	0	63.5702	93.0705	0	82.8327	0	89.1578	79.5489	78.6909	95.4575	110.631	68.9312	79.2467	119.44	56.5547	0	54.4655	89.0093	114.281	0	118.864	133.604	0	112.965	95.9316
911	590	Silane, tetramethyl-	Tricetin	0	0	0	0	0	0	0	0	0	0	0	0	0	0	0	0	0	0	0	0	0	0	0	0	0	214.354	311.785	279.257	367.425	304.125	303.567	268.107
912	361	Guaicol-?d-glucopyranoside, pentakis(O-trimethylsilyl)-	trehalose	465.951	478.494	350.32	371.893	590.697	703.645	429.7	716.368	166.181	170.674	207.563	213.754	196.063	214.285	199.752	274.536	119.205	156.891	170.548	217.544	252.665	207.314	239.395	223.453	94.0246	187.385	159.485	133.622	188.303	158.115	233.616	125.307
913	355	Ribitol, 1,2,3,4,5-pentakis-O-(trimethylsilyl)-	trehalose	0	0	0	0	0	804.039	0	0	144.96	0	144.566	176.065	180.264	160.779	193.98	120.144	177.883	255.688	107.298	155.502	185.179	334.718	180.511	263.835	107.838	114.105	101.578	137.964	91.6267	107.833	92.5794	8.83817
914	221	Astaxanthin	Tricetin	852.322	502.749	386.261	542.081	438.629	366.256	318.692	353.316	524.477	742.948	396.417	309.907	473.886	332.697	357.16	321.947	1069.46	925.551	451.571	239.897	607.157	331.692	446.618	589.025	515.005	528.079	312.877	323.741	374.087	334.348	350.679	301.964
915	160	?D-(+)-Talopyranose, pentakis(trimethylsilyl) ether	Galactinol 3	324.909	345.652	240.839	1.32245	5.25318	221.663	311.189	220.977	349.24	299.925	308.567	306.014	264.59	309.936	288.309	385.033	380.731	334.963	219.4	290.787	287.511	376.862	265.617	350.347	152.019	149.615	173.261	218.729	220.863	238.804	205.586	225.842
916	297	?D-(+)-Talopyranose, pentakis(trimethylsilyl) ether	beta-Mannosylglycerate 1	1541.27	0	0	0	0	1450.97	1460.79	0	277.974	318.266	279.873	230.004	287.112	234.803	243.349	236.866	265.208	271.049	143.102	232.267	242.666	213.849	204.485	203.677	326.222	391.688	365.565	441.582	465.886	411.524	301.995	330.778
917	361	Thymol-?d-glucopyranoside, tetrakis(O-trimethylsilyl)-	prunin degr. Prod. 1	471.738	625.619	507.87	381.269	689.182	572.846	512.258	556.042	510.127	726.877	614.771	580.976	624.264	625.991	631.031	660.986	592.669	605.975	334.974	342.562	494.668	646.517	545.245	565.362	477.341	515.639	515.932	484.168	679.231	628.779	535.57	470.866
918	355	Ribitol, 1,2,3,4,5-pentakis-O-(trimethylsilyl)-	salicin	790.925	94.1765	0	0	0	0	0	92.3228	128.278	0	41.0383	143.618	0	0	26.1334	25.4366	142.139	0	84.2039	0	0	124.767	0	0	9.80972	55.7773	0	0	10.4079	0	10.6587	0
919	355	Ribitol, 1,2,3,4,5-pentakis-O-(trimethylsilyl)-	salicin	0	0	0	0	0	0	0	0	0	0	0	0	0	0	0	0	0	0	0	91.7357	147.471	0	0	110.057	0	194.964	0	100.212	0	108.845	0	0
920	219	5H-Indeno[1,2-b]pyrazin-5-one, 7,8,9-tribromo-N,N'-diethyl-1,2,3,4-tetrahydro-6-(phenoxycarbonyl)-	Fluorene	0	0	0	0	0	0	0	0	84.5071	0	0	77.0662	0	0	0	70.6052	98.0981	0	57.1927	88.5327	0	80.2786	0	59.4725	0	0	0	0	0	0	0	0
921	204	Glycoside, ?methyl-trtrakis-O-(trimethylsilyl)-	Galactinol 3	3386.08	2145.35	2945.85	3634.28	1723.96	2422.94	1940.4	2633.44	371.586	464.839	371.16	405.929	497.327	394.154	340.165	491.514	570.374	509.996	306.366	381.741	275.941	435.557	345.271	399.982	258.808	228.788	224.694	265.254	0	0	0	0
922	204	Per-O-(trimethylsilyl)-??L-idopyranuronic acid	maltotriose 1	0	0	0	0	0	0	0	0	0	0	0	0	0	0	0	0	0	0	0	0	0	0	0	0	0	0	224.694	265.254	277.852	271.608	143.275	300.859
923	395	Ferrocene, [benzoyl(phenylmethyl)amino]-	1-Indanone 2	0	0	23.3711	47.8085	29.1246	0	2.85377	0	0	0	0	0	24.5513	20.1415	0	9.56162	0	0	17.0604	0	0	0	19.2344	0	10.598	0	0	4.20539	29.752	2.66744	2.80904	1.6069
924	345	Propanetriol, 2-methyl-, tris-O-(trimethylsilyl)-	Chlorogenic Acid 2	3540.38	6117.56	3573.39	3661.51	5152.28	211.896	5855.11	2802.72	3677.61	3705.18	3209.95	2299.79	3547.37	2848.02	3193.35	2482.75	2563.48	2545.33	1611.53	2543.02	2811.13	1925.95	2416.78	2134.7	1125.72	1493.24	1450.62	1501.17	1538.24	1493.59	1207.86	897.225
925	310	Propanetriol, 2-methyl-, tris-O-(trimethylsilyl)-	Chlorogenic Acid 2	122.459	0	0	0	0	0	29.0853	53.2215	37.5663	0	0	0	36.5559	21.8608	0	0	23.9125	29.296	4.78596	22.6724	57.2727	0	22.7482	21.9513	0	25.9859	0	0	0	0	0	0
926	368	Benzoic acid, 2,5-bis(trimethylsiloxy)-, trimethylsilyl ester	Epicatechin	11765.4	618.685	6684.38	155583	44631.9	148827	844.203	46321.5	0	413.736	471.781	291.127	694.767	363.797	333.679	243.897	272.556	403.379	177.372	0	264.913	113.402	291.734	198.139	430.867	475.135	622.861	428.403	528.267	584.583	570.117	447.745
927	401	Propanetriol, 2-methyl-, tris-O-(trimethylsilyl)-	Chlorogenic Acid 2	772.513	1110.92	782.883	944.762	1084.78	657.593	1078.67	600.112	1037.48	1185.06	954.768	643.157	1186.27	822.497	862.199	733.922	763.562	778.859	416.935	518.092	624.766	439.988	680.394	477.189	683.084	798.677	833.461	707.545	844.57	821.323	687.089	548.788
928	297	Benzoic acid, 2,6-bis(trimethylsiloxy)-, methyl ester	Vanillylmandelic acid	1657.67	1419.09	1518.31	1852.38	1042.58	1845.79	1516.91	1214	281.484	287.988	278.911	230.833	273.984	208.881	221.765	202.546	253.066	217.209	137.773	240.821	246.704	218.785	216.796	175.541	230.76	239.349	272.324	285.369	292.657	305.825	197.738	220.003
929	361	Hexopyranose, 1,2,3,4,6-pentakis-O-(trimethylsilyl)-	maltose	386.709	525.176	409.211	491.943	530.847	612.105	481.76	458.095	114.91	188.178	79.1672	154.9	97.4691	101.291	0	84.5526	87.9482	101.542	8.73029	62.9899	110.978	222.454	73.9947	128.485	19.669	0	0	0	0	0	0	0
930	355	Benzoic acid, 2,5-bis(trimethylsiloxy)-, trimethylsilyl ester	3,4-Dihydroxyphenylglycol	226.208	420.551	469.06	462.833	769.077	302.903	381.055	347.968	304.388	755.452	938.098	1028.72	1425.93	1190.69	1326.24	1220.39	930.45	1412.99	867.742	396.017	1272.14	720.51	1080.69	1287.59	461.304	946.369	1376.91	1760.77	2112.88	1950.73	2059.84	1805.91
931	204	?D-Galactopyranose, 1,2,3,4,6-pentakis-O-(trimethylsilyl)-	Sedoheptulose	0	0	0	0	0	0	0	0	0	0	0	0	0	0	0	0	0	0	0	0	0	0	0	0	0	0	355.67	307.084	406.633	262.219	0	327.462
932	368	Phenethylamine, N-methyl-?3,4-tris(trimethylsiloxy)-	(+)-catechin	2284.24	103.145	1298.95	9137.2	0	8976.44	0	5323.5	0	0	93.493	0	98.1616	0	0	0	0	0	0	0	0	0	34.3611	0	68.4485	0	0	0	0	63.8053	0	0
933	332	Ribitol, 1,2,3,4,5-pentakis-O-(trimethylsilyl)-	prunin degr. Prod. 2	17.0839	0.288287	143.568	20.48	154.258	170.851	144.064	175.344	95.0966	117.053	96.3965	99.0153	97.3265	93.7494	93.5792	97.0976	103.436	92.3504	69.7111	80.5973	79.246	76.263	93.9572	86.4289	62.3252	59.4424	65.8922	68.8452	62.2369	68.508	53.4708	61.7624
934	355	Milbemycin B, 5-demethoxy-5-one-6,28-anhydro-25-ethyl-4-methyl-13-chloro-oxime	Tricetin	390.593	360.83	334.976	0	345.534	256.794	211.034	438.76	0	129.044	102.073	0	0	104.55	0	92.1732	0	165.989	0	63.4721	146.089	78.277	123.253	119.316	70.3405	84.3788	98.6833	94.4241	107.669	104.269	122.512	104.103
935	204	D-Xylopyranose, 1,2,3,4-tetrakis-O-(trimethylsilyl)-	Galactinol 1	662.617	156.928	545.269	605.255	160.601	499.285	185.704	587.511	147.088	211.688	159.014	141.96	212.722	145.264	180.731	132.573	204.451	183.016	81.1925	34.1212	94.6379	127.616	136.891	110.423	152.92	169.165	177.091	131.694	193.778	186.442	164.37	123.553
936	345	2-Trimethylsilyloxyethyltrimethylsilylsulfonate	Chlorogenic Acid 2	4512.3	6657.56	5826.73	4470.82	5935.3	3974.57	5996.89	2033.23	15238.4	23506.4	16412.8	13579	18990.1	14938.8	15269.3	14375.3	11018.2	11163	6058.83	6724.47	11185.3	8079.01	9312.5	8475.74	49238.6	64167.1	49744.4	72061.8	57225.5	52993.2	42929.2	40001.1
937	204	2,4-Imidazolidinedione, 5-[3,4-bis[(trimethylsilyl)oxy]phenyl]-3-methyl-5-phenyl-1-(trimethylsilyl)-	5-Dihydrocortisone 1	0	705.741	456.262	172.356	0	0	23235.2	0	0	1391.14	952.182	0	0	948.277	957.593	0	885.523	716.369	0	0	0	532.986	665.65	477.304	2242.52	0	2402.97	3292.13	0	2499.84	0	295.016
938	204	?D-(+)-Talopyranose, pentakis(trimethylsilyl) ether	Galactinol 2	47920.2	35788.3	33939	37199.5	15451.4	19993.2	23235.2	23847.6	897.645	0	0	0	0	0	0	0	0	0	464.898	367.729	0	0	0	0	0	2980.6	0	0	2645.8	0	2031.46	0
939	456	Benzoic acid, 2,5-bis(trimethylsiloxy)-, trimethylsilyl ester	Epigallocatechin	667.958	242.684	670.077	11914.3	3118.57	12423.2	192.461	2887.08	0	0	48.1051	47.8672	58.1939	38.1661	38.5895	32.4293	62.3574	76.9832	0	0	46.6898	24.4943	42.2049	0	0	0	51.0231	0	0	0	0	28.6083
940	369	Salbutamol, N-trifluoroacetyl-O,O,o-tris(trimethylsilyl)deriv.	Alizarin	0	0	0	0	0	0	86.2487	0	0	91.9259	0	0	102.483	0	102.762	0	0	0	0	0	0	0	0	0	82.9541	131.857	0	257.441	241.757	213.439	186.12	203.814
941	361	d-Gluconic acid, 2,3,4,6-tetrakis-O-(trimethylsilyl)-, ?lactone	trehalose	1663.93	1905.13	1620.28	0	1987.7	0	1405.11	0	756.193	660.713	609.265	601.472	787.087	645.236	568.159	420.326	1086.03	839.137	664.383	0	561.952	0	0	0	169.797	0	0	0	185.009	0	0	0
942	361	Ribitol, 1,2,3,4,5-pentakis-O-(trimethylsilyl)-	prunin degr. Prod. 1	0	0	0	0	0	0	0	0	0	0	0	0	0	0	0	0	0	0	0	127.221	0	520.404	635.325	468.077	169.797	165.889	188.517	183.12	185.009	168.047	139.583	120.704
943	73	Ribitol, 1,2,3,4,5-pentakis-O-(trimethylsilyl)-	Phenyl beta-D-glucopyranoside	156251	0	132566	0	0	0	46681.8	267592	0	8890.32	0	33127.6	47103.4	36644.2	0	24194.1	47574	50921	31948.1	30712.1	38570.1	24362.4	0	27881.8	0	7977.92	0	0	15580.4	0	7514.2	5962.75
944	456	Benzoic acid, 2,6-bis[(trimethylsilyl)oxy]-, trimethylsilyl ester	Epigallocatechin	4643.23	3669.39	4288.41	198251	63067.3	234181	2395.69	14378.2	827.138	1159.53	1108.49	876.504	1361.47	967.415	854.051	633.617	1140.12	1375.56	639.419	654.38	1038.85	525.034	1036	658.011	373.271	515.035	706.848	427.199	516.847	554.106	539.924	336.818
945	217	(Z)-Bis-1,2-(trimethylsilyloxy)ethylene	Sedoheptulose	0	0	0	0	0	0	0	0	0	0	0	0	0	26.7168	0	11.1743	0	0	0	0	0	0	0	0	123.863	0	99.3199	114.251	146.537	103.661	135.403	106.068
946	308	D-Xylose, tetrakis(trimethylsilyl)-	beta-Mannosylglycerate 1	293.916	394.527	248.524	342.657	292.345	241.51	409.059	188.961	0	0	0	0	0	0	0	0	0	0	0	0	0	0	0	0	4.46123	0	9.05913	6.74403	20.2289	4.10348	15.185	6.13799
947	204	Lyxose, tetra-(trimethylsilyl)-ether	Sedoheptulose	778.317	92.4731	110.471	867.321	146.038	749.215	139.917	1315.67	412.555	586.45	473.163	373.132	553.482	469.91	477.648	471.108	505.097	486.617	372.594	453.142	467.406	535.298	714.819	564.273	0	0	0	0	0	92.1012	0	0
948	221	Heptasiloxane, hexadecamethyl-	terephthalic acid	0	0	0	0	0	0	0	0	0	0	0	0	0	0	0	0	0	0	0	0	0	0	391.193	457.204	446.266	230.137	285.263	260.213	277.499	0	288.078	264.175
949	297	Acetic acid, [3-methoxy-4-(trimethylsiloxy)phenyl](trimethylsiloxy)-, methyl ester	Vanillylmandelic acid	946.026	1629.84	1094.74	848.003	1253.39	732.349	1377.87	761.324	815.914	1028.34	776.52	573.07	961.393	713.366	801.134	735.578	721.156	737.681	264.272	523.325	775.227	559.026	657.094	603.863	303.154	338.682	358.629	313.961	348.128	366.656	319.086	255.076
950	204	D-Xylose, tetrakis(trimethylsilyl)-	shikimic acid	0	0	0	0	0	0	0	0	0	0	0	0	0	0	0	0	0	0	0	71.7328	0	0	0	113.935	103.044	134.435	133.564	121.519	142.231	135.333	130.483	113.301
951	153	1,3-Dioxolane, 2-(1-methylethyl)-	N-2-Fluorenylacetamide 2	198.342	253.324	103.65	0	197.768	0	162.452	181.91	77.1152	158.22	97.7204	68.4189	136.513	103.65	107.977	83.9394	78.6412	129.485	84.2157	0	78.3949	47.185	162.209	75.2455	0	0	0	0	30.3003	0	0	0
952	369	4,7-Benzofurandione, 3-acetyl-3a,7a-dihydro-2-methyl-3a,5,6,7a-tetrakis[(trimethylsilyl)oxy]-	4-hydroxyphenylacetic acid	0	0	0	0	0	0	0	0	166.651	236.356	206.705	166.956	213.027	216.159	203.504	218.759	155.647	187.337	102.776	118.393	166.033	147.064	149.223	145.11	323.585	340.046	286.259	381.194	418.313	350.448	319.026	280.462
953	119	9,12-Octadecadiynoic acid, trimethylsilyl ester	2-deoxy-D-glucose 2	0	0	0	0	0	0	0	0	2307.37	1880.87	1909.82	1834.82	1802.86	1347.69	2136.19	1968.61	1548.5	1631.7	1570.04	2099.04	2286.45	1723.33	2547.04	3105.38	950.236	1189.68	1047.88	1280.45	2030.81	2507.79	1054.83	1002
954	204	?D-(+)-Talopyranose, pentakis(trimethylsilyl) ether	Galactinol 1	718769	431604	576681	795008	405837	853301	746084	803301	8282.85	9698.82	19597	16042.5	12552.6	12073.3	12240.7	11941.2	16420.8	16595.7	13231	28024.9	18961.3	13783.5	10771.8	19045.9	3876.39	5191.99	11784.6	11650.3	14822.8	12711.1	11310.3	9977.87
955	345	3,8-Dioxa-2,9-disiladec-5-ene, 2,2,9,9-tetramethyl-, (E)-	Diglycerol 1	329.791	3136.08	3932.54	513.787	2819.46	5829.15	5404.87	5643.54	336.321	404.665	399.005	308.165	421.23	343.678	366.685	322.617	316.092	320.851	235.758	303	340.704	236.983	329.646	256.68	263.94	352.118	337.93	336.021	428.216	370.069	306.415	279.398
956	456	1H-Purine-2,6,8(3H)-trione, 4,9-dihydro-1,3,4,9-tetrakis(trimethylsilyl)-	Epigallocatechin	0	0	92.3579	383.02	182.89	225.165	0	154.724	0	0	0	0	0	0	0	0	0	0	0	0	0	0	0	0	0	0	0	0	0	0	0	0
957	369	1,1,1,3,5,5,7,7,7-Nonamethyl-3-(trimethylsiloxy)tetrasiloxane	Alizarin	0	0	0	0	0	0	0	0	0	0	0	24.9098	0	0	0	0	0	0	0	0	0	29.0648	0	0	53.2832	55.5968	49.9909	70.6951	0	28.9076	55.2264	0
958	204	Mannose, 6-deoxy-2,3,4,5-tetrakis-O-(trimethylsilyl)-, L-	D-erythro-sphingosine 1	1019.44	1234.55	1362.77	1304.91	986.007	1375.96	2125.83	1008.34	0	0	165.416	233.677	0	237.78	230.281	168.898	277.092	161.383	83.9221	217.389	0	0	140.891	124.768	213.189	120.787	139.604	259.82	447.234	190.416	548.529	324.901
959	369	1,2-Dihydroxyanthraquinone, O,O'-bis(trimethylsilyl)-	Alizarin	0	0	45.6286	0	0	0	0	37.0224	0	226.561	180.213	121.908	194.175	173.526	206.384	159.145	113.696	0	95.3714	0	0	88.9854	115.679	0	394.305	665.86	813.592	936.615	894.69	774.943	834.484	613.327
960	73	1,3-Dioxolane-2-methanol	N-Methyl-L-glutamic acid 3	0	0	0	0	0	0	0	0	0	0	0	0	2935.71	0	0	0	0	2714.57	1239.47	0	1814.45	0	1860.76	0	0	0	0	1363.69	0	0	0	0
961	219	Milbemycin B, 5-demethoxy-5-one-6,28-anhydro-25-ethyl-4-methyl-13-chloro-oxime	7,8-Dimethylalloxazine	0	0	0	0	4.03351	0	0	0	0	0	0	0	5.86516	48.1935	0	0	0	0	0	0	0	46.4647	53.9953	0	0	0	0	0	0	0	0	0
962	219	Propanetriol, 2-methyl-, tris-O-(trimethylsilyl)-	Chlorogenic Acid 2	22010	39344.8	22301.1	23740.1	27590.1	12065.2	31431.8	14950.9	28340.6	33834.9	27534.1	17058.3	35954.7	23108.7	24955.8	20675.8	23723	26956.1	13046.2	14767.7	21229.6	11312.1	25251.2	14355.2	19786.7	24616.5	24562.9	20939.7	25552.2	24429.9	20868.7	15170.1
963	47	Propanetriol, 2-methyl-, tris-O-(trimethylsilyl)-	Chlorogenic Acid 2	0	5909.99	3087.26	0	2858.84	0	0	0	0	3864.96	0	1743.46	0	0	0	0	0	0	1276.66	1566.93	0	1169.54	2497.26	1399.94	0	0	0	2762.3	0	2418.45	0	0
964	383	Silane, trimethyl-3-penten-2-yl-, trans	chrysin	71.3056	51.8378	0	0	46.9858	0	48.8343	72.1502	0	0	0	0	37.9563	0	0	0	0	0	0	0	0	0	0	0	0	0	0	0	0	0	0	0
965	28	Nickel tetracarbonyl	Analyte 1184	1379.62	1375.46	580.282	1041.5	1122.35	1161.69	3483.92	1454.92	6945.9	2908.25	796.6	0	1058.84	2832.64	1227.59	1471.92	966.367	1484.05	0	932.047	0	0	0	0	0	0	0	0	0	0	0	863.011
966	487	3,5-Diisopropoxy-1,1,1,7,7,7-hexamethyl-3,5-bis(trimethylsiloxy)tetrasiloxane	Hesperitin 2	15.9975	29.7479	28.4634	0	30.0024	0	0	8.9784	13.9694	40.0237	33.0254	0	25.6866	16.7506	15.8199	0	0	0	0	0	17.8108	0	0	0	12.8517	25.3968	0	0	25.0304	17.7514	0	0
