# Supplementary material for: Differential Metabolic Profiles during the Albescent Stages of ‘Anji Baicha’ (Camellia sinensis)
Source: PLoS One. 2015 Oct 7;10(10):e0139996. doi: 10.1371/journal.pone.0139996 (PMC4622044; doi:10.1371/journal.pone.0139996)
Supplement: S4 Table — (XLSX) [file pone.0139996.s004.xlsx]

## Sheet: YG vs G
Name	Mass	R.T.(min)	VIP value	Average value of G stage	Average value of YG stage	Student’s t test (YG vs G)	Kruskal-Wallis test (YG vs G)	Fold change (YG/G)
Talopyranose	204	21.92	10.49	666323	10165.7	－	0	0.0152564
L-Asparagine	111	19.59	8.72	70887.1	531452	－	0.002	7.49716
L-4-Hydroxyphenylglycine	194	20.95	7.68	0	337247	－	0	#
d-Glucose	205	21.19	7.14	435096	0	－	0.016	0
Gallic acid	281	21.82	6.41	264630	0	－	0.003	0
Citric acid	273	20.08	4.79	257190	111158	－	0	0.432202
Sucrose	361	28.75	4.68	0	162443	－	0.05	#DIV/0!
Alanine	116	8.68	4.16	15658.2	115250	－	0	7.36038
Serine	204	12.08	4.14	21096.8	119087	－	0	5.64478
5-Methoxytryptamine	174	10.84	4	17517.2	106610	－	0	6.08602
Ribopyranose	191	30.73	3.85	205591	337253	－	0.017	1.64041
Mannose	319	21.39	3.84	200757	114536	1.37182e-06	－	0.57052
Aspartic acid	232	14.76	3.81	59612.6	140009	8.52029e-07	－	2.34864
Myo-inositol	217	23.12	3.68	274097	188269	－	0	0.686868
Shikimic acid	204	19.86	3.61	168352	92142.9	－	0.001	0.547324
5-Hydroxy-L-Norvaline	142	15.27	3.57	4754.77	61011.9	－	0	12.8317
N,N-Dimethylarginine	183	15.52	3.48	467.342	61172.5	－	0	130.894
Oxalic acid	147	8.91	3.11	9971.74	61783.1	6.63737e-10	－	6.19582
Galactose	319	21.05	3.1	57842.1	0	－	0	0
Chlorogenic Acid	345	34	3.03	4925.93	53545.1	2.16191e-10	－	10.8701
Fructofuranose	438	28.83	3	66076.4	0	－	0.007	0
Glutamine	155	14.06	2.96	620.133	39667.5	－	0	63.9662
Ribose	103	17.47	2.88	11181	38254	－	0	3.42134
Galactinol	204	34.2	2.81	29671.8	957.233	－	0.006	0.0322607
Succinic acid	147	11.45	2.56	37294.6	64587.5	－	0.009	1.73182
Tyrosine	226	19.45	2.43	29336.1	53716.1	－	0.003	1.83106
3-Amino-2-piperidone	128	13.81	2.17	69.8282	24532.3	－	0	351.324
Glucose-1-phosphate	217	19.19	2.14	19818.1	0	－	0	0
L-Allothreonine	219	12.49	2.13	2059.87	17393.8	－	0	8.44413
Threitol	73	26.36	2.08	21261.7	37508	－	0	1.76411
D-Psicose	278	20.92	2	14025.1	0	－	0.031	0
Citrulline	157	20.2	1.84	39.0669	13730.8	－	0	351.468
Lactitol	73	31.4	1.79	0	10905.8	－	0	#DIV/0!
Glycine	174	11.43	1.73	897.083	12866.5	－	0	14.3426
Proline	142	11.35	1.63	2396.92	12141.9	－	0	5.06562
beta-Mannosylglycerate	204	27.66	1.53	15436.2	4502.26	－	0	0.291669
D-Erythronolactone	73	25.23	1.5	52907.6	66890.5	0.00866757		1.26429
Ethanolamine	174	7.84	1.46	5383.17	14496.5	－	0	2.69294
D-Xylopyranose	204	28.38	1.38	17184.7	4275.05	－	0	0.24877
Ornithine	142	16.48	1.37	36.9412	11244.7	－	0	304.394
D-(glycerol 1-phosphate)	299	19.05	1.36	89.0674	8646.19	－	0.009	97.0747
Taxifolin	281	9.34	1.3	10120.8	330.056	1.953e-10		0.0326117
Glycerol	218	10.75	1.25	4750.67	12823.9	－	0.012	2.69938
Tryptophan	202	24.29	1.23	1345.64	8651.95	－	0.002	6.42961
Fucose	84	18.23	1.2	8116.56	0	－	0.004	0
Digalacturonic acid	204	25.49	1.19	14231.7	6968.84	－	0.001	0.489669
Glutamic acid	246	16.53	1.12	2056.47	8161.2	4.56041e-08	－	3.96854
Methyl Phosphate	241	9.57	1.09	3324.11	9615.88	1.95065e-05	－	2.89277
Valine	144	10.08	1.07	1840.94	6719.86	－	0	3.65023
Allose	319	23.24	1.02	9043.2	4121.4	－	0	0.455745

## Sheet: WI vs G
Name	Mass	R.T.(min)	VIP value	Average value of G stage	Average value of WI stage	Student’s t test (WI vs G)	Kruskal-Wallis test (WI vs G)	Fold change (WI/G)
Talopyranose	204	21.92	12.88	666323	12803.6	－	0.002	0.0192154
Sucrose	361	28.75	6.57	0	222591	－	0.007	#DIV/0!
1,5-Anhydro-D-sorbitol	217	29.32	5.23	175367	325786	－	0.017	1.85773
Serine	204	12.08	4.22	21096.8	72119.3	－	0.039	3.41849
Mannose	319	21.39	3.71	200757	145980	0.000308352	－	0.727145
Fructofuranose	438	28.83	3.69	66076.4	3805.46	－	0.042	0.0575918
Aspartic acid	232	14.76	3.37	59612.6	102681	0.0128565	－	1.72247
Epicatechin	368	32.92	3.28	51909.5	351.598	－	0.003	0.00677329
Galactinol	204	34.2	3.11	29671.8	112.206	－	0	0.00378155
Oxalic acid	147	8.91	2.99	9971.74	38682.6	5.68137e-06	－	3.87923
5-hydroxy-L-Norvaline	142	15.27	2.69	4754.77	25498.8	－	0.046	5.36278
L-Malic acid	245	14.19	2.68	65544.4	87460.1	－	0.006	1.33436
Glucose-1-phosphate	217	19.19	2.43	19818.1	0	－	0	0
Chlorogenic Acid	345	34	2.23	4925.93	16538.8	7.62363e-07	－	3.35749
4-Ketoglucose	89	19.01	1.86	32003.5	16724.1	0.0108248	－	0.522569
L-Allothreonine	219	12.49	1.61	2059.87	11382.4	－	0.028	5.5258
beta-Mannosylglycerate	204	27.66	1.56	15436.2	5621.86	－	0.022	0.3642
Tryptophan	202	24.29	1.54	1345.64	9564.75	－	0	7.10795
Glycerol	218	10.75	1.53	4750.67	12601.8	－	0.039	2.65263
Threitol	73	26.36	1.4	21261.7	32218.5	－	0.036	1.51533
Taxifolin	281	9.34	1.37	10120.8	1410.8	8.89609e-07	－	0.139396
D-erythronolactone	73	25.23	1.35	52907.6	63644.5	0.0452365	－	1.20294
Lactitol	73	31.4	1.17	0	4775.8	－	0.024	#DIV/0!
3,6-Anhydro-D-galactose	133	18.23	1.11	14618.5	7453.21	0.00971983	－	0.509849
Allose	319	23.24	1.1	9043.2	4687.7	－	0.036	0.518367
Malonic acid	143	22.73	1.08	22269.9	28408.4	0.0155541	－	1.27564
Methyl Phosphate	241	9.57	1.04	3324.11	7362.27	3.75143e-05	－	2.21481
Valine	144	10.08	1.01	1840.94	5722.93	－	0.016	3.10869

## Sheet: WII vs G
Name	Mass	R.T.(min)	VIP value	Average value of G stage	Average value of WII stage	Student’s t test (WII vs G)	Kruskal-Wallis test (WII vs G)	Fold change (WII/G)
L-Asparagine	111	19.59	10.03	70887.1	569534	－	0.001	8.03438
Gallic acid	281	21.82	7.83	264630	0	－	0.003	0
Sucrose	361	28.75	7.03	0	209656	－	0.007	#DIV/0!
Aspartic acid	232	14.76	3.97	59612.6	131421	0.000654004	－	2.20458
Myo-inositol	217	23.12	3.64	274097	201798	－	0.003	0.73623
N,N-Dimethylarginine	183	15.52	3.49	467.342	57145.2	－	0.001	122.277
5-Methoxytryptamine	174	10.84	3.47	17517.2	68774.8	－	0.011	3.92613
Alanine	116	8.68	3.21	15658.2	67571.6	－	0.046	4.31541
Fructofuranose	438	28.83	3.17	66076.4	0	－	0.007	0
Galactose	319	21.05	3.11	57842.1	5325.48	－	0.006	0.0920694
Adipamide	273	19.17	3.02	2337.56	49311.8	－	0.001	21.0954
Mannose	319	21.39	2.96	200757	148905	0.00749511	－	0.741715
Galactinol	204	34.2	2.74	29671.8	104.078	－	0.001	0.00350765
Ribose	103	17.47	la	11181	37894.5	－	0	3.38919
Oxalic acid	147	8.91	2.68	9971.74	38508.7	3.71614e-05	－	3.86178
5-Hydroxy-L-Norvaline	142	15.27	2.58	4754.77	28395.8	－	0.046	5.97207
Glucose-1-phosphate	217	19.19	2.51	19818.1	0	－	0	0
L-Malic acid	245	14.19	2.39	65544.4	86658	－	0.026	1.32213
Glutamine	155	14.06	2.38	620.133	101096	－	0.007	29.156
Glycerol	218	10.75	2.37	4750.67	15150.5	－	0	3.18912
Ethanolamine	174	7.84	2.33	5383.17	15304.9	－	0	2.84311
beta-Mannosylglycerate	204	27.66	2	15436.2	5543.72	－	0.014	0.359138
2,4-Diaminobutyric acid	130	9.08	1.9	24025.5	35916.1	－	0	1.49491
Digalacturonic acid	204	25.49	1.76	14231.7	6914	－	0	0.485816
4-Aminobutyric acid	102	8.87	1.7	1046.09	8100.33	－	0.002	7.74347
3-Amino-2-piperidone	128	13.81	1.42	69.8282	8289.98	－	0.006	118.72
Proline	142	11.35	1.32	2396.92	8113.17	－	0.033	3.38483
Dithioerythritol	221	9.47	1.2	1956.81	7829.59	1.02196e-06	－	4.0012
4-Methylbenzyl alcohol	130	11.6	1.16	4318.2	9368.57	3.21517e-05	－	2.16955
Allose	319	23.24	1.15	9043.2	4482.87	－	0.004	0.495716
Fucose	84	18.23	1.13	8116.56	1499.29	－	0.024	0.18472
Methyl Phosphate	241	9.57	1.12	3324.11	8037.03	5.31156e-06	－	2.4178
Salicylic acid	267	14.79	1.02	5364.85	731.123	－	0	0.13628
Citrulline	157	20.2	1.01	39.0669	5055.31	－	0.008	129.401
