# Supplementary material for: Differential Metabolic Profiles during the Albescent Stages of ‘Anji Baicha’ (Camellia sinensis)
Source: PLoS One. 2015 Oct 7;10(10):e0139996. doi: 10.1371/journal.pone.0139996 (PMC4622044; doi:10.1371/journal.pone.0139996)
Supplement: S5 Table — (XLSX) [file pone.0139996.s005.xlsx]

## Sheet: Sheet1
Differential metabolites shared by YG, WI and WII stages	Mass	R.T.(min)
Mannose	319	21.39
Fructofuranose	438	28.83
Galactinol	204	34.2
Allose	319	23.24
Sucrose	361	28.75
Glucose-1-phosphate	217	19.19
Aspartic acid	232	14.76
5-hydroxy-L-Norvaline	142	15.27
Glycerol	218	10.75
Oxalic acid	147	8.91
Methyl Phosphate	241	9.57
5-Hydroxy-L-Norvaline	142	15.27
beta-Mannosylglycerate	204	27.66
Differential metabolites shared by YG and WII stages	Mass	R.T.(min)
Fucose	84	18.23
D-Erythronolactone	73	25.23
Citrulline	157	20.2
Ethanolamine	174	7.84
Gallic acid	281	21.82
3-Amino-2-piperidone	128	13.81
Myo-inositol	217	23.12
Galactose	319	21.05
Glutamine	156	19.39
Alanine	116	8.68
Proline	142	11.35
Dimethylarginine	183	15.52
L-Asparagine	111	19.59
Diaminobutyric acid	213	15.05
Digalacturonic acid	204	25.49
5-Methoxytryptamine	174	10.84
Gallic acid	281	21.82
Differential metabolites shared by YG and WI stages	Mass	R.T.(min)
Chlorogenic Acid	345	34
Taxifolin	281	9.34
Threitol	73	26.36
Lactitol	73	31.4
Talopyranose	204	21.92
Serine	204	12.08
Tryptophan	202	24.29
Allothreonine	219	12.49
Differential metabolites shared by WI and WII stages	Mass	R.T.(min)
Malic acid	245	14.19
Differential metabolites in YG stage	Mass	R.T.(min)
d-Glucose	205	21.19
Ornithine	142	16.48
Tyrosine	226	19.45
D-(glycerol 1-phosphate)	299	19.05
Succinic acid	147	11.45
Glutamine	227	16.15
Glutamic acid	246	16.53
Citric acid	273	20.08
Psicose	278	20.92
Xylopyranose	204	28.38
Hydroxyphenylglycine	194	20.95
Shikimic acid	204	19.86
Ribopyranose	191	30.73
Glycine	174	11.43
Valine	144	10.08
Differential metabolites in WI stage	Mass	R.T.(min)
4-Ketoglucose	89	19.01
3,6-Anhydro-D-galactose	133	18.23
Malonic acid	143	22.73
Epicatechin	368	32.92
Anhydro-D-sorbitol	217	29.32
Differential metabolites in WII stage	Mass	R.T.(min)
4-Methylbenzyl alcohol	130	11.6
Salicylic acid	267	14.79
Dithioerythritol	221	9.47
Adipamide	273	19.17
4-Aminobutyric acid	102	8.87
Ribose	103	17.47
