# Supplementary material for: Differential Metabolic Profiles during the Albescent Stages of ‘Anji Baicha’ (Camellia sinensis)
Source: PLoS One. 2015 Oct 7;10(10):e0139996. doi: 10.1371/journal.pone.0139996 (PMC4622044; doi:10.1371/journal.pone.0139996)
Supplement: S6 Table — (XLSX) [file pone.0139996.s006.xlsx]

## Sheet: YG
Pathway Name	Pathway ID	P value	-LOG(P value)	Compound ID in KEGG
Benzoate degradation	map00362	0.00225	2.64782	C09822
Aminobenzoate degradation	map00627	0.00447	2.34969	C02814
Benzoic acid family	map07110	0.0081	2.09151	C00156
Toluene degradation	map00623	0.0128	1.89279	C00156
Acridone alkaloid biosynthesis	map01058	0.0281	1.55129	C03005
Metabolic pathways	map01100	0.0313	1.50446	C01904
Ubiquinone and other terpenoid-quinone biosynthesis	map00130	0.0429	1.36754	C00156
Furfural degradation	map00365	0.0477	1.32148	C01546
Arginine and proline metabolism	map00330	0.0508	1.29414	C00437
Microbial metabolism in diverse environments	map01120	0.0594	1.22621	C09822
Amino sugar and nucleotide sugar metabolism	map00520	0.0602	1.2204	C04501
Styrene degradation	map00643	0.0932	1.03058	C00544
Bisphenol degradation	map00363	0.0969	1.01368	C00156
Biosynthesis of ansamycins	map01051	0.122	0.91364	C12108
Propanoate metabolism	map00640	0.137	0.863279	C05983
Galactose metabolism	map00052	0.168	0.774691	C01697
Ascorbate and aldarate metabolism	map00053	0.175	0.756962	C01040
Phosphotransferase system (PTS)	map02060	0.178	0.74958	C01697
Fructose and mannose metabolism	map00051	0.188	0.725842	C02985
Lysine degradation	map00310	0.191	0.718967	C00487
Pentose and glucuronate interconversions	map00040	0.201	0.696804	C01904
Dioxin degradation	map00621	0.211	0.675718	C18107
Flavonoid biosynthesis	map00941	0.243	0.614394	C12136
Phenylalanine metabolism	map00360	0.255	0.59346	C00156
Tyrosine metabolism	map00350	0.267	0.573489	C00544
Degradation of aromatic compounds	map01220	0.274	0.562249	C00156
Chlorocyclohexane and chlorobenzene degradation	map00361	0.279	0.554396	C02814
Steroid hormone biosynthesis	map00140	0.334	0.476254	C05298
Biosynthesis of phenylpropanoids	map01061	0.345	0.462181	C00156
Polycyclic aromatic hydrocarbon degradation	map00624	0.35	0.455932	C07715
ABC transporters	map02010	0.392	0.406714	C00487
Biosynthesis of amino acids	map01230	0.397	0.401209	C00437
2-Oxocarboxylic acid metabolism	map01210	0.414	0.383	C00437
Biosynthesis of alkaloids derived from shikimate pathway	map01063	0.445	0.35164	C03005
Biosynthesis of secondary metabolites	map01110	0.486	0.313364	C03005

## Sheet: WI
Pathway Name	Pathway ID	P value	-LOG(P value)	Compound ID in KEGG
Pyruvate metabolism	map00620	0.00104	2.98297	C00149
Renal cell carcinoma	map05211	0.00442	2.35458	C00149
Acridone alkaloid biosynthesis	map01058	0.0103	1.98716	C03005
Biosynthesis of alkaloids derived from shikimate pathway	map01063	0.0174	1.75945	C00149
Proximal tubule bicarbonate reclamation	map04964	0.0248	1.60555	C00149
Pathways in cancer	map05200	0.0292	1.53462	C00149
Citrate cycle (TCA cycle)	map00020	0.0292	1.53462	C00149
Carbon fixation in photosynthetic organisms	map00710	0.0335	1.47496	C00149
Biosynthesis of ansamycins	map01051	0.0463	1.33442	C12108
Biosynthesis of alkaloids derived from histidine and purine	map01065	0.0505	1.29671	C00149
Lysine biosynthesis	map00300	0.0505	1.29671	C01251
Propanoate metabolism	map00640	0.0519	1.28483	C05983
Two-component system	map02020	0.059	1.22915	C00149
Toluene degradation	map00623	0.0618	1.20901	C03351
Carbon fixation pathways in prokaryotes	map00720	0.0646	1.18977	C00149
Galactose metabolism	map00052	0.0646	1.18977	C01697
Phosphotransferase system (PTS)	map02060	0.0687	1.16304	C01697
Biosynthesis of alkaloids derived from terpenoid and polyketide	map01066	0.0687	1.16304	C00149
Glyoxylate and dicarboxylate metabolism	map00630	0.0825	1.08355	C00149
Biosynthesis of plant hormones	map01070	0.0961	1.01728	C00149
Methane metabolism	map00680	0.108	0.966576	C00149
Microbial metabolism in diverse environments	map01120	0.134	0.872895	C00149
Biosynthesis of terpenoids and steroids	map01062	0.136	0.866461	C00149
Steroid hormone biosynthesis	map00140	0.137	0.863279	C05298
Biosynthesis of phenylpropanoids	map01061	0.142	0.847712	C00149
Carbon metabolism	map01200	0.144	0.841638	C00149
Biosynthesis of amino acids	map01230	0.168	0.774691	C01251
2-Oxocarboxylic acid metabolism	map01210	0.177	0.752027	C01251
Biosynthesis of plant secondary metabolites	map01060	0.19	0.721246	C00149
Degradation of aromatic compounds	map01220	0.318	0.497573	C03351
Biosynthesis of secondary metabolites	map01110	0.323	0.490797	C00149
Metabolic pathways	map01100	0.426	0.37059	C01697

## Sheet: WII
Pathway Name	Pathway ID	P value	-LOG(P value)	Compound ID in KEGG
Carbon fixation in photosynthetic organisms	map00710	0.00282	2.54975	C02076
Biosynthesis of phenylpropanoids	map01061	0.00517	2.28651	C00149
Renal cell carcinoma	map05211	0.0105	1.97881	C00149
Galactose metabolism	map00052	0.0105	1.97881	C01697
Flavonoid biosynthesis	map00941	0.0231	1.63639	C09727
Metabolic pathways	map01100	0.0265	1.57675	C01697
Aminobenzoate degradation	map00627	0.0342	1.46597	C02814
Arginine and proline metabolism	map00330	0.0388	1.41117	C00437
Proximal tubule bicarbonate reclamation	map04964	0.058	1.23657	C00149
Pathways in cancer	map05200	0.0679	1.16813	C00149
Citrate cycle (TCA cycle)	map00020	0.0679	1.16813	C00149
Biosynthesis of amino acids	map01230	0.0679	1.16813	C00437
Styrene degradation	map00643	0.081	1.09151	C00544
Biosynthesis of ansamycins	map01051	0.107	0.970616	C12108
Pyruvate metabolism	map00620	0.113	0.946922	C00149
Biosynthesis of alkaloids derived from histidine and purine	map01065	0.116	0.935542	C00149
Propanoate metabolism	map00640	0.119	0.924453	C05983
Two-component system	map02020	0.135	0.869666	C00149
Toluene degradation	map00623	0.141	0.850781	C03351
Carbon fixation pathways in prokaryotes	map00720	0.147	0.832683	C00149
Cyanoamino acid metabolism	map00460	0.147	0.832683	C02512
Phosphotransferase system (PTS)	map02060	0.156	0.806875	C01697
Biosynthesis of alkaloids derived from terpenoid and polyketide	map01066	0.156	0.806875	C00149
Biosynthesis of secondary metabolites	map01110	0.176	0.754487	C00149
Pentose and glucuronate interconversions	map00040	0.176	0.754487	C01904
Glyoxylate and dicarboxylate metabolism	map00630	0.185	0.732828	C00149
Dioxin degradation	map00621	0.185	0.732828	C18107
Microbial metabolism in diverse environments	map01120	0.197	0.705534	C00149
Benzoate degradation	map00362	0.208	0.681937	C02814
Biosynthesis of alkaloids derived from ornithine			#NUM!
Biosynthesis of plant hormones	map01070	0.214	0.669586	C00149
Tyrosine metabolism	map00350	0.236	0.627088	C00544
Methane metabolism	map00680	0.238	0.623423	C00149
Chlorocyclohexane and chlorobenzene degradation	map00361	0.246	0.609065	C02814
Ubiquinone and other terpenoid-quinone biosynthesis	map00130	0.252	0.598599	C00544
Biosynthesis of terpenoids and steroids	map01062	0.293	0.533132	C00149
Steroid hormone biosynthesis	map00140	0.296	0.528708	C05298
Amino sugar and nucleotide sugar metabolism	map00520	0.296	0.528708	C04501
Carbon metabolism	map01200	0.308	0.511449	C00149
2-Oxocarboxylic acid metabolism	map01210	0.37	0.431798	C00437
Biosynthesis of plant secondary metabolites	map01060	0.394	0.404504	C00149
Biosynthesis of alkaloids derived from shikimate pathway	map01063	0.399	0.399027	C00149
Degradation of aromatic compounds	map01220	0.597	0.224026	C03351
