# Supplementary material for: Differential Metabolic Profiles during the Albescent Stages of ‘Anji Baicha’ (Camellia sinensis)
Source: PLoS One. 2015 Oct 7;10(10):e0139996. doi: 10.1371/journal.pone.0139996 (PMC4622044; doi:10.1371/journal.pone.0139996)
Supplement: S8 Table — (XLSX) [file pone.0139996.s008.xlsx]

## Sheet: Sheet1
Name	Mass	R.T.(min)	Average value of YG stage	Average value of WI stage	Average value of WII stage	Average value of G stage	t test(G-YG)	t test(G-WI)	t test(G-WII)	LOG(Average value of YG stage+1, 10)	LOG(Average value of WI stage+1, 10)	LOG(Average value of WII stage+1, 10)	LOG(Average value of G stage+1, 10)
Threitol	73	26.36	21261.7	32218.5	31018.7	37508	0.000838861	0.0107962	0.0197163	4.32762	4.50812	4.49164	4.57414
Mannose	319	21.39	114536	145980	148905	200757	6.12403e-05	0.00152202	0.00595821	5.05895	5.1643	5.17291	5.30267
Hydroxyphenylglycine	194	20.95	337247	0	130825	0	1.66754e-07	#	0.037775	5.52795	0	5.11669	0
Galactinol	204	34.2	957.233	112.206	104.078	29671.8	0.000121652	0.00011169	0.000111927	2.98147	2.05387	2.02151	4.47236
Myo-inositol	217	23.12	188269	208504	201798	274097	0.000179894	0.00147707	0.000668052	5.27478	5.31912	5.30492	5.43791
Galactose	319	21.05	0	15148.8	5325.48	57842.1	0.000453402	0.0022442	0.000528554	0	4.18041	3.72644	4.76225
Fructofuranose	438	28.83	0	3805.46	0	66076.4	0.0112193	0.0145095	0.0112193	0	3.58052	0	4.82005
Xylose	103	17.2	49384	78242.2	103359	58796.7	#	0.0839559	0.00128563	4.69359	4.89345	5.01435	4.76936
Allose	319	23.24	4121.4	4687.7	4482.87	9043.2	2.20845e-07	6.14875e-07	1.90291e-07	3.61515	3.67105	3.65165	3.95637
Psicose	278	20.92	0	16056.6	2962.02	14025.1	0.00291404	0.632864	0.0225968	0	4.20568	3.47173	4.14694
Tagatose	278	20.81	0	9108.53	0	11825.1	0.0347653	0.00645089	0.0347653	0	3.9595	0	4.07284
Fucose	84	18.23	0	6387.74	1499.29	8116.56	0.00106737	0.444488	0.00780893	0	3.80542	3.17617	3.90943
Glucose	205	21.19	0	201234	0	435096	0.0134475	0.273777	0.0134475	0	5.3037	0	5.63859
Glutamine	155	14.06	39667.5	9093.16	101096	620.133	1.38588e-05	0.000873416	0.000597568	4.59845	3.95876	5.00474	2.79318
Alanine	116	8.68	115250	65054	67571.6	15658.2	8.10919e-08	1.55685e-08	0.000214355	5.06165	4.81328	4.82977	4.19477
Serine	204	12.08	119087	72119.3	67545.2	21096.8	1.44648e-08	1.40684e-06	0.000156007	5.07587	4.85806	4.8296	4.32424
Proline	142	11.35	12141.9	7654.67	8113.17	2396.92	1.01397e-07	1.02447e-05	5.94692e-05	4.08432	3.88398	3.90924	3.37983
Tryptophan	202	24.29	8651.95	9564.75	7595.78	1345.64	6.99854e-09	1.87107e-06	8.0672e-08	3.93716	3.98072	3.88063	3.12925
L-Allothreonine	219	12.49	17393.8	11382.4	10256.3	2059.87	6.91193e-08	1.37665e-05	4.2458e-05	4.24042	4.05627	4.01103	3.31405
Oxoproline	156	14.99	498128	740026	795226	235544	0.246609	6.21097e-05	0.00232463	5.69734	5.86925	5.90049	5.37207
Glycine	174	11.43	12866.5	5416	5866.37	897.083	0.000227214	7.6756e-05	#	4.1095	3.73376	3.76844	2.95332
Valine	144	10.08	6719.86	5722.93	6117.02	1840.94	6.97824e-08	0.000146983	0.000411453	3.82743	3.75769	3.78661	3.26528
Citrulline	157	20.2	13730.8	3035.29	5055.31	39.0669	0.00220662	0.0142913	0.00261895	4.13773	3.48234	3.70383	1.60279
Tyrosine	226	19.45	53716.1	33155.3	27964.5	29336.1	9.18524e-07	#	0.440134	4.73011	4.52057	4.44662	4.46742
Glycerol	218	10.75	12823.9	12601.8	15150.5	4750.67	1.75548e-05	1.7233e-06	2.16067e-10	4.10805	4.10047	4.18046	3.67685
Digalacturonic acid	204	25.49	6968.84	8848.11	6914	14231.7	3.26409e-05	0.000227155	1.42636e-05	3.84322	3.9469	3.83979	4.15329
3-Aminoisobutyric acid	102	7.92	8658.4	15674.7	17269.8	8922.9	0.937468	0.0390287	0.0205203	3.93749	4.19523	4.23731	3.95055
Chlorogenic Acid	345	34	53545.1	16538.8	9002.14	4925.93	3.07146e-06	3.87896e-06	0.000993375	4.72873	4.21853	3.95439	3.69258
Taxifolin	281	9.34	330.056	1410.8	4681.44	10120.8	0.00114632	0.0021567	0.0187409	2.5199	3.14977	3.67047	4.00526
Ethanolamine	174	7.84	14496.5	8552.86	15304.9	5383.17	2.29756e-07	4.89004e-05	0.000186651	4.16129	3.93216	4.18486	3.73112
Epicatechin	368	32.92	510.997	351.598	215.187	51909.5	0.018883	0.00825101	0.0380485	2.70927	2.54728	2.33483	4.71526
Glucose-1-phosphate	217	19.19	0	0	0	19818.1	0.000501544	0.000501544	0.000501544	0	0	0	4.29708
Sucrose	361	28.75	162443	222591	209656	0	0.00326488	0.00597225	0.000724037	5.2107	5.34751	5.32151	0
Citric acid	273	20.08	111158	150557	152493	257190	8.09605e-05	0.000635536	0.0183784	5.04595	5.1777	5.18325	5.41026
Aspartic acid	232	14.76	140009	102681	131421	59612.6	8.52029e-07	0.0128565	0.000654004	5.14616	5.01149	5.11867	4.77535
Malic acid	245	14.19	62581.2	87460.1	86658	65544.4	#	0.000135989	0.0028274	4.79645	4.94181	4.93781	4.81654
